# Supplementary material for: Recruitment of Pontin/Reptin by E2f1 amplifies E2f transcriptional response during cancer progression
Source: Nat Commun. 2015 Dec 7;6:10028. doi: 10.1038/ncomms10028 (PMC4686657; doi:10.1038/ncomms10028)
Supplement: Supplementary Data 1 — Different gene programs are activated upon acute or sustained cell cycle activity. Comparison of fold activation for each gene in cycling CyclinB1-GFP+ versus quiescent CyclinB1-GFPhepatocytes (green) and in TKO HCC versus control liver (orange). [file ncomms10028-s2.xlsx]

## Sheet: Sheet1
Supplementary Data1. Different gene programs are activated upon acute or sustained cell cycle activity
Gene_ID	GFPpos-GFPneg	Fold_change	TKO.HCC-NormalLiver	Fold_change
Pzp	-0.138505	0.90846	0.0296559	1.02077
Aanat	0.056404	1.03987	-0.081387	0.945149
Aatk	-0.264029	0.832759	-0.323508	0.799124
Abca1	-0.433947	0.740234	-0.296511	0.814219
Abca4	0.0217248	1.01517	-0.162018	0.893774
Abca2	-0.220494	0.858272	0.171027	1.12586
Abcb7	-0.106361	0.928928	-1.04188	0.485695
Abcg1	0.0124624	1.00868	0.0480889	1.03389
Abi1	0.480023	1.39477	0.149946	1.10953
Abl1	-0.119708	0.920374	0.113883	1.08214
Abl2	-0.0729364	0.950701	-0.0588711	0.960015
Abpa	-0.299644	0.812453	-0.0171276	0.988198
Acadl	-0.121219	0.919411	-0.0166266	0.988541
Acadm	0.0569562	1.04027	-0.572862	0.672282
Acadvl	-0.205968	0.866957	-0.23199	0.851459
Acads	-0.164155	0.892451	-0.283272	0.821725
Slc33a1	-0.32731	0.797021	-0.534167	0.690557
Accn1	-0.12051	0.919863	-0.263481	0.833076
Accn2	-0.122105	0.918846	-0.336028	0.79222
Ace	0.00334048	1.00232	0.0530094	1.03743
Ache	-0.106523	0.928824	-0.275323	0.826266
Apoc4	-0.364941	0.7765	-1.60458	0.328832
Macf1	0.0977582	1.07011	-0.24546	0.843547
Aco1	-0.235754	0.849241	-1.0487	0.483404
Aco2	-0.321053	0.800485	1.09404	2.13471
Acox1	-0.367259	0.775254	-1.37621	0.385229
Acp1	0.0075821	1.00527	-0.1258	0.916495
Acp2	-0.529445	0.692821	-0.218263	0.8596
Acp5	-0.133446	0.911651	0.360527	1.28389
Acr	0.121018	1.0875	-0.257307	0.836648
Chrna1	0.102024	1.07328	-0.124006	0.917636
Chrna4	0.105647	1.07598	-0.278615	0.824382
Chrna6	-0.0126552	0.991266	-0.159918	0.895076
Chrna7	0.0117966	1.00821	-0.422327	0.74622
Chrnb1	-0.323019	0.799395	0.770354	1.70569
Chrnb2	-0.0602017	0.95913	-0.171295	0.888045
Chrnd	-0.349089	0.78508	-0.154139	0.898669
Chrne	0.104201	1.0749	-0.0863508	0.941902
Chrng	0.073411	1.0522	-0.14949	0.901569
Adipoq	0.0514075	1.03628	-0.148193	0.90238
Acrv1	-0.0919672	0.938243	-0.269724	0.829478
Acta1	-0.128853	0.914559	0.167214	1.12289
Actb	0.178854	1.13198	1.185	2.27363
Actc1	-0.176046	0.885126	0.215903	1.16143
Actg2	0.123162	1.08912	0.249697	1.18896
Actl7a	-0.20616	0.866842	0.0508449	1.03587
Actl7b	0.0138181	1.00962	-0.29056	0.817585
Actn2	0.158314	1.11598	0.0458184	1.03227
Actn3	-0.0257332	0.982321	0.0577268	1.04082
Acta2	0.105939	1.07619	0.550846	1.46494
Acvr1	-0.198776	0.871289	-0.11141	0.925683
Acvr1b	-0.0131167	0.990949	-0.21357	0.862401
Acvr2a	-0.134556	0.91095	-0.500922	0.706655
Acvr2b	-0.125627	0.916605	-0.800842	0.574014
Acvrl1	-0.186457	0.878761	0.0532768	1.03762
Aspa	-0.228922	0.853272	-1.49599	0.354538
Ada	0.566493	1.48092	-0.0719818	0.95133
Adam10	0.352893	1.27712	0.126425	1.09159
Adam11	-0.118565	0.921103	0.935	1.91189
Adam12	-0.0905508	0.939164	0.261553	1.19877
Adam15	-0.0432082	0.970494	0.0998642	1.07167
Adam17	0.255223	1.19352	0.344514	1.26972
Adam19	-0.315796	0.803408	0.232238	1.17466
Adam2	-0.069158	0.953194	-0.127085	0.91568
Adam22	0.0591683	1.04186	-0.185971	0.879057
Adam3	0.229799	1.17267	-0.368705	0.774478
Adam5	0.0667768	1.04737	5.92155e-05	1.00004
Adam7	-0.0533867	0.963671	0.0904714	1.06472
Adam8	-0.0172082	0.988143	0.308281	1.23823
Adam9	0.105854	1.07613	-0.885079	0.541458
Adamts1	-0.241912	0.845624	0.61581	1.53242
Adcy6	-0.330951	0.795012	0.860948	1.81623
Adcy7	0.0915636	1.06552	-0.145349	0.904161
Adcy8	-0.0143728	0.990087	-0.271105	0.828685
Adcy9	-0.16322	0.89303	-0.170003	0.888841
Adcyap1	0.156537	1.11461	-0.278857	0.824244
Adcyap1r1	0.0980811	1.07035	-0.208689	0.865323
Add1	0.0739475	1.05259	0.793009	1.73268
Add2	-0.259281	0.835504	-0.119443	0.920543
Plin2	-0.190842	0.876095	0.115926	1.08367
Adh1	-0.0707712	0.952129	0.0364897	1.02562
Adh7	0.00688125	1.00478	-0.0092239	0.993627
Adh5	-0.123838	0.917743	-0.632772	0.644936
Adk	-0.0456838	0.96883	0.0953185	1.0683
Adm	-0.0195133	0.986565	0.488287	1.40278
Gpr182	-0.139501	0.907833	-1.71246	0.30514
Cfd	-0.0640684	0.956563	-0.123868	0.917724
Adnp	0.232779	1.1751	0.200567	1.14915
Adora1	-0.100732	0.93256	0.118956	1.08595
Adora2a	0.086914	1.0621	-0.196278	0.872799
Adora2b	-0.211395	0.863702	-0.0375491	0.974309
Adora3	0.191136	1.14166	-0.104766	0.929956
Adprh	0.10919	1.07862	0.175447	1.12931
Parp1	-0.00739667	0.994886	0.430034	1.34727
Parp2	0.84056	1.79074	1.02056	2.0287
Adra1b	-0.0361452	0.975257	-0.693982	0.618145
Adra1a	-0.302382	0.810913	-0.559334	0.678615
Adra2a	-0.0496145	0.966194	0.00564605	1.00392
Adra2b	-0.174627	0.885997	-0.49675	0.708701
Adra2c	-0.185028	0.879632	-0.158142	0.896179
Adrb1	0.00478434	1.00332	-0.205449	0.867269
Adrb2	-0.387569	0.764416	0.938079	1.91598
Adrb3	-0.0322194	0.977915	0.699848	1.62433
Adsl	0.211987	1.15828	1.40394	2.64624
Adssl1	0.0421786	1.02967	-0.657944	0.633781
Adss	0.00660738	1.00459	0.20284	1.15096
Avil	0.277811	1.21235	-0.0586608	0.960155
Aebp1	-0.0595912	0.959536	1.35163	2.55201
Aebp2	0.108546	1.07814	1.01156	2.01609
Crisp1	-0.0122359	0.991555	-0.26281	0.833463
Crisp3	0.0011765	1.00082	-0.155794	0.897638
Afp	-0.0168727	0.988373	2.69669	6.48314
Aga	-0.0103339	0.992863	0.459377	1.37495
Acan	-0.0397473	0.972825	-0.22668	0.854599
Ager	-0.0661562	0.955179	-0.00268746	0.998139
Angpt1	-0.197048	0.872334	0.927823	1.9024
Angpt2	0.242999	1.18345	0.486127	1.40068
Angpt4	0.0905943	1.06481	-0.163034	0.893145
Agrn	-0.175664	0.88536	0.463086	1.37849
Agrp	-0.107884	0.927948	0.0813365	1.058
Gla	-0.116967	0.922125	0.0894597	1.06397
Agt	-0.295049	0.815045	0.194054	1.14397
Agtr1a	-0.201038	0.869924	-1.17121	0.44405
Agtr1b	-0.064262	0.956434	-0.103168	0.930986
Agtr2	-0.258583	0.835909	-0.0894086	0.939908
Agtrap	0.0377744	1.02653	-0.118032	0.921444
Agxt	-0.464665	0.72464	-4.86178	0.0343921
Nr0b1	-0.133479	0.911631	-0.141459	0.906602
Ahr	-0.636202	0.643405	-3.34379	0.0984963
Ahrr	0.193148	1.14326	-0.214744	0.861699
Ahsg	-0.0630374	0.957247	0.497407	1.41167
Aicda	0.120065	1.08678	0.0543956	1.03842
Aif1	0.0623832	1.04419	-0.487569	0.713226
Aim1	1.02201	2.03075	0.977178	1.96861
Aip	0.131248	1.09524	0.461303	1.37678
Aire	-0.0657868	0.955424	-0.200896	0.87001
Ak1	-0.233757	0.850417	0.861189	1.81653
Ak2	-0.00777502	0.994625	-0.274865	0.826528
Ak4	0.0135671	1.00945	-0.568444	0.674344
Akap1	-0.389775	0.763249	0.196452	1.14588
Akap2	-0.0708755	0.95206	-0.0285532	0.980403
Akap3	0.0853269	1.06093	-0.113719	0.924203
Akap4	-0.0107922	0.992547	-0.134727	0.910842
Alpl	0.104488	1.07511	0.452935	1.36882
Akp3	0.0443628	1.03123	-0.487399	0.71331
Alppl2	0.224177	1.16811	-0.245932	0.843271
Akt1	0.0473692	1.03338	0.769489	1.70467
Akt2	-0.199253	0.871002	-0.353794	0.782524
Alas1	-0.80006	0.574325	-1.12619	0.458125
Alas2	-0.428271	0.743152	-0.614263	0.653264
Alb	-0.00199796	0.998616	0.0651525	1.0462
Alcam	0.314882	1.24391	1.78864	3.45488
Abcd1	-0.509693	0.702372	-0.796512	0.57574
Aldh1a1	-0.234216	0.850147	-0.527113	0.693942
Aldh2	-0.547484	0.684213	-0.543373	0.686165
Aldh3a1	-0.121741	0.919078	-0.122934	0.918318
Aldh3a2	-0.808134	0.57112	-0.448759	0.732673
Aldoa	-0.295677	0.81469	0.700423	1.62498
Aldoc	-1.14949	0.450785	-0.0245854	0.983103
Alk	-0.196351	0.872755	-0.068273	0.953779
Alox12	-0.0215944	0.985143	-0.16969	0.889034
Alox12e	1.95998e-05	1.00001	-0.112369	0.925068
Alox12b	-0.244639	0.844027	-0.220878	0.858043
Alox15	-0.135511	0.910347	-0.459814	0.72708
Alox8	-0.204528	0.867823	-0.147602	0.90275
Alox5	-0.0615292	0.958248	-0.539867	0.687834
Alox5ap	0.0117016	1.00814	-1.45375	0.36507
Gfer	-0.135774	0.910181	-0.013527	0.990668
Alx3	0.0153379	1.01069	-0.0635078	0.956935
Alx4	0.139594	1.1016	-0.241615	0.845798
Ambn	0.0489881	1.03454	-0.185543	0.879318
Ambp	-0.0387617	0.97349	-0.0390366	0.973305
Amelx	0.30959	1.23936	-0.0201621	0.986122
Amh	-0.152102	0.899938	-0.208156	0.865643
Ampd3	-0.00477687	0.996694	-0.550677	0.6827
Mat1a	-0.115584	0.923008	-1.08595	0.471081
Amy1	0.0398272	1.02799	-0.82234	0.565524
Ang	-0.706884	0.612642	-3.13864	0.113547
Ang3	-0.337221	0.791564	0.0525637	1.03711
Ang2	-0.0453027	0.969086	-1.04302	0.485311
Ank	0.0896178	1.06409	0.0599422	1.04242
Ank1	-0.032092	0.978001	-0.19912	0.871082
Ank3	0.0801725	1.05714	0.0688899	1.04891
Ankfy1	0.320403	1.24868	0.163608	1.12008
Anp32a	0.0701159	1.0498	0.391002	1.3113
Slc25a4	0.296408	1.22808	2.82463	7.08432
Anxa3	-0.193522	0.874468	-0.144223	0.904867
Anxa4	0.310823	1.24042	1.47137	2.77285
Anxa5	0.377133	1.29876	1.83143	3.5589
Anxa6	-0.0131957	0.990895	0.86005	1.8151
Anxa7	-0.0357707	0.975511	-0.133017	0.911922
Anxa8	-0.304326	0.809821	-0.223265	0.856624
Aoc3	-0.0428029	0.970767	0.10295	1.07397
Prdx3	-0.310107	0.806582	-0.732083	0.602034
Prdx6	-0.249628	0.841114	-0.284769	0.820873
Aox1	-0.267429	0.830799	-1.82747	0.281758
Ap1b1	0.0123196	1.00858	0.125169	1.09064
Ap1g1	0.0338885	1.02377	0.128287	1.09299
Ap1g2	-0.0949465	0.936307	0.892182	1.85598
Ap1m1	0.221118	1.16564	0.79524	1.73537
Ap1m2	-0.195668	0.873169	-0.244005	0.844398
Ap1s1	0.139558	1.10157	0.876729	1.83621
Fabp4	-0.0533181	0.963717	2.27124	4.82737
Ap2a1	0.0473874	1.03339	0.190529	1.14118
Ap2a2	0.248362	1.18786	0.445675	1.36195
Ap3b1	0.29738	1.22891	-0.26596	0.831645
Ap3b2	-0.0168109	0.988415	-0.275845	0.825966
Ap3d1	0.222066	1.1664	0.351572	1.27595
Ap3s2	0.202767	1.1509	0.0100319	1.00698
Ap4m1	-0.157359	0.896665	0.0951292	1.06816
Ap4s1	-0.426329	0.744153	-0.41669	0.749141
Apaf1	0.130043	1.09433	1.18565	2.27466
Apba2	0.262281	1.19937	-0.118119	0.921388
Apbb1	0.0974276	1.06986	0.163161	1.11974
Apbb2	0.201902	1.15021	0.672727	1.59408
Apc	0.186758	1.1382	-0.13472	0.910847
Speg	-0.162145	0.893695	-0.0293402	0.979868
Apex1	-0.122779	0.918417	0.521782	1.43573
Atg5	0.0393566	1.02766	-0.504934	0.704692
Birc3	-0.0680373	0.953935	-0.644485	0.639721
Birc2	0.248891	1.18829	-0.0370168	0.974668
Xiap	0.111086	1.08004	-0.218094	0.8597
Birc5	3.18896	9.11955	6.80747	112.009
Api5	0.100403	1.07207	0.0230248	1.01609
Cd5l	-0.260917	0.834557	-1.76018	0.295211
Aplp1	-0.0769341	0.94807	-0.0854999	0.942458
Aplp2	-0.14978	0.901388	0.355891	1.27978
Apoa1	-0.0908793	0.93895	0.046838	1.033
Apoa2	-0.061198	0.958468	-0.166357	0.89109
Apoa4	0.053406	1.03771	1.50779	2.84374
Apobec1	-0.0182399	0.987437	0.561318	1.47562
Apobec2	-0.106772	0.928664	-0.345016	0.787299
Apoc1	-0.0987601	0.933835	-0.207883	0.865807
Apoc2	0.030661	1.02148	1.0972	2.13939
Apoc3	-0.118225	0.921321	-0.304905	0.809496
Apod	-0.109682	0.926792	-0.106175	0.929048
Apoe	-0.0750442	0.949313	-0.127137	0.915647
Apoh	-0.176481	0.884859	0.0363636	1.02553
Nr2f2	-0.311773	0.805651	-0.306097	0.808827
App	-0.146986	0.903135	1.21824	2.32663
Aprt	-0.343151	0.788317	0.734426	1.66374
Aqp1	-0.529212	0.692933	-1.66897	0.314478
Aqp2	-0.22438	0.855963	-0.258053	0.836216
Aqp3	-0.0211953	0.985416	-0.106881	0.928593
Aqp4	0.0567039	1.04009	0.223524	1.16758
Aqp5	-0.0574488	0.960962	-0.255459	0.83772
Aqp6	-0.262599	0.833585	-0.156002	0.897509
Aqp7	0.161817	1.1187	0.339703	1.2655
Aqp8	-0.534448	0.690423	-1.84147	0.279038
Aqr	-0.00931663	0.993563	0.0510118	1.03599
Ar	0.129426	1.09386	-1.1689	0.44476
Araf	-0.0562073	0.961789	-0.0763923	0.948426
Arc	-0.0881574	0.940723	0.851524	1.80441
Areg	0.0691922	1.04913	0.630764	1.54838
Arf1	-0.143778	0.905146	0.691773	1.61527
Arf2	0.659891	1.57996	0.811914	1.75554
Arf3	-0.353455	0.782707	0.797499	1.73809
Arf4	0.0546619	1.03862	0.645564	1.56435
Arf5	-0.163626	0.892779	0.145691	1.10626
Arf6	0.140221	1.10207	1.05933	2.08396
Arg1	0.172539	1.12704	-0.353547	0.782658
Arg2	-0.0309186	0.978797	-0.223799	0.856307
Rhob	-0.489236	0.712402	0.862545	1.81824
Rhoc	0.0373374	1.02622	2.70966	6.54168
Rhod	-0.249033	0.84146	0.494547	1.40888
Arhgap5	-0.162321	0.893587	-0.0229391	0.984226
Arhgap6	0.0354049	1.02484	-0.143102	0.90557
Arhgdib	-0.915312	0.530229	-0.235548	0.849363
Phox2a	0.168794	1.12412	-0.0245132	0.983152
Arl4a	-0.138608	0.908395	0.0509528	1.03595
Arnt	0.168264	1.12371	0.607773	1.52391
Arnt2	-0.179953	0.882731	-0.157857	0.896356
Arntl	0.230756	1.17345	0.921334	1.89387
Art1	-0.000784381	0.999456	-0.219988	0.858573
Art2a-ps	0.0167721	1.01169	-0.663052	0.631541
Art2b	0.87834	1.83826	-0.234007	0.85027
Art5	0.0696692	1.04948	-0.215002	0.861545
Artn	-0.126232	0.916222	-0.146663	0.903337
Arvcf	-0.290588	0.817569	-0.0258097	0.982269
Arx	-0.0421663	0.971196	-0.0783269	0.947155
Arsb	0.278218	1.2127	0.53399	1.44793
Arsa	0.224775	1.16859	2.09891	4.28386
Asah1	-0.109558	0.926872	0.152306	1.11134
Asgr1	-0.187701	0.878004	-0.586684	0.665872
Asgr2	-0.526417	0.694277	-0.345576	0.786994
Rab27a	0.650205	1.56939	1.09232	2.13217
Astn1	-0.0516472	0.964834	-0.192739	0.874943
Serpinc1	-0.130005	0.913828	-0.0713198	0.951767
Zfhx3	-0.352742	0.783095	0.554512	1.46867
Ate1	-0.110768	0.926095	-0.383847	0.766391
Atf1	-0.0441093	0.969888	0.639402	1.55768
Atf2	0.0459423	1.03236	0.0379299	1.02664
Atf3	-0.449054	0.732523	1.71707	3.28769
Atf4	-0.00126239	0.999125	0.842172	1.79275
Atm	0.600766	1.51652	-0.266052	0.831592
Atoh1	-0.212724	0.862906	-0.137628	0.909012
Neurod6	0.0108999	1.00758	-0.0746586	0.949567
Neurod4	-0.00798306	0.994482	-0.07371	0.950191
Neurog2	0.0210603	1.0147	-0.104053	0.930416
Neurog3	-0.310626	0.806292	-0.0837256	0.943618
Atox1	-0.396628	0.759632	0.0926738	1.06634
Atp1a1	-0.0572315	0.961107	0.466833	1.38207
Atp1b1	-0.092764	0.937724	1.2293	2.34453
Atp1b2	0.0491771	1.03467	0.319374	1.24779
Atp1b3	0.615613	1.53221	-0.391081	0.762558
Fxyd2	-0.0635645	0.956897	-0.112425	0.925032
Atp2a1	0.02174	1.01518	-0.38359	0.766528
Atp2a2	-0.0542708	0.963081	0.30459	1.23507
Atp2b2	0.130975	1.09503	0.442036	1.35852
Atp4a	0.0136371	1.0095	0.421119	1.33897
Atp4b	-0.161514	0.894086	-0.134447	0.911019
Atp5a1	-0.0322229	0.977912	0.251263	1.19025
Atp5b	0.0574363	1.04061	0.598034	1.51365
Atp5j	0.0429124	1.03019	0.408989	1.32776
Atp5k	0.0136191	1.00948	0.257791	1.19565
Atp6v1a	-0.021043	0.98552	0.057722	1.04082
Atp6v1b2	-0.307404	0.808094	0.182095	1.13453
Atp6v0d1	-0.412449	0.751347	-0.0521093	0.964525
Atp6v1e1	-0.112778	0.924806	-0.178118	0.883855
Atp6v0e	-0.455453	0.729281	0.240331	1.18126
Atp6v0a1	-0.393263	0.761405	-0.0796184	0.946308
Atp7a	0.0732981	1.05212	-0.161503	0.894093
Atp7b	0.0286931	1.02009	0.0867032	1.06194
Atp8a1	-0.132376	0.912327	0.218041	1.16315
Atp9a	-0.25705	0.836798	0.486142	1.40069
Atp10a	0.0734425	1.05222	-0.103714	0.930634
Atpif1	0.703331	1.62826	1.56058	2.94973
Slc7a1	-0.114216	0.923884	0.110155	1.07934
Slc7a2	-0.0502301	0.965782	-0.887394	0.54059
Slc7a3	-0.340888	0.789555	-0.0894746	0.939865
Atrn	-0.244659	0.844015	-0.953124	0.516513
Hnrnpd	0.160437	1.11763	0.12358	1.08943
Auh	-0.45573	0.729141	-1.10528	0.464811
Aup1	-0.182267	0.881317	-0.380643	0.768095
Pcdh15	-0.0866238	0.941724	-0.148676	0.902078
Akr1b7	-1.08882	0.470144	1.81444	3.51724
Avp	-0.029648	0.979659	-0.0488204	0.966726
Avpr2	0.0587479	1.04156	-0.195664	0.873171
Axin1	0.0907839	1.06495	0.565942	1.48035
Axin2	-0.576008	0.670818	-0.445981	0.734085
Azgp1	-0.236382	0.848872	-0.160215	0.894891
Azi1	0.0724672	1.05151	0.560115	1.47439
B2m	-0.0263335	0.981913	-0.0227355	0.984364
Baat	0.223736	1.16775	-1.38362	0.383256
Bach1	-0.0773378	0.947805	0.471659	1.3867
Bach2	-0.241326	0.845967	-1.04828	0.483545
Bad	-0.37175	0.772844	0.180587	1.13334
Bag1	0.188961	1.13994	-0.155076	0.898085
Bak1	0.0954578	1.0684	1.03618	2.05079
Nkx3-2	0.0293904	1.02058	-0.269991	0.829325
Bard1	0.897397	1.8627	0.410729	1.32936
Barx1	-0.164291	0.892367	-0.400235	0.757735
Barx2	-0.149965	0.901272	-0.296361	0.814304
Bax	0.138621	1.10085	1.38123	2.6049
Bcl6b	-0.172786	0.887128	0.553949	1.4681
Bcan	-0.0189119	0.986977	-0.145168	0.904274
Bcap29	-0.485755	0.714123	-0.986731	0.50462
Phb2	0.0723093	1.0514	0.358932	1.28248
Bcat1	-0.0350452	0.976001	-0.143554	0.905286
Bcat2	-0.0124308	0.991421	0.300827	1.23185
Bche	0.0477588	1.03366	-0.510775	0.701845
Bckdha	-0.353878	0.782478	-1.23133	0.425924
Bckdhb	-0.162955	0.893194	-1.66423	0.315512
Bckdk	-0.0877488	0.94099	0.534763	1.4487
Bcl10	-0.0254732	0.982498	0.517903	1.43187
Bcl2	-0.00925369	0.993606	-0.124412	0.917378
Bcl2l1	-0.301343	0.811497	0.0373033	1.02619
Bcl2l10	0.445189	1.36149	-0.138654	0.908366
Bcl2l2	-0.247096	0.842591	-0.121435	0.919273
Bcl3	-0.0347074	0.97623	1.07042	2.10004
Bcl6	-0.222557	0.857045	0.960688	1.94624
Bcl7b	-0.214117	0.862074	0.0857757	1.06126
Bcl7c	0.340204	1.26594	1.46726	2.76497
Opn1sw	-0.161653	0.894	-0.156635	0.897115
Bdkrb1	-0.0340261	0.976691	-0.327915	0.796687
Bdkrb2	-0.225876	0.855075	-0.124627	0.917241
Bdnf	0.0530668	1.03747	0.0612151	1.04334
Bet1	-0.245043	0.84379	-0.539156	0.688173
Bex2	0.69374	1.61747	3.57353	11.9053
Ngfrap1	3.03201	8.17947	2.78503	6.89251
Bfsp1	-0.0718981	0.951386	-0.0831674	0.943983
Glb1	-0.0345786	0.976317	-0.124307	0.917445
Bgn	-0.648927	0.637754	-0.0401499	0.972554
Bicd1	0.0514722	1.03632	0.179259	1.1323
Bid	0.0238791	1.01669	0.387585	1.3082
Hrk	-0.10769	0.928073	-0.248959	0.841504
Bik	0.0280834	1.01966	1.3504	2.54982
Bcl2l11	0.0967656	1.06937	1.29713	2.45739
Fabp7	-0.367513	0.775117	-3.45013	0.0914969
Prdm1	-0.117329	0.921893	0.167241	1.12291
Blk	-0.117948	0.921497	-0.552731	0.681728
Blm	1.71762	3.28892	2.13687	4.39805
Cxcr5	-0.178615	0.883551	-0.193039	0.874761
Bmi1	-0.183969	0.880278	-0.392705	0.7617
Bmp1	-0.193195	0.874667	0.257436	1.19535
Bmp10	-0.0993352	0.933463	-0.225846	0.855094
Bmp15	-0.305263	0.809295	-0.209173	0.865033
Bmp2	-0.0499275	0.965985	-2.8698	0.136806
Bmp4	0.166978	1.1227	0.0354525	1.02488
Bmp5	0.109058	1.07852	-1.79688	0.287797
Bmp7	-0.0651701	0.955833	0.153002	1.11188
Bmp8a	-0.0135777	0.990633	-0.384736	0.765919
Bmp8b	-0.0141685	0.990227	0.260774	1.19812
Gdf2	-0.00208368	0.998557	-1.63469	0.32204
Bmpr1a	0.0937137	1.06711	0.621648	1.53863
Bmpr1b	0.252053	1.1909	-0.162917	0.893217
Bmpr2	-0.0462141	0.968474	-0.35289	0.783014
Bmx	0.0842404	1.06013	-0.251655	0.839932
Bnc1	0.137379	1.0999	-0.547088	0.6844
Bnip2	-0.0451947	0.969159	0.0360821	1.02533
Bnip3l	-0.376445	0.770334	-0.180514	0.882388
Smyd1	-0.0686425	0.953535	-0.511338	0.701571
Bop1	0.204291	1.15212	1.01638	2.02284
Bst1	0.110382	1.07951	-0.153268	0.899211
Bpgm	0.0987607	1.07085	-0.189564	0.876871
Brca1	1.02284	2.03192	3.1026	8.58966
Brca2	2.22003	4.65904	1.25645	2.38907
Zfp36l1	-0.37692	0.77008	0.547345	1.46139
Zfp36l2	-0.00720864	0.995016	0.376041	1.29778
Brs3	-0.364497	0.77674	-0.152943	0.899414
Birc6	0.0825117	1.05886	0.211349	1.15777
Chic1	-0.00260142	0.998198	-1.50256	0.352928
Bsg	-0.21747	0.860072	0.662586	1.58292
Bsn	0.0197971	1.01382	-0.190877	0.876073
Btc	0.366305	1.28905	0.801267	1.74263
Klf5	-0.0803457	0.945831	-0.260849	0.834596
Btg1	-0.234345	0.850071	0.453283	1.36915
Btg2	-0.0380233	0.973989	1.63686	3.10987
Btk	0.135415	1.09841	-0.320336	0.800884
Btn1a1	0.130407	1.0946	-0.151367	0.900397
Btrc	-0.359751	0.779299	-0.198362	0.871539
Bub1	3.66431	12.6784	4.66566	25.3807
Bub1b	3.38297	10.4322	3.20297	9.2085
Bub3	1.53144	2.89074	0.568368	1.48285
Commd3	0.0285139	1.01996	0.354857	1.27886
Tspo	0.124954	1.09047	1.10324	2.14837
Serping1	-0.363153	0.777464	-0.90458	0.534188
C1qa	-0.221196	0.857854	0.0820289	1.05851
C1qb	-0.120923	0.919599	0.0464979	1.03275
C1qbp	-0.192121	0.875318	0.443637	1.36003
C1qc	-0.284206	0.821194	0.247204	1.1869
C2	-0.0636811	0.95682	0.908272	1.8768
Ciita	-0.00677753	0.995313	0.107678	1.07749
C3	0.0175536	1.01224	0.204839	1.15256
C3ar1	-0.150673	0.90083	-0.0803173	0.94585
C4bp	-0.177487	0.884242	0.0221855	1.0155
C4bp-ps1	0.584993	1.50003	-0.245252	0.843669
C5ar1	0.0923543	1.06611	0.111495	1.08035
C6	-0.854473	0.553068	-1.59938	0.330019
C9	0.403396	1.32262	-0.686821	0.621221
Hyou1	-0.450181	0.731951	0.201286	1.14972
Cab39	-0.015582	0.989258	0.39118	1.31147
Cacna1a	0.0481484	1.03394	0.464738	1.38007
Cacna1b	-0.085384	0.942534	0.448758	1.36487
Cacna1c	-0.0385567	0.973628	0.0885937	1.06333
Cacna1d	-0.0473752	0.967695	-0.184505	0.879951
Cacna1e	-0.0893284	0.93996	-0.398915	0.758428
Cacna1g	0.160363	1.11757	-0.0664659	0.954974
Cacna1s	-0.0665473	0.954921	-0.159135	0.895562
Cacna2d1	-0.113456	0.924371	-0.117564	0.921742
Cacna2d3	-0.0210188	0.985536	-0.0124236	0.991426
Cacnb1	-0.255703	0.837579	0.00571336	1.00397
Cacnb2	0.0636855	1.04513	-0.26109	0.834457
Cacnb3	-0.0908225	0.938987	0.635019	1.55296
Cacnb4	-0.0468136	0.968072	-0.0301166	0.979341
Cacng1	0.0734649	1.05224	-0.201212	0.869819
Cacng2	-0.252563	0.839404	-0.101308	0.932187
Cacybp	0.224459	1.16834	-0.0119137	0.991776
Pdia4	-0.414398	0.750333	0.0559954	1.03958
Ddr1	-0.118848	0.920923	2.00881	4.02449
Anxa2	-0.0150023	0.989655	2.41865	5.3467
Calb1	0.0424749	1.02988	-0.0942217	0.936777
Calb2	-0.139982	0.90753	-0.0796149	0.94631
S100g	-0.0815284	0.945056	1.20594	2.30688
Calca	-0.0547366	0.96277	-0.343785	0.787971
Calcr	0.158648	1.11624	-0.143566	0.905279
Calm1	0.116546	1.08414	0.582295	1.49723
Calm3	0.304989	1.23541	0.871618	1.82971
Aspm	3.21163	9.264	1.87857	3.67711
Calr	-0.308988	0.807208	0.770139	1.70543
Car8	-0.265534	0.831891	-1.28085	0.411553
Calu	0.0282917	1.0198	1.46061	2.75224
Camk2a	0.00844861	1.00587	-0.0593285	0.959711
Camk2b	-0.230348	0.852429	-0.111988	0.925312
Camk2g	-0.042836	0.970745	0.312913	1.24221
Camk4	-0.135057	0.910634	-0.10225	0.931579
Caml	-0.273748	0.827168	-0.898534	0.536432
Canx	-0.021032	0.985527	0.307706	1.23774
Cap1	0.157691	1.1155	-1.54738	0.34213
Capg	0.0683152	1.04849	0.791778	1.73121
Capn1	-0.31166	0.805714	0.299351	1.23059
Capn2	0.151481	1.11071	0.404901	1.324
Capn3	-0.0990438	0.933652	-0.505696	0.704321
Capns1	-0.141724	0.906435	0.645776	1.56458
Capn5	-0.0665705	0.954905	0.117319	1.08472
Capn6	0.044521	1.03134	-0.373567	0.771872
Capn7	0.0116235	1.00809	0.152946	1.11184
Capza2	0.199482	1.14829	-0.0109784	0.992419
Capza3	0.0875451	1.06256	-0.267416	0.830806
Capzb	0.0301916	1.02115	0.321422	1.24956
Car1	-0.644404	0.639757	-1.47256	0.360343
Car11	0.0587148	1.04154	-0.465534	0.724203
Car2	0.977842	1.96952	3.39351	10.5087
Car3	-0.573008	0.672214	0.0501319	1.03536
Car4	-0.149279	0.901701	-0.168563	0.889729
Car5a	-0.621694	0.649907	-2.9469	0.129686
Car6	-0.0263834	0.981879	-0.054227	0.96311
Car7	-0.149179	0.901763	-0.0114785	0.992075
Nr1i3	-0.483036	0.71547	-3.28867	0.102332
Cat	-0.17099	0.888233	-0.136818	0.909523
Cask	0.442636	1.35909	-0.275666	0.826069
Casp1	-0.119358	0.920597	-0.939059	0.521573
Casp4	0.083874	1.05986	0.11016	1.07935
Casp12	0.0237138	1.01657	0.440297	1.35688
Casp14	0.127951	1.09274	-0.229879	0.852706
Casp2	0.0828052	1.05908	2.01054	4.02934
Casp3	0.334624	1.26105	0.28266	1.21644
Casp6	-0.308062	0.807726	-1.19053	0.438141
Casp7	0.0594201	1.04205	0.2559	1.19408
Casp8	0.468951	1.3841	-0.0485473	0.966909
Casp9	-0.264026	0.832761	-0.431998	0.741235
Casq1	-0.00664648	0.995404	-0.15229	0.899821
Casq2	-0.273472	0.827326	-0.0272463	0.981292
Casr	-0.0454937	0.968958	-0.0182883	0.987403
Cast	0.316571	1.24537	-0.21914	0.859077
Ctnna1	-0.0233265	0.983961	0.48839	1.40288
Ctnna2	-0.100688	0.932588	-0.258847	0.835756
Ctnnb1	0.0601544	1.04258	0.78543	1.72361
Ctnnd1	0.427315	1.34473	0.397252	1.317
Cav1	0.152519	1.11151	0.505619	1.41973
Cav2	0.37193	1.29408	-0.51911	0.697802
Cav3	0.375099	1.29693	-0.102705	0.931285
Runx2	-0.0519302	0.964645	-0.206119	0.866866
Runx1	0.0378723	1.0266	-0.0234943	0.983847
Runx1t1	0.0385241	1.02706	-0.069134	0.95321
Cbfa2t2	0.080583	1.05745	-0.0446168	0.969547
Cbfa2t3	0.0386283	1.02714	-0.218491	0.859464
Runx3	-0.0477326	0.967456	-0.10895	0.927263
Cbfb	0.360435	1.28381	1.46649	2.76348
Serpina6	-0.364639	0.776663	-1.35285	0.391518
Cbl	0.0917915	1.06569	0.41443	1.33277
Cbln1	-0.131147	0.913105	-0.107507	0.928191
Cbln2	-0.258062	0.83621	-0.350499	0.784313
Serpinh1	0.0217091	1.01516	0.69195	1.61547
Cbr1	-0.414425	0.750318	0.244077	1.18433
Cbr2	0.0850642	1.06073	0.122979	1.08898
Cbs	-0.0699882	0.952646	-0.758386	0.591157
Cbx1	0.539289	1.45326	0.197721	1.14689
Cbx2	-0.0487851	0.96675	0.456474	1.37218
Cbx4	0.0466756	1.03288	0.275951	1.21079
Cbx5	1.29377	2.45167	1.04796	2.06761
Rb1cc1	0.175966	1.12972	-0.166501	0.891001
Cck	0.193216	1.14331	0.0159456	1.01111
Cckar	-0.345501	0.787034	0.438876	1.35555
Cckbr	-0.107047	0.928487	-0.145965	0.903774
Ccna1	-0.00227587	0.998424	-0.368943	0.77435
Ccna2	4.12992	17.5077	5.81712	56.3805
Ccnb2	3.16288	8.95618	6.31852	79.8112
Ccnd1	-0.649086	0.637684	-2.22863	0.213362
Ccnd2	-0.036221	0.975206	-0.403295	0.756129
Ccnd3	-0.0864151	0.94186	0.385097	1.30595
Ccne1	0.174577	1.12863	1.16049	2.23534
Ccne2	0.784891	1.72296	2.2436	4.73577
Ccnf	1.58973	3.00992	2.41601	5.33694
Ccng1	0.293217	1.22537	1.08598	2.12281
Ccng2	1.06662	2.09452	1.45248	2.73678
Ccni	-0.0485604	0.966901	-0.158041	0.896242
Ccnk	0.172354	1.1269	0.0638366	1.04524
Ccnt1	-0.0880583	0.940788	0.713766	1.64008
Ccrn4l	-0.131798	0.912693	-0.378102	0.769449
Ccr6	0.0114112	1.00794	-0.246046	0.843204
Ccs	-0.437083	0.738626	-0.816412	0.567852
Cct2	0.144961	1.1057	0.327008	1.25441
Cct3	-0.122655	0.918496	0.533784	1.44772
Cct4	0.141987	1.10342	0.222449	1.16671
Cct5	0.102918	1.07394	0.927105	1.90146
Cct6a	0.124186	1.08989	-0.0848881	0.942858
Cct6b	-0.133646	0.911525	-0.29683	0.814039
Cct7	0.0978726	1.07019	0.939386	1.91771
Cct8	0.0665191	1.04719	0.512854	1.42687
Cd14	0.0469181	1.03306	2.24999	4.75679
Cd151	-0.204331	0.867941	-0.0725117	0.950981
Ctla4	0.0686462	1.04873	-0.161715	0.893962
Cd19	-0.0122076	0.991574	-0.414173	0.75045
Cd1d1	-0.520644	0.697061	-1.06662	0.477438
Cd2	-0.242271	0.845413	-0.252454	0.839467
Ms4a1	0.159584	1.11697	-1.03244	0.488883
Cd22	0.0705908	1.05015	-0.116548	0.922392
Cd24a	-0.413194	0.750959	-0.0945033	0.936595
Cd28	0.0953451	1.06832	0.0675107	1.04791
Cd2ap	0.138701	1.10091	0.644608	1.56331
Cd33	0.0372173	1.02613	-0.297985	0.813388
Cd34	-0.0359933	0.97536	1.6626	3.16588
Cd36	-0.663967	0.63114	0.0612076	1.04334
Scarb2	-0.17635	0.884939	-0.436833	0.738755
Cd37	-0.229359	0.853014	-0.0715732	0.9516
Cd38	-0.337037	0.791666	-0.518463	0.698115
Entpd1	-0.297981	0.81339	0.026236	1.01835
Entpd2	-0.297269	0.813791	0.807558	1.75025
Entpd6	0.169057	1.12432	-0.0599583	0.959292
Entpd5	-0.0582221	0.960447	-0.881152	0.542934
Cd3d	0.00550832	1.00383	-0.0707514	0.952142
Cd3e	0.00613199	1.00426	-0.0791234	0.946633
Cd3g	0.0871761	1.06229	-0.0512004	0.965133
Cd247	0.00192744	1.00134	-0.115295	0.923194
Cd4	-0.112954	0.924693	0.117954	1.08519
Cd44	-0.0941997	0.936792	0.947925	1.9291
Cd48	-0.107476	0.92821	0.394976	1.31492
Cd5	-0.0521001	0.964531	-0.142902	0.905695
Cd53	-0.413528	0.750785	-0.133485	0.911627
Cd59a	-0.697336	0.61671	-1.90174	0.26762
Cd6	0.126774	1.09185	-0.153371	0.899147
Cd68	-0.281752	0.822591	0.720388	1.64763
Cd69	-0.0220045	0.984863	-0.204541	0.867815
Cd7	0.179838	1.13276	-0.169088	0.889405
Cd72	0.0236299	1.01651	0.245013	1.1851
Cd80	0.021593	1.01508	0.0634935	1.04499
Cd81	-0.227559	0.854079	0.545549	1.45958
Cd82	-0.13635	0.909818	0.0773579	1.05508
Cd83	0.212641	1.15881	0.712904	1.6391
Cd84	0.0707222	1.05024	-0.332407	0.79421
Cd86	-0.249301	0.841304	-0.63023	0.646074
Cd8a	0.0609858	1.04318	-0.000394382	0.999727
Cd8b1	-0.288038	0.819015	-0.0753848	0.949089
Cd9	-0.243303	0.844809	2.49487	5.63677
Cdc25a	0.10074	1.07232	1.70466	3.25952
Cdc25b	0.342548	1.26799	3.0669	8.3797
Cdc25c	2.32303	5.00381	2.23351	4.70277
Cdk1	4.54592	23.3593	5.6922	51.704
Cdk11b	0.317033	1.24577	0.17279	1.12724
Cdc37	-0.061054	0.958564	0.105083	1.07556
Cdc42	-0.0451698	0.969176	0.0928869	1.0665
Cdc45	0.575541	1.49024	4.16165	17.8971
Cdc7	0.719242	1.64632	1.33111	2.51597
Arhgap31	-0.0158143	0.989098	-0.304083	0.809957
Cdh1	0.457029	1.37271	2.54467	5.83473
Cdh11	0.0947576	1.06789	-0.08275	0.944256
Cdh13	-0.304395	0.809782	-0.187074	0.878385
Cdh15	-0.196947	0.872395	-0.26187	0.834006
Cdh16	-0.00674439	0.995336	-0.349429	0.784895
Cdh17	0.0611447	1.04329	0.319357	1.24777
Cdh3	0.221701	1.16611	-0.164863	0.892013
Cdh4	-0.0276731	0.981001	-0.21631	0.860764
Cdh5	-0.696473	0.617079	-0.0994702	0.933376
Cdh6	-0.0950208	0.936259	0.00067287	1.00047
Cdh8	0.140903	1.1026	-0.121651	0.919135
Cdh9	-0.0862021	0.941999	-0.046904	0.968011
Cdk2	0.179799	1.13273	2.27307	4.83351
Cdk4	0.0620542	1.04395	1.42493	2.68502
Cdk5	-0.187895	0.877886	0.070898	1.05037
Cdk5r1	-0.132499	0.91225	-0.12231	0.918715
Cdk5r2	-0.0542173	0.963117	-0.144437	0.904733
Cdk6	-0.408171	0.753578	-0.498143	0.708018
Cdk7	0.403659	1.32286	-0.622104	0.649723
Cdkn1a	0.722381	1.6499	4.81971	28.2407
Cdkn1b	0.7205	1.64775	1.66171	3.16391
Cdkn1c	-0.0290643	0.980056	0.265192	1.2018
Cdkn2a	-0.0288798	0.980181	1.00188	2.00261
Cdkn2b	0.153425	1.11221	1.68281	3.21053
Cdkn2c	2.13177	4.38256	2.17034	4.50131
Cdo1	-0.165302	0.891742	-0.142532	0.905928
Cdr2	0.274847	1.20987	0.379933	1.30128
Mia1	-0.495221	0.709453	-0.231134	0.851965
Ift81	-0.194222	0.874044	0.594079	1.50951
Cdx1	-0.340774	0.789618	-0.311605	0.805745
Cdx2	0.219695	1.16449	-0.210319	0.864346
Cdx4	0.186216	1.13778	-0.0895311	0.939828
Cdyl	0.333106	1.25972	0.0407695	1.02866
Cebpa	-0.104915	0.92986	0.330312	1.25729
Cebpz	-0.0960034	0.935621	-0.00550191	0.996194
Cebpb	-0.170705	0.888408	0.45901	1.3746
Cebpd	0.0481741	1.03396	-0.108391	0.927622
Cebpg	-0.0173234	0.988064	0.137741	1.10018
Cel	0.0830444	1.05925	1.02769	2.03875
Celsr1	-0.0534153	0.963652	2.1224	4.35418
Cenpa	1.93709	3.82932	3.95712	15.5314
Cenpb	0.0221631	1.01548	0.577469	1.49223
Cenpc1	1.59767	3.02655	1.21185	2.31634
Cer1	-0.027968	0.980801	-0.310133	0.806567
Ces1g	-0.104035	0.930427	-0.0881079	0.940756
Cetn3	0.218922	1.16386	-0.215055	0.861513
Cfc1	-0.104645	0.930034	-0.000821543	0.999431
Cfh	-0.0991949	0.933554	-0.932755	0.523857
Cfi	-0.0771098	0.947955	-0.580208	0.668867
Cfl2	0.133692	1.0971	0.346747	1.27169
Cflar	0.0693882	1.04927	-0.010765	0.992566
Cftr	-0.141115	0.906818	-0.104523	0.930112
Cga	-0.0210196	0.985536	-0.212272	0.863177
Ch25h	-0.0451718	0.969174	0.014146	1.00985
Chad	-0.194528	0.873859	-0.0458201	0.968739
Chd1	0.114494	1.0826	-0.0161831	0.988845
Chek1	2.04059	4.11414	3.41825	10.6905
Chga	-0.166226	0.891171	-0.0139943	0.990347
Chgb	-0.178175	0.883821	-0.188617	0.877446
Chi3l1	-0.220242	0.858422	-0.995126	0.501692
Chi3l3	-0.0633459	0.957042	0.0706907	1.05022
Ovgp1	0.0572786	1.0405	-0.0966303	0.935215
Chka	0.223937	1.16792	2.07293	4.20741
Chl1	0.0811139	1.05783	-0.0865754	0.941756
Chm	0.279413	1.2137	-0.571067	0.673119
Chml	0.682321	1.60472	0.423628	1.3413
Chrd	0.0158739	1.01106	0.196142	1.14563
Chrm1	-0.183829	0.880363	-0.200101	0.870489
Chrm3	0.18552	1.13723	-0.102594	0.931357
Chrm4	0.217683	1.16286	-0.146402	0.903501
Chuk	-0.280332	0.823402	-0.91274	0.531175
Vsx2	0.077098	1.05489	-0.157962	0.896291
Cidea	-0.192432	0.875129	-0.074018	0.949989
Cideb	-0.216785	0.860481	-0.151972	0.90002
Elovl3	-1.6108	0.327417	-1.74698	0.297925
Inadl	-0.10159	0.932005	-0.658617	0.633485
Cirbp	-0.236189	0.848985	0.0535693	1.03783
Cish	-0.331864	0.794509	-0.258044	0.836221
Socs3	-0.206859	0.866421	-0.553874	0.681189
Socs1	-0.1319	0.912629	-0.17335	0.886781
Cit	-0.081474	0.945092	0.119235	1.08616
Cited1	-0.113736	0.924192	-0.0938548	0.937016
Ckm	-0.112343	0.925085	-0.128077	0.91505
Ckmt1	-0.0136334	0.990595	-0.136897	0.909473
Coro1a	-0.091316	0.938666	0.490062	1.40451
Clca1	0.00651466	1.00453	-0.270793	0.828864
Clcn2	-0.182638	0.881091	-0.587524	0.665484
Clcn3	-0.102975	0.931111	-0.286944	0.819637
Clcn4-2	-0.201674	0.869541	-1.07059	0.476123
Clcn5	0.21718	1.16246	-0.0419748	0.971324
Clns1a	0.0258251	1.01806	-0.235748	0.849245
Clcnka	-0.108576	0.927503	-0.238378	0.847698
Cldn1	0.0961621	1.06893	1.47326	2.77649
Cldn2	-0.629376	0.646456	-3.8593	0.0689023
Cldn3	-0.206024	0.866923	0.795029	1.73511
Cldn4	-0.0839231	0.943489	-0.162154	0.89369
Cldn5	0.110072	1.07928	-0.421769	0.746509
Clgn	-0.0255247	0.982463	-0.170789	0.888357
Clk1	0.328411	1.25563	0.135661	1.0986
Clk2	-0.198989	0.871161	1.13819	2.20105
Clk4	0.0712658	1.05064	0.128273	1.09298
Tpp1	-0.299159	0.812726	-0.0254297	0.982528
Cln3	-0.0529598	0.963957	0.287867	1.22083
Clock	0.204939	1.15264	0.201657	1.15002
Clta	-0.0503279	0.965717	0.178124	1.13141
Clu	-0.369932	0.773819	0.13962	1.10162
Cmah	-0.115101	0.923318	-2.6302	0.161521
Cmas	0.160542	1.11771	-0.0332127	0.977242
Cxcr2	0.0970331	1.06957	-0.624477	0.648655
Cxcr3	-0.262661	0.833549	-0.0313402	0.978511
Cxcr4	0.00531667	1.00369	1.88295	3.68827
Ccr1	0.0643605	1.04562	-0.0871078	0.941408
Ccr9	0.238777	1.17999	-0.149181	0.901762
Ccr1l1	0.0175973	1.01227	-0.328839	0.796177
Ccr3	0.150104	1.10965	0.856694	1.81088
Ccr2	0.264401	1.20114	-0.518796	0.697954
Ccr4	-0.170508	0.88853	-0.348192	0.785568
Ccr5	-0.214822	0.861653	-0.721531	0.606453
Ccr7	0.167417	1.12305	0.0286577	1.02006
Ccr8	0.206481	1.15387	-0.141724	0.906435
Ccr10	-0.0133496	0.990789	0.0142414	1.00992
Cxcr7	0.0651314	1.04618	0.660551	1.58069
Abcc2	-0.0143206	0.990123	-1.43215	0.370579
Cnbp	-0.0565332	0.961572	0.0856789	1.06119
Cnga1	-0.0347958	0.97617	-0.263051	0.833324
Cnga2	-0.0820166	0.944736	-0.396481	0.759709
Cnih	0.251497	1.19044	0.121201	1.08764
Cnih2	-0.189514	0.876901	0.0531539	1.03753
Plk3	-0.0922864	0.938035	-0.312594	0.805193
Camp	-0.104557	0.930091	-0.0941865	0.9368
Cnn1	0.0477964	1.03368	0.199231	1.14809
Cnn2	0.261065	1.19836	0.460417	1.37594
Cnp	-0.240273	0.846585	0.0636089	1.04508
Cnr1	0.176629	1.13024	-0.0959846	0.935634
Cnr2	0.371961	1.29411	-1.52411	0.347693
Cntfr	-0.0117389	0.991896	-0.0865428	0.941777
Cntn1	-0.105862	0.929249	-0.168159	0.889978
Hps3	0.0743132	1.05286	-0.315167	0.803758
Cobl	0.137522	1.10001	0.48499	1.39958
Coch	0.209969	1.15666	-0.0636122	0.956865
Coil	-0.00331824	0.997703	0.919269	1.89116
Col10a1	-0.268077	0.830425	-0.48035	0.716804
Col11a1	-0.176709	0.884719	-0.0625522	0.957569
Col11a2	-0.0997485	0.933196	-0.131136	0.913112
Col12a1	0.0968205	1.06941	-0.155752	0.897664
Col13a1	-0.141496	0.906579	-1.19381	0.437147
Col14a1	-0.0991371	0.933591	-1.11176	0.462731
Col15a1	-0.265294	0.832029	0.873023	1.8315
Col17a1	0.0799556	1.05699	-0.218994	0.859165
Col18a1	-0.382307	0.76721	0.0749881	1.05335
Col19a1	-0.0823542	0.944515	-0.129861	0.91392
Col2a1	-0.137526	0.909077	-0.365894	0.775988
Col3a1	0.0479221	1.03377	1.52995	2.88776
Col4a1	-0.0437798	0.97011	2.28284	4.86636
Col4a2	-0.166168	0.891207	1.69384	3.23517
Col4a3	-0.0439755	0.969978	0.309126	1.23896
Col4a4	0.0298723	1.02092	0.271283	1.20688
Col4a5	0.134706	1.09787	0.367116	1.28977
Col5a1	-0.14055	0.907173	0.101244	1.0727
Col5a2	0.0349482	1.02452	0.34714	1.27204
Col6a1	0.0278655	1.0195	-0.107899	0.927938
Col6a2	0.0304274	1.02131	-0.0358192	0.975478
Col6a3	0.161652	1.11857	0.496527	1.41081
Col7a1	-0.000332837	0.999769	-0.414971	0.750035
Col8a1	-0.0659909	0.955289	-0.0546746	0.962812
Col9a1	-0.106302	0.928966	-0.23293	0.850905
Col9a2	-0.104582	0.930075	-0.171857	0.887699
Col9a3	0.0114995	1.008	-0.164973	0.891945
Col1a1	-0.0123295	0.99149	1.87922	3.67877
Col1a2	-0.0399312	0.972701	1.43391	2.70179
Comp	-0.102292	0.931552	-0.243938	0.844437
Comt	-0.671412	0.627892	-0.583361	0.667407
Copa	-0.288694	0.818643	0.334605	1.26103
Cops2	0.0315317	1.0221	-0.662474	0.631794
Coq7	0.282625	1.21641	-0.230085	0.852584
Cort	0.0959485	1.06877	-0.170382	0.888607
Cox17	-0.0427963	0.970772	0.423586	1.34126
Cox4i1	-0.11564	0.922972	-0.0242734	0.983316
Cox5a	-0.0243554	0.98326	-0.221908	0.857431
Cox6a1	-0.191283	0.875826	0.201821	1.15015
Cox6a2	-0.128913	0.91452	-0.190309	0.876418
Cox6c	0.037122	1.02606	0.217419	1.16265
Cox7a1	0.340598	1.26628	0.839605	1.78956
Cox7a2	-0.11206	0.925266	0.0513741	1.03625
Cox8a	-0.0324833	0.977736	0.168539	1.12392
Cox8b	0.0822062	1.05864	-0.286216	0.82005
Cp	-0.233778	0.850405	0.714098	1.64046
Cpa3	-0.0783068	0.947169	-0.446867	0.733634
Cpd	0.441283	1.35781	0.690295	1.61361
Cpe	0.0864901	1.06178	-0.578807	0.669517
Cpeb1	0.072851	1.05179	-0.232374	0.851233
Cys1	0.199296	1.14814	-0.0618683	0.958023
Cplx1	0.0651692	1.04621	-0.0588706	0.960015
Cplx2	-0.0428829	0.970713	-0.269246	0.829753
Cpne6	0.144033	1.10499	-0.0592234	0.959781
Cpox	-0.221296	0.857795	0.0725457	1.05157
Cpt1a	-0.00386377	0.997325	-0.752313	0.593651
Cpt2	-0.373326	0.772	-1.03556	0.487826
Cr2	-0.0766192	0.948277	-0.427628	0.743483
Crabp1	0.126864	1.09192	-0.0644568	0.956305
Crabp2	-0.219543	0.858838	-0.113304	0.924468
Cradd	-0.112144	0.925212	-0.396229	0.759842
Crat	-0.13083	0.913306	0.446009	1.36227
Crcp	0.0485721	1.03424	-0.886009	0.541109
Creb1	0.116756	1.08429	0.145593	1.10619
Creb3	-0.230264	0.852479	-0.507938	0.703227
Crebbp	0.28234	1.21617	0.853891	1.80737
Atf6b	0.0333481	1.02338	1.13578	2.19737
Crem	0.082513	1.05886	-0.681243	0.623628
Crh	-0.0302171	0.979273	-0.249899	0.840955
Crhbp	-0.0710829	0.951923	-0.17166	0.887821
Crhr1	-0.214662	0.861748	-0.224148	0.856101
Crhr2	-0.177983	0.883938	-0.166636	0.890918
Crip1	-0.122188	0.918793	3.35426	10.2267
Bcar1	-0.114731	0.923555	-0.177042	0.884515
Crk	0.0195093	1.01361	0.426549	1.34401
Crkl	0.153215	1.11204	0.290945	1.22344
Crlf1	-0.0348782	0.976114	-0.031267	0.97856
Crmp1	-0.0814492	0.945108	-0.0841138	0.943364
Dpysl2	0.0171514	1.01196	0.690152	1.61345
Pcdha11	0.167746	1.1233	-0.143343	0.905418
Pcdha10	0.0168447	1.01174	-0.113165	0.924557
Crp	-0.112178	0.92519	-0.561799	0.677457
Dmbt1	0.0397138	1.02791	1.30777	2.47559
Cr1l	-0.0817417	0.944916	-0.492008	0.711035
Hapln1	1.13416	2.19491	0.858295	1.81289
Crx	0.116201	1.08388	-0.131717	0.912745
Cry1	-0.142934	0.905676	-0.211064	0.8639
Cry2	-0.131903	0.912627	-0.879392	0.543597
Cryaa	-0.185898	0.879102	-0.380793	0.768015
Cryab	-0.429705	0.742413	-1.28386	0.410694
Cryba1	0.263619	1.20049	-0.221595	0.857617
Cryba2	0.192774	1.14296	-0.0978046	0.934454
Cryba4	-0.0883376	0.940606	-0.515855	0.699378
Crybb1	-0.124941	0.917042	-0.255343	0.837788
Crybb2	-0.25648	0.837128	-0.162402	0.893536
Crybb3	0.0344391	1.02416	-1.11261	0.462456
Cryga	0.168905	1.1242	-0.21695	0.860383
Crygb	0.286642	1.2198	-0.0239059	0.983566
Crygd	0.0127668	1.00889	-0.0407588	0.972143
Crygf	0.0319573	1.0224	-0.229082	0.853177
Crygs	-0.037755	0.97417	-0.129379	0.914225
Crym	0.172855	1.12729	3.47413	11.1127
Cryz	-0.560094	0.678258	-0.681385	0.623566
Cs	-0.362115	0.778023	0.0537557	1.03796
Csf1	0.0114038	1.00794	-0.122438	0.918634
Csf1r	0.0881508	1.06301	-0.877544	0.544293
Csf2	0.0953693	1.06834	-0.310207	0.806526
Csf2ra	0.111548	1.08039	0.178606	1.13179
Csf2rb	0.406603	1.32556	0.441164	1.3577
Csf2rb2	-0.0106479	0.992647	-0.0677554	0.954121
Csf3	-0.111008	0.925941	-0.140125	0.90744
Csf3r	0.186079	1.13767	-0.144097	0.904945
Csk	-0.142251	0.906104	0.734108	1.66337
Csn1s1	0.039192	1.02754	-0.150805	0.900748
Csn2	0.0960207	1.06882	-0.322785	0.799525
Csn1s2b	-0.0164927	0.988633	-0.0319028	0.978129
Csn1s2a	0.158465	1.1161	-0.100772	0.932534
Csn3	0.194024	1.14395	-0.106103	0.929094
Csnk2a1	-0.064991	0.955951	-0.242152	0.845483
Csnk2a2	0.229038	1.17205	0.806484	1.74894
Csnk2b	-0.109157	0.927129	0.587372	1.50251
Dnajc5	0.307066	1.23719	0.23836	1.17965
Vcan	0.077816	1.05542	-0.164343	0.892335
Ncan	0.0359065	1.0252	-0.087549	0.94112
Smc3	0.482196	1.39687	0.225275	1.169
Csrp1	0.392574	1.31273	2.48188	5.58624
Csrp2	0.475604	1.3905	0.853005	1.80626
Csrp3	-0.644689	0.639631	-2.99255	0.125647
Cst3	-0.0898805	0.939601	0.0521115	1.03678
Cst7	0.259099	1.19673	-0.103766	0.930601
Cst8	-0.0543373	0.963037	-0.235958	0.849121
Cst9	-0.0498317	0.966049	-0.0254045	0.982545
Cstb	-0.354448	0.782169	1.71191	3.27594
Ctbp1	-0.124569	0.917278	1.1608	2.23581
Ctbp2	-0.226105	0.85494	0.0434233	1.03056
Ctcf	0.875852	1.83509	1.00419	2.00582
Ctf1	-0.41819	0.748363	-0.881042	0.542975
Ctla2a	0.12635	1.09153	0.496022	1.41032
Ctla2b	-0.705364	0.613288	-2.11175	0.231367
Pcyt1a	0.105948	1.0762	-0.185169	0.879546
Ctsb	-0.303982	0.810014	0.343476	1.26881
Ctsc	0.74626	1.67744	-0.319528	0.801332
Ctsd	-0.409505	0.752882	0.442325	1.35879
Ctse	-0.496863	0.708646	-2.03305	0.244338
Ctsg	-0.0860856	0.942075	-0.490078	0.711987
Ctsh	-0.188039	0.877798	-0.98295	0.505944
Ctsk	-0.0114101	0.992122	-0.07787	0.947455
Ctsl	-0.196226	0.872831	-0.356659	0.780971
Ctss	-0.272091	0.828118	0.168411	1.12382
Ctsw	0.0941632	1.06745	-0.521387	0.696702
Cttn	0.10135	1.07278	0.241549	1.18226
Celf1	0.333232	1.25983	0.523783	1.43772
Cux1	-0.0101826	0.992967	0.177836	1.13119
Cux2	-0.0922323	0.93807	-0.737648	0.599716
Cx3cr1	0.24061	1.18149	0.504222	1.41836
Cxadr	-0.0237882	0.983646	1.64358	3.1244
Cyb561	0.189894	1.14068	2.35729	5.12407
Cyba	-0.201456	0.869672	0.293289	1.22543
Cybb	-0.695401	0.617538	0.29512	1.22699
Cycs	0.404175	1.32333	-0.160008	0.89502
Cyct	-0.153316	0.899181	-0.110838	0.92605
Cyp11a1	0.111891	1.08064	0.1158	1.08358
Cyp11b2	0.0488207	1.03442	-0.495022	0.709551
Cyp17a1	0.278614	1.21303	-0.413691	0.7507
Cyp19a1	-0.0553114	0.962387	-0.0906459	0.939102
Cyp1a1	-0.15855	0.895925	0.124245	1.08994
Cyp1a2	-0.666278	0.63013	-5.26522	0.0260022
Cyp1b1	-0.0215004	0.985208	-0.10655	0.928806
Cyp21a1	0.0198989	1.01389	-0.230133	0.852556
Cyp24a1	-0.1089	0.927295	-0.178015	0.883918
Cyp26a1	0.110679	1.07974	-0.424134	0.745286
Cyp2a12	-0.0845387	0.943086	-1.19484	0.436834
Cyp2b10	0.2081	1.15517	-0.768723	0.586937
Cyp2b13	-0.186669	0.878632	-4.42544	0.0465381
Cyp2b19	-0.107644	0.928102	-0.15961	0.895267
Cyp2b9	0.433697	1.35069	-2.11154	0.2314
Cyp2c29	-0.281518	0.822725	-3.46	0.0908731
Cyp2c37	-0.430639	0.741933	-5.7254	0.018901
Cyp2c38	-0.935854	0.522733	-2.43929	0.184374
Cyp2c39	-0.109515	0.9269	-1.84981	0.277429
Cyp2d10	-0.604543	0.65768	-0.816172	0.567947
Cyp2d9	-0.992473	0.502615	0.679284	1.60134
Cyp2e1	-0.172838	0.887096	-4.43402	0.0462624
Cyp2f2	0.29137	1.2238	0.422553	1.3403
Cyp2j5	-0.135355	0.910446	-2.77724	0.14587
Cyp2j6	-0.191988	0.875398	-0.266582	0.831287
Cyp3a11	-0.226496	0.854708	-0.247523	0.842342
Cyp3a13	-0.129592	0.91409	-0.9534	0.516414
Cyp3a16	-0.64199	0.640828	-4.00143	0.0624379
Cyp27b1	0.0673167	1.04777	-0.0546826	0.962806
Cyp46a1	-0.0206742	0.985772	-0.82407	0.564846
Cyp4a10	-0.861532	0.550368	-4.35915	0.0487265
Cyp4a14	-1.29094	0.408684	-4.23275	0.0531881
Cyp4b1	0.0377158	1.02649	-1.47262	0.360328
Cyp51	-0.271653	0.82837	-0.522569	0.696131
Cyp7a1	-0.954553	0.516002	-5.40441	0.0236109
Cyp7b1	-0.423316	0.745709	-1.84139	0.279053
Cyp8b1	-0.570749	0.673267	-4.64293	0.0400258
Dab1	-0.0526808	0.964143	-0.106431	0.928883
Dab2	-0.0601577	0.959159	-0.594317	0.662358
Dach1	0.157768	1.11556	-0.190102	0.876544
Dad1	-0.248785	0.841605	0.233988	1.17608
Cd55	-0.137418	0.909145	-2.31099	0.201522
Daf2	-0.063432	0.956985	-0.19783	0.871861
Dag1	-0.13704	0.909383	-0.0517783	0.964746
Dgka	-0.316956	0.802762	0.307605	1.23765
Dao	-0.114776	0.923526	-0.0686181	0.953551
Dapk2	0.131881	1.09572	0.412151	1.33067
Dapk3	-0.247739	0.842215	0.428538	1.34587
Slc6a3	-0.127211	0.915599	-0.13323	0.911788
Daxx	-0.226449	0.854736	0.738089	1.66796
Dazl	-0.0292665	0.979918	-0.184516	0.879944
Dbh	0.197056	1.14636	-0.428173	0.743202
Dbi	-0.0585824	0.960207	-0.212626	0.862965
Dbil5	0.262449	1.19951	-0.045224	0.969139
Dbnl	-0.0327676	0.977543	0.904593	1.87202
Dbp	-0.319051	0.801597	-0.961497	0.513524
Dbt	-0.360413	0.778942	-0.75282	0.593443
Dbx1	-0.135027	0.910653	-0.172744	0.887154
Dclk1	-0.0148541	0.989757	-0.121904	0.918974
Dcc	0.0416583	1.0293	-0.0636816	0.956819
Eci1	-0.307837	0.807852	-0.713198	0.609967
Dck	0.687607	1.61061	2.475	5.55968
Dcn	-0.856393	0.552332	-1.85364	0.276693
Pcbd1	-0.0132794	0.990838	-0.203355	0.868528
Dscr3	-0.215236	0.861405	0.590484	1.50575
Dct	-0.0245037	0.983159	-0.574096	0.671707
Dctn1	-0.211686	0.863528	0.788136	1.72684
Dcx	0.0827848	1.05906	-0.225077	0.855549
Ddb1	-0.0320229	0.978048	0.394408	1.3144
Ddc	-0.128407	0.914841	0.0702981	1.04993
Asap1	-0.155718	0.897685	0.0745448	1.05303
Gadd45a	0.235984	1.17771	0.713399	1.63966
Ddit3	-0.310071	0.806602	1.01481	2.02064
Ddn	-0.140376	0.907282	-0.0682365	0.953803
Ddost	0.0284196	1.01989	1.59274	3.01622
Ddt	-0.253016	0.83914	-0.566588	0.675212
Dhx15	0.414107	1.33247	0.372084	1.29422
Ddx3x	0.0794551	1.05662	-0.356123	0.781261
Ddx4	0.00103112	1.00071	-0.0469522	0.967979
Ddx5	0.370234	1.29256	0.400602	1.32006
Ddx6	0.106312	1.07647	0.184566	1.13648
Dhx9	0.367273	1.28991	0.481025	1.39573
Defb1	-0.059932	0.959309	1.49424	2.81716
Defb2	0.137325	1.09986	-0.258376	0.836029
Degs1	0.00854113	1.00594	0.322258	1.25029
Slc29a2	0.158896	1.11643	-0.128658	0.914682
Twist2	-0.0815957	0.945012	-0.305645	0.80908
Des	-0.178135	0.883845	0.0409429	1.02879
Darc	0.0355908	1.02498	-0.691173	0.61935
Dgat1	-0.338556	0.790832	0.651426	1.57072
Dgcr6	-0.316465	0.803035	-0.555304	0.680514
Dgcr2	-0.305004	0.80944	0.26926	1.20519
Slc25a1	-0.23159	0.851696	0.342662	1.26809
Dhcr7	-0.270945	0.828776	0.358571	1.28216
Dhfr	0.979543	1.97184	0.660536	1.58067
Dhh	-0.019936	0.986276	-0.347847	0.785756
Diap1	0.137159	1.09974	0.194498	1.14433
Dffb	0.00517966	1.0036	0.115161	1.0831
Dio1	0.128934	1.09349	-1.43654	0.369453
Dio2	0.0138998	1.00968	-0.253208	0.839028
Dkk1	0.0785552	1.05596	-0.11174	0.925471
Dld	0.0261884	1.01832	-0.606581	0.656751
Dlg1	0.0609534	1.04315	0.916808	1.88793
Mpp3	0.00172676	1.0012	-0.232398	0.851219
Dlg4	0.0711219	1.05053	-0.350228	0.78446
Dlk1	-0.203616	0.868371	0.208981	1.15587
Dll1	0.082165	1.05861	0.592915	1.50829
Dll3	0.0795672	1.0567	-0.115741	0.922908
Dlx1	-0.00739606	0.994887	-0.302651	0.810761
Dlx2	-0.151487	0.900322	-0.281783	0.822574
Dlx3	0.219526	1.16435	-0.122872	0.918357
Dlx4	-0.117842	0.921565	0.28616	1.21939
Dlx5	-0.0168237	0.988406	-0.519081	0.697816
Dlx6	-0.223376	0.856559	-0.351482	0.783779
#N/A	#N/A	#N/A	-0.338578	0.79082
Dmpk	-0.294499	0.815356	-0.151308	0.900434
Dmwd	0.00416353	1.00289	0.597098	1.51267
Dmc1	0.153356	1.11215	-0.0816096	0.945003
Dmd	0.185475	1.13719	-0.470023	0.721953
Dmp1	0.0711336	1.05054	0.267206	1.20348
Tmc1	0.0117341	1.00817	-0.158814	0.895761
Dnahc11	0.038657	1.02716	0.0143174	1.00997
Dnahc8	-0.067392	0.954362	-0.396784	0.75955
Dnajc1	-0.255545	0.83767	-0.34165	0.789138
Dnase1	0.328743	1.25592	-0.125192	0.916882
Dnase1l3	-0.641457	0.641065	-1.51804	0.349161
Dync1h1	0.0786791	1.05605	0.309878	1.2396
Dync1i1	0.0318869	1.02235	-0.152216	0.899867
Dync1i2	0.0597901	1.04231	0.19294	1.14309
Dnm1	-0.0700077	0.952633	-0.0125416	0.991344
Dnm2	0.0735685	1.05232	0.226413	1.16992
Dnmt1	0.816159	1.76071	2.91566	7.54572
Trdmt1	0.671312	1.59252	0.813881	1.75793
Dnmt3a	0.0112485	1.00783	0.527022	1.44095
Dnmt3b	0.0872142	1.06232	0.744179	1.67502
Dnpep	-0.508662	0.702874	0.292412	1.22469
Doc2a	-0.0761021	0.948617	0.133558	1.097
Doc2b	0.110684	1.07974	-0.214413	0.861897
Dok1	-0.232933	0.850903	0.279473	1.21375
Dok2	0.153518	1.11228	0.0506159	1.03571
Reep5	0.263721	1.20057	1.31139	2.48181
Dpagt1	-0.124772	0.917149	-0.0232455	0.984017
Dpep1	-0.357578	0.780474	-0.21089	0.864004
Dpm1	-0.338432	0.7909	-1.0051	0.498237
Dpm2	0.198598	1.14758	0.0318693	1.02234
Dpp4	-0.078508	0.947037	-0.733251	0.601547
Dpp6	-0.283033	0.821861	-0.287875	0.819107
Dr1	-0.244035	0.844381	-0.113141	0.924573
Slc26a3	0.243747	1.18406	-0.25301	0.839144
Drd1a	0.0529444	1.03738	0.0327491	1.02296
Drd3	0.0982069	1.07044	-0.187698	0.878006
Drd4	0.0430977	1.03032	-0.119005	0.920822
Drg1	0.258671	1.19638	0.441854	1.35835
Drg2	-0.289806	0.818012	0.444814	1.36114
Arid3a	0.0475122	1.03348	-0.1608	0.894529
Drp2	-0.103919	0.930502	-0.210237	0.864395
Dsc1	0.199088	1.14797	-0.0991996	0.933551
Dsc2	0.0949421	1.06802	-0.00740028	0.994884
Dsc3	0.111099	1.08005	-0.102908	0.931154
Dscam	-0.128226	0.914956	-0.245309	0.843635
#N/A	#N/A	#N/A	-0.0799214	0.946109
Dsg2	-0.0829551	0.944122	-0.138006	0.908774
Epyc	0.0763739	1.05436	-0.169663	0.88905
Dst	-0.154939	0.89817	-0.727731	0.603853
Slc26a2	0.024235	1.01694	0.537774	1.45173
Adam28	0.124459	1.0901	-0.295211	0.814953
Adam18	-0.042519	0.970958	-0.15246	0.899715
Adam26a	0.144987	1.10572	-0.179894	0.882768
Adam24	0.0221213	1.01545	-0.104147	0.930355
Dtna	0.103484	1.07436	-0.0361916	0.975226
Dtnb	0.453965	1.3698	0.744989	1.67596
Prl8a2	0.0638907	1.04528	-0.255669	0.837599
Dusp2	-0.191052	0.875966	-0.234472	0.849996
Dvl1	0.188928	1.13992	-0.297898	0.813437
Dvl2	-0.16431	0.892355	1.09256	2.13252
Dvl3	-0.0907931	0.939006	-0.0640372	0.956583
Dyrk1a	0.35807	1.28171	1.47414	2.77819
Dyrk1b	-0.251361	0.840104	-0.149586	0.901509
E2f1	0.0911301	1.0652	1.84959	3.60397
E2f3	-0.166183	0.891197	-0.041329	0.971759
E2f5	0.139564	1.10157	-0.223197	0.856665
E4f1	-0.122849	0.918372	0.0685967	1.0487
Ear1	0.103038	1.07403	-0.133159	0.911833
Mapre1	0.854653	1.80832	0.400442	1.31991
Lefty1	-0.170167	0.88874	0.200007	1.1487
Ebf1	0.107217	1.07715	0.0810019	1.05775
Ebf2	-0.151078	0.900577	-0.159337	0.895436
Ebf3	-0.225084	0.855545	-0.0150077	0.989651
Ebp	-0.120042	0.920161	-1.21708	0.430153
Ecel1	0.0575641	1.04071	-0.266374	0.831407
Ecm1	-0.272093	0.828117	-2.95507	0.128954
Sparcl1	0.34068	1.26635	0.431158	1.34832
Opn3	0.256261	1.19438	-0.450867	0.731603
Ect2	3.74563	13.4137	5.19707	36.6837
Eda	-0.0802704	0.94588	-0.24649	0.842945
Edar	-0.115663	0.922958	-0.362769	0.77767
S1pr1	-0.43806	0.738127	-1.05488	0.481338
S1pr3	0.0282744	1.01979	-0.476294	0.718822
S1pr4	-0.0326028	0.977655	-0.272957	0.827621
Edil3	0.027432	1.0192	-0.240343	0.846544
Edn1	-0.0298268	0.979538	-0.117749	0.921624
Edn2	-0.112093	0.925245	-0.378719	0.76912
Edn3	-0.328662	0.796275	-0.237604	0.848153
Ednra	-0.296261	0.81436	-0.533254	0.690994
Ednrb	-0.485717	0.714142	-0.287685	0.819216
Phc1	-0.186162	0.878941	-0.252212	0.839608
Eed	0.479652	1.39441	0.271641	1.20718
Eef1a2	-0.068834	0.953408	-0.0450636	0.969247
Eef2	-0.0999928	0.933038	0.655582	1.57525
Eef2k	-0.169356	0.889239	-0.40164	0.756997
Efna1	-0.402443	0.756576	0.832006	1.78016
Efna2	-0.0790376	0.946689	0.106442	1.07657
Efna4	-0.0948993	0.936338	0.655318	1.57496
Efna5	0.279479	1.21376	-0.493595	0.710253
Efnb1	0.191495	1.14195	0.0493369	1.03479
Efnb2	-0.0186588	0.98715	0.118394	1.08553
Efnb3	-0.242834	0.845083	-0.108702	0.927422
Efs	0.127049	1.09206	-0.0606658	0.958822
Egf	-0.0695351	0.952945	-0.232129	0.851378
Egfr	-0.328803	0.796197	-1.9526	0.258351
Rhbdf1	-0.0255819	0.982424	1.67299	3.18875
Egr1	-0.676558	0.625656	2.50871	5.69111
Egr2	-0.151733	0.900169	0.572211	1.4868
Egr3	-0.0735982	0.950265	-0.0696256	0.952885
Egr4	-0.315757	0.803429	-0.486757	0.713627
Ehd1	-0.372605	0.772387	-0.0825086	0.944414
Ehf	-0.0204629	0.985916	0.90345	1.87053
Ei24	0.421594	1.33941	-0.0543989	0.962996
Eif1a	-0.0125696	0.991325	0.439479	1.35611
Eif2s1	-0.100586	0.932654	0.220487	1.16513
Eif2ak3	0.133006	1.09658	0.468988	1.38414
Eif2b4	0.0322421	1.0226	0.0236133	1.0165
Eif3a	0.0766428	1.05456	0.266504	1.20289
Ddx19a	0.267474	1.2037	0.611576	1.52793
Eif4e	0.877068	1.83664	0.107251	1.07717
Eif4ebp1	0.0181626	1.01267	0.303837	1.23442
Eif4ebp2	-0.291167	0.817241	-0.00408935	0.997169
Eif4g2	0.210382	1.15699	-0.00322734	0.997765
Cela2a	0.0372009	1.02612	1.15996	2.23451
Elf1	-0.395026	0.760476	-0.466748	0.723594
Elf3	0.0495512	1.03494	1.76151	3.39053
Elf5	0.135415	1.09841	-0.400626	0.757529
Elk1	0.261323	1.19858	-0.0856702	0.942347
Elk3	0.0740955	1.0527	-0.323964	0.798872
Elk4	-0.165925	0.891357	-0.434577	0.739911
Ell	0.00846555	1.00589	-0.212985	0.86275
Eln	-0.0791211	0.946634	0.847348	1.79919
Aimp1	0.274595	1.20965	0.576369	1.49109
Emb	0.161112	1.11815	-0.387282	0.764569
Emd	0.211699	1.15805	0.0417774	1.02938
Mark2	0.282925	1.21666	0.415149	1.33344
Emp1	0.019686	1.01374	1.9631	3.89898
Emp2	0.0815392	1.05815	2.33313	5.03899
Emp3	-0.0687763	0.953446	-0.710092	0.611281
Emr1	0.144894	1.10565	-0.601294	0.659162
Emx1	0.0079648	1.00554	-0.11737	0.921866
Emx2	-0.244029	0.844384	-0.232015	0.851445
En1	-0.104258	0.930283	0.0261594	1.0183
En2	-0.15711	0.89682	-0.282801	0.821994
Enah	0.238715	1.17994	-0.119287	0.920643
Enam	-0.0453376	0.969063	-0.176022	0.88514
Enc1	0.00779447	1.00542	0.0329062	1.02307
Endog	-0.307859	0.80784	-0.0507271	0.96545
Eng	-0.201594	0.869589	-0.623121	0.649265
Eno2	0.114627	1.0827	-0.116631	0.922339
Eno3	0.10832	1.07797	0.306823	1.23698
Enpep	-0.322372	0.799754	-1.96522	0.256099
Eomes	-0.150679	0.900827	-0.0363319	0.975131
Epas1	-0.527738	0.693642	0.273313	1.20858
Epb4.1l1	0.116821	1.08434	1.00374	2.00519
Epb4.1l2	0.518515	1.43248	0.775797	1.71214
Epb4.1l3	0.0633592	1.0449	-0.184689	0.879839
Epb4.1l4a	-0.246267	0.843075	-0.194069	0.874137
Epb4.2	-0.123262	0.918109	-0.10815	0.927777
Epb4.9	0.0921853	1.06598	0.129677	1.09405
Stom	0.0202468	1.01413	0.157969	1.11572
Epc1	0.257732	1.1956	0.515038	1.42903
Epha1	-0.362936	0.777581	0.20131	1.14974
Epha2	-0.109371	0.926992	0.63182	1.54952
Epha3	-0.0994166	0.93341	0.183032	1.13527
Epha4	-0.224433	0.855931	-0.214025	0.862128
Epha5	-0.2227	0.85696	-0.0570285	0.961242
Epha6	0.227728	1.17099	-0.258495	0.83596
Epha7	0.0845636	1.06037	-0.311708	0.805687
Epha8	-0.0828837	0.944169	-0.195793	0.873093
Ephb2	0.0570376	1.04033	-0.174162	0.886282
Ephb3	-0.252617	0.839372	-0.111541	0.925599
Ephb4	0.13479	1.09793	0.623017	1.54009
Ephb6	0.0354146	1.02485	0.0262339	1.01835
Ephx1	-0.290456	0.817644	0.636526	1.55458
Ephx2	-0.421413	0.746693	-1.12314	0.459094
Stx2	-0.215003	0.861544	0.318403	1.24695
Epm2a	-0.861801	0.550265	-0.290145	0.81782
Epn1	-0.0680428	0.953931	-0.0131694	0.990913
Epn2	0.00679543	1.00472	0.31685	1.24561
Epor	0.231135	1.17376	0.0857696	1.06125
Eps15	-0.201297	0.869768	-0.596943	0.661153
Eps15l1	0.0795477	1.05669	0.0135043	1.0094
Eps8	-0.0434862	0.970307	-0.700767	0.615245
Epx	0.169425	1.12461	-0.148405	0.902248
Lcn5	0.038122	1.02678	-0.289494	0.818189
Nr2f6	-0.201135	0.869866	0.681899	1.60425
Nr2f1	-0.339708	0.790201	-0.563785	0.676525
Erbb2	-0.182193	0.881362	0.252434	1.19122
Erbb3	-0.168247	0.889923	-0.394795	0.760597
Erbb4	-0.110982	0.925957	0.0789811	1.05627
Ercc1	-0.285695	0.820346	-0.0931801	0.937454
Ercc2	-0.156113	0.89744	0.00152883	1.00106
Ercc3	-0.000354072	0.999755	0.514786	1.42878
Ereg	0.0697503	1.04954	-0.0896999	0.939718
Erf	0.20281	1.15094	-0.174224	0.886244
Erg	-0.425384	0.744641	-0.300871	0.811762
Ces1c	-0.228214	0.853691	-1.43974	0.368633
Esd	-0.113237	0.924512	0.0900712	1.06442
Ces1e	-0.18914	0.877128	-2.35074	0.196045
Ptprv	0.295088	1.22696	-0.2997	0.812421
Amz2	0.00535197	1.00372	0.422135	1.33991
Gnb1l	-0.0464291	0.96833	1.5023	2.83294
Esr1	0.27451	1.20958	-2.09828	0.233536
Esr2	0.00359023	1.00249	-0.205627	0.867162
Esx1	-0.0895971	0.939785	-0.205545	0.867211
Smarcad1	0.0784902	1.05591	-0.40675	0.75432
Khdrbs3	-0.0479725	0.967295	0.392182	1.31238
#N/A	#N/A	#N/A	-0.044115	0.969885
Fgd6	-0.170814	0.888341	-0.0629959	0.957274
Drosha	-0.0619324	0.95798	0.753315	1.68566
Chchd2	-0.185902	0.8791	-0.0169392	0.988327
Celf2	-0.27465	0.826651	-1.13228	0.456193
Etv2	-0.151246	0.900472	-0.0696241	0.952886
Etv1	-0.223067	0.856742	-0.151026	0.900609
Etv6	0.0196298	1.0137	-0.0808826	0.945479
Mpzl2	0.0636671	1.04512	-0.392693	0.761706
Mecom	0.00512045	1.00356	-0.0539252	0.963312
Evi2a	-0.155166	0.898029	0.198397	1.14742
Evi5	0.0875157	1.06254	-0.352562	0.783192
Bcl11a	0.139312	1.10138	-0.123644	0.917866
Evl	-0.0746493	0.949573	0.832143	1.78033
Evpl	0.0258046	1.01805	0.312275	1.24166
Evx1	-0.20065	0.870158	-0.402865	0.756355
Evx2	-0.134885	0.910742	-0.310829	0.806179
Expi	-0.0390667	0.973284	-0.229294	0.853052
Ext1	0.122779	1.08883	0.565572	1.47997
Ext2	-0.0337963	0.976846	0.147477	1.10763
Eya1	-0.0882813	0.940643	0.0821014	1.05856
Eya2	0.171429	1.12617	-0.0694325	0.953013
Eya3	0.558822	1.47307	-0.231072	0.852002
Eya4	-0.111548	0.925594	-0.2149	0.861606
Ezh1	-0.126303	0.916176	0.293105	1.22527
Ezh2	1.39371	2.62753	3.14782	8.86315
Sfxn1	0.488273	1.40276	-0.096612	0.935227
F10	-0.12969	0.914028	-0.513069	0.70073
F13b	-0.0411104	0.971907	-0.508978	0.70272
F2	-0.315828	0.80339	0.0544489	1.03846
F2r	-0.521395	0.696698	-0.209926	0.864582
F2rl1	-0.194037	0.874156	0.91205	1.88172
F2rl2	0.480429	1.39516	-0.178348	0.883715
F3	-0.133632	0.911534	-0.0992857	0.933495
F5	-0.36752	0.775114	-0.71308	0.610017
F7	-0.224719	0.855762	-0.489214	0.712413
F8	0.138796	1.10099	-2.53073	0.173051
F8a	-0.112118	0.925228	-0.240212	0.846621
F9	-0.0473451	0.967715	-0.826107	0.564049
Faah	-0.198188	0.871645	-0.500786	0.706721
Fabp2	-0.0136944	0.990553	0.358345	1.28195
Fabp1	-0.0989555	0.933709	-0.379408	0.768753
Acsl1	-0.439067	0.737611	-1.39074	0.381369
Fadd	0.190262	1.14097	-0.0352014	0.975896
Ptk2	0.104087	1.07481	0.615609	1.5322
Faf1	0.214942	1.16066	0.228334	1.17148
Fah	-0.316745	0.802879	-1.33225	0.397147
Fscn1	-0.102847	0.931194	0.233929	1.17603
Fanca	0.328254	1.25549	0.529597	1.44353
Fancc	-0.0708247	0.952094	-0.0499701	0.965956
Fap	-0.0600261	0.959247	0.256012	1.19417
Fas	-0.12769	0.915296	-0.919288	0.52877
Fasl	-0.0353784	0.975776	-0.167759	0.890224
Fasn	-0.544206	0.685769	0.0176468	1.01231
Srsf10	0.180494	1.13327	0.192715	1.14291
Foxh1	0.00225353	1.00156	-0.141973	0.906279
Fat1	0.506037	1.42014	1.24592	2.37169
Fbln1	0.0397178	1.02791	-0.00850051	0.994125
Fbln2	-0.15561	0.897753	-0.218057	0.859723
Fbn1	0.0156834	1.01093	0.338817	1.26472
Fbn2	0.048987	1.03454	0.0314431	1.02203
Fbp2	0.149521	1.1092	1.42383	2.68298
Fbp1	-0.157546	0.896549	-1.50313	0.352787
Fbrs	-0.251545	0.839997	0.0687096	1.04878
Fcer1a	0.209863	1.15658	-0.22645	0.854735
Ms4a2	0.0360613	1.02531	-0.112877	0.924742
Fcer1g	-0.0643949	0.956346	-0.0348065	0.976163
Fcer2a	-0.393581	0.761238	-0.403214	0.756172
Fcgr1	-0.113105	0.924596	-0.127715	0.91528
Fcgr2b	-0.17063	0.888455	-2.46721	0.18084
Fcgr3	-0.0298057	0.979552	-0.455708	0.729152
Fcgrt	-0.340683	0.789667	-1.37716	0.384975
Fcna	-0.354533	0.782123	-2.8551	0.138207
Fcnb	-0.00611192	0.995772	-0.184264	0.880098
Fdft1	-0.296662	0.814134	-0.279507	0.823873
Fdx1	-0.254627	0.838204	-1.21562	0.430587
Fdxr	0.0817031	1.05827	0.751146	1.68313
Fech	-0.196306	0.872783	-0.62904	0.646607
Fem1a	-0.00271631	0.998119	0.021557	1.01505
Fem1b	0.365217	1.28808	0.368487	1.291
Fen1	1.09433	2.13514	2.96111	7.78725
Fert2	0.0429167	1.03019	0.128516	1.09317
Fes	-0.0110906	0.992342	0.580121	1.49497
Lgr5	-0.67579	0.625989	-1.46874	0.361298
Fga	-0.194089	0.874125	-0.0213673	0.985298
Fgd1	-0.121602	0.919167	1.66299	3.16673
Fgf1	0.120459	1.08708	-1.09985	0.466564
Fgf10	-0.0210548	0.985512	-0.452548	0.730751
Fgf11	0.0129271	1.009	-0.540869	0.687357
Fgf12	0.0158528	1.01105	-0.167365	0.890468
Fgf13	0.119837	1.08661	-0.136673	0.909614
Fgf14	0.147045	1.1073	-0.11367	0.924234
Fgf15	-0.126414	0.916106	-0.153575	0.89902
Fgf17	0.00440369	1.00306	-0.0595687	0.959551
Fgf18	0.0961433	1.06891	-0.234047	0.850246
Fgf2	0.171351	1.12611	-0.0997255	0.933211
Fgf3	-0.219098	0.859102	-0.0817746	0.944895
Fgf4	-0.123169	0.918169	-0.295481	0.814801
Fgf5	-0.0109659	0.992428	-0.339887	0.790103
Fgf7	-0.0409773	0.971996	-0.276076	0.825834
Fgf8	-0.103382	0.930849	-0.0799382	0.946098
Fgf9	-0.0275525	0.981083	-0.18001	0.882697
Fgfbp1	0.0198557	1.01386	0.257416	1.19534
Fgfr1	-0.223597	0.856428	-0.13127	0.913027
Fgfr2	0.0391963	1.02754	-0.554081	0.681091
Fgfr3	0.0124585	1.00867	0.298095	1.22952
Fgfr4	-0.358663	0.779887	0.193053	1.14318
Akr1b8	-0.334626	0.792989	-0.265675	0.831809
Fgl2	-0.210742	0.864093	-0.651617	0.636566
Fgr	-0.231052	0.852013	0.166428	1.12228
Fh1	0.191299	1.14179	-0.545798	0.685013
Fhit	0.0714364	1.05076	-0.373127	0.772107
Fhl1	-0.0481459	0.967179	-1.25578	0.418768
Fhl2	0.0718748	1.05108	0.452767	1.36866
Fhl3	0.245802	1.18575	-0.182013	0.881472
Fhl4	-0.0992515	0.933517	-0.0211883	0.985421
Figf	0.177722	1.1311	0.170363	1.12534
Ppm1g	0.19436	1.14422	1.03456	2.04849
Smc2	3.1081	8.62247	2.79979	6.96341
Sh3pxd2a	-0.0850382	0.94276	-0.301828	0.811224
Ctgf	-0.00958088	0.993381	0.564198	1.47857
Fjx1	0.078492	1.05591	-0.187159	0.878334
Fkbp1a	-0.0231285	0.984096	0.922812	1.89581
Fkbp1b	-0.055021	0.96258	0.874049	1.8328
Fkbp2	0.0594491	1.04207	-0.255801	0.837522
Fkbp4	0.174758	1.12877	1.19325	2.28667
Fkbp5	-0.108563	0.927512	-0.0337861	0.976853
Fkbp10	-0.00465255	0.99678	0.0789323	1.05624
Fkbp7	0.167458	1.12308	-0.897293	0.536893
Fkbp8	0.0829582	1.05919	0.347476	1.27233
Foxi1	-0.0213334	0.985322	-0.0360539	0.975319
Foxc2	-0.0205259	0.985873	-0.0295771	0.979707
Foxm1	3.29318	9.80268	1.70697	3.26475
Foxn2	-0.207786	0.865865	0.955152	1.93878
Foxd4	-0.444653	0.734761	-0.536914	0.689244
Foxf2	0.366454	1.28918	-0.072065	0.951275
Foxs1	0.0780116	1.05556	0.141263	1.10287
Foxb2	0.0461533	1.03251	-0.11803	0.921445
Foxl1	0.269733	1.20559	-0.352988	0.782961
Lpin1	-0.575953	0.670843	-1.32506	0.399131
#N/A	#N/A	#N/A	-0.173306	0.886808
Fli1	-0.192043	0.875365	-0.215912	0.861002
Flii	-0.0692	0.953166	0.403626	1.32283
Flot1	-0.402717	0.756432	0.799964	1.74106
Flot2	0.257324	1.19526	0.815928	1.76043
Flt1	-0.0545065	0.962924	-0.162056	0.893751
Flt3	-0.158616	0.895884	-0.0514159	0.964989
Flt3l	-0.252883	0.839218	0.122554	1.08866
Flt4	-0.0632998	0.957073	0.196602	1.146
Fmn1	0.521678	1.43562	-0.902861	0.534825
Fmo1	0.00452068	1.00314	-1.16828	0.444952
Fmo3	0.0505322	1.03565	-3.87094	0.0683488
Fmo5	-0.312943	0.804998	0.451765	1.36771
Fmod	0.0771767	1.05495	-0.219596	0.858806
Fmr1	0.876976	1.83652	0.399789	1.31931
Aff2	-0.302772	0.810693	-0.301522	0.811396
Fn1	-0.346267	0.786617	-0.094219	0.936779
Fnbp1	-0.135892	0.910107	-0.306155	0.808795
Srgap2	0.879651	1.83993	0.721168	1.64852
Fnta	0.291765	1.22414	-0.0113176	0.992186
Folr1	0.104269	1.07495	0.0841538	1.06007
Folr2	-0.0395042	0.972989	-2.58465	0.166703
Fos	0.230738	1.17344	0.600337	1.51607
Fosb	-0.0312487	0.978573	-0.193181	0.874675
Fosl1	-0.0874176	0.941206	-0.248199	0.841947
Fosl2	-0.519565	0.697582	0.137055	1.09966
Fpgs	0.125372	1.09079	-0.015442	0.989354
Fpr2	-0.130143	0.913741	-1.58494	0.333338
Fpr-rs3	-0.0123909	0.991448	-0.22942	0.852978
Fpr-rs4	-0.0888369	0.94028	-0.706292	0.612894
Fpr1	-0.179775	0.882841	-1.55294	0.340815
Fpr3	-0.150226	0.90111	-0.334833	0.792876
Frat1	0.143312	1.10444	-0.00042273	0.999707
Fxn	0.0395784	1.02781	0.351585	1.27596
Ncs1	0.0533344	1.03766	-0.231034	0.852024
Frg1	0.1361	1.09893	0.35235	1.27664
Frk	-0.26817	0.830372	1.42841	2.6915
Fshb	0.285657	1.21896	-0.0777684	0.947522
Fshr	0.230142	1.17295	-0.417887	0.74852
Cidec	-0.0111097	0.992329	0.0879483	1.06286
Brd2	0.00867273	1.00603	1.1831	2.27064
Fst	0.162483	1.11921	1.18735	2.27735
Fstl1	-0.0264457	0.981836	1.13334	2.19366
Ftcd	0.0410305	1.02885	-0.0329516	0.977419
Fth1	-0.0386578	0.97356	0.261949	1.1991
Aktip	-0.384405	0.766095	0.294983	1.22687
Fut1	-0.165012	0.891921	-0.285799	0.820287
Fut2	0.175859	1.12964	-0.299111	0.812753
Fut4	0.158257	1.11594	-0.101434	0.932106
#N/A	#N/A	#N/A	-0.224613	0.855825
Fut7	-0.0971986	0.934847	-0.17939	0.883077
Fut9	-0.0965892	0.935241	-0.0787901	0.946851
Fv1	1.03322	2.04659	0.748179	1.67967
Fxc1	-0.2765	0.825592	-0.380777	0.768024
Dtx1	-0.125951	0.9164	-0.184505	0.879951
Fxr1	0.169301	1.12451	-0.743181	0.597421
Fyn	-0.106493	0.928843	-0.529076	0.692998
Fzd1	-0.0402847	0.972463	-0.0798342	0.946166
Fzd3	-0.314682	0.804028	-0.232068	0.851414
Fzd4	-0.318948	0.801654	-0.564101	0.676377
Fzd5	0.0255201	1.01785	0.626842	1.54418
Fzd6	-0.31018	0.806541	0.319739	1.24811
Fzd7	0.159792	1.11713	-0.213147	0.862654
Fzd8	-0.0741754	0.949885	-1.33097	0.3975
Fzd9	0.150896	1.11026	-0.0336811	0.976924
G0s2	-0.221005	0.857967	-0.800532	0.574138
Xrcc6	0.471899	1.38693	0.947928	1.9291
Ganab	-0.0991017	0.933614	0.184392	1.13634
G6pc	-0.0541267	0.963177	-2.6845	0.155555
G6pc2	0.327132	1.25452	-0.24712	0.842577
G6pd2	0.0168994	1.01178	-0.135618	0.91028
G6pdx	-0.349968	0.784602	0.392758	1.3129
Slc37a4	-0.5987	0.660349	-1.28957	0.409072
Gaa	-0.407196	0.754087	0.464806	1.38013
Gab1	-0.146443	0.903475	-0.248631	0.841695
Gab2	-0.216528	0.860634	-0.34333	0.78822
Gabpa	0.0784734	1.0559	-0.137575	0.909046
Gabpb1	0.697517	1.62171	0.825963	1.77272
Gabra1	-0.149363	0.901649	-0.0917304	0.938397
Gabra2	0.0374634	1.02631	-0.0811902	0.945278
Gabra3	-0.19983	0.870653	-0.796205	0.575862
Gabra4	0.278556	1.21298	-0.140527	0.907188
Gabra6	0.0631715	1.04476	-0.214545	0.861818
Gabrb1	-0.0177194	0.987793	-0.211871	0.863417
Gabrb2	0.0888964	1.06356	-0.101321	0.932179
Gabrb3	-0.0565029	0.961592	-0.417474	0.748735
Gabrd	-0.255739	0.837558	-0.177302	0.884355
Gabre	-0.180576	0.882351	-0.00544583	0.996232
Gabrg1	0.0656133	1.04653	-0.151423	0.900362
Gabrg2	-0.0281821	0.980655	-0.175236	0.885623
Gabrg3	0.0943416	1.06758	0.0221139	1.01545
Gabrr1	0.191331	1.14182	0.135729	1.09865
Gabrr2	0.0602316	1.04263	-0.348185	0.785572
Slc6a12	-0.362247	0.777952	-1.86355	0.274799
Slc6a13	-0.361994	0.778089	0.476179	1.39105
Gad1	-0.181202	0.881968	0.00513682	1.00357
Gad2	-0.0575921	0.960866	-0.178281	0.883755
Gal	-0.115279	0.923204	-0.162896	0.89323
Galc	0.312076	1.24149	0.114054	1.08227
B4galnt1	-0.07522	0.949197	1.17423	2.25673
B4galnt2	0.129101	1.09361	0.0915919	1.06555
Galnt1	0.00517728	1.0036	0.0838073	1.05981
Galnt3	-0.082096	0.944684	0.0228315	1.01595
Galnt4	-0.430897	0.7418	-0.280782	0.823145
Galr1	0.0611719	1.04331	-0.150802	0.90075
Galr2	0.302859	1.23359	0.0451438	1.03179
Galr3	0.0294507	1.02062	-0.25443	0.838318
Galt	-0.329486	0.79582	-0.766266	0.587937
Gamt	-0.631124	0.645673	-0.43361	0.740407
Gap43	-0.128113	0.915028	-0.191203	0.875875
Gapdhs	-0.046873	0.968032	-0.828167	0.563245
Gart	0.111685	1.08049	1.08152	2.11627
Gas1	-0.20752	0.866024	-1.58893	0.332418
Gas2	0.38696	1.30764	0.215839	1.16138
Gas5	0.0406256	1.02856	0.0657539	1.04663
Gas6	-0.270236	0.829184	-0.717237	0.608261
Gas7	-0.119289	0.920641	-0.200411	0.870303
Gast	0.017093	1.01192	-0.190845	0.876092
Gata1	-0.00783559	0.994584	-0.07841	0.947101
Gata2	0.0214471	1.01498	-0.29501	0.815067
Gata3	-0.134025	0.911286	-0.261585	0.834171
Gata4	-0.130535	0.913493	-0.0492637	0.966429
Gata5	-0.123249	0.918118	-0.238558	0.847592
Gata6	0.107432	1.07731	1.35324	2.55486
Gba	-0.799533	0.574535	0.0842476	1.06013
Gbas	0.259219	1.19683	-0.69554	0.617478
Gbp1	-0.0180062	0.987597	-1.36709	0.387671
Gbp2	0.249821	1.18906	-0.959103	0.514377
Rabac1	-0.24477	0.84395	-0.346584	0.786444
Gbx2	-0.171803	0.887732	-0.0352296	0.975876
Gc	-0.0175034	0.987941	0.105631	1.07597
Usp15	0.320987	1.24918	-0.185543	0.879318
Mtpn	0.0564425	1.0399	0.0736987	1.05241
Gcet2	-0.0925614	0.937856	-0.100954	0.932416
Gcg	0.139353	1.10141	-0.154302	0.898567
Gcgr	-0.148352	0.90228	-0.0421232	0.971225
Gch1	0.120551	1.08715	-0.496074	0.709034
Gcm1	0.0869342	1.06211	-0.101637	0.931975
Bloc1s1	-0.196889	0.87243	-0.12775	0.915258
Kat2a	-0.248354	0.841857	0.899912	1.86595
Nr6a1	0.125298	1.09073	-0.235645	0.849305
Gcnt1	0.0322981	1.02264	-0.00743996	0.994856
Gcnt2	0.159628	1.117	-0.260203	0.83497
Opn1mw	-0.0331572	0.977279	-0.503446	0.70542
Gda	-0.0211532	0.985445	-1.38052	0.38408
Gdap1	-0.0791469	0.946617	-0.161462	0.894119
Gdap2	-0.147824	0.902611	-0.448345	0.732883
Gpd1	-0.695839	0.61735	-0.10353	0.930753
Gdf10	-0.0226838	0.9844	-0.0509513	0.9653
Gdf11	0.091808	1.0657	-0.159647	0.895244
Gdf3	-0.119269	0.920654	-0.0284388	0.980481
Gdf5	0.299399	1.23063	-0.26223	0.833798
Gdf9	-0.0211395	0.985454	0.0346252	1.02429
Gdi1	-0.00840346	0.994192	-0.384106	0.766254
Gdi2	-0.0968115	0.935097	-0.124028	0.917622
Arhgdig	-0.103126	0.931013	-0.00535651	0.996294
Gpd2	-0.192826	0.874891	0.0338613	1.02375
Gdnf	-0.10642	0.92889	-0.209624	0.864763
Gem	0.0211289	1.01475	-0.898544	0.536428
Gfap	-0.087446	0.941187	-0.27645	0.82562
Gfi1	-0.184705	0.879829	-0.165977	0.891325
Gfi1b	-0.128921	0.914515	-0.202847	0.868835
Gfpt1	0.371485	1.29368	0.417098	1.33524
Gfpt2	-0.034064	0.976665	0.0272334	1.01906
Gfra1	-0.257723	0.836407	-1.39078	0.381359
Gfra2	-0.00567074	0.996077	-0.311653	0.805718
Gfra3	-0.056538	0.961569	-0.296985	0.813952
Gfra4	0.127704	1.09255	-0.0530175	0.963918
Ggh	0.0255793	1.01789	-0.408288	0.753517
Ggps1	-0.0260304	0.982119	-0.295866	0.814583
Ggta1	-0.222681	0.856972	0.363368	1.28643
B4galt1	-0.246015	0.843222	-0.344621	0.787515
Ggt1	-0.156373	0.897278	1.67614	3.19572
Gh	-0.113453	0.924373	-0.436454	0.738949
Ghr	-0.344994	0.787311	-1.56109	0.338896
Ghrh	-0.166214	0.891179	-0.0976506	0.934554
Ghrhr	0.148193	1.10818	-0.433092	0.740673
Gif	-0.07352	0.950317	-0.325381	0.798087
Tsc22d3	-0.107519	0.928183	-0.481661	0.716153
Gip	-0.0209879	0.985558	-0.163037	0.893143
Gpr83	0.214183	1.16005	-0.207722	0.865903
Gja1	-0.143591	0.905263	-0.307662	0.80795
Gja10	0.416143	1.33436	-0.284094	0.821257
Gja3	0.0270778	1.01895	-0.11071	0.926132
Gja4	-0.34696	0.786239	-0.522472	0.696178
Gja5	0.0371948	1.02612	-0.0914929	0.938551
Gjc1	-0.0374022	0.974408	0.0642516	1.04554
Gja8	-0.065454	0.955645	-0.102919	0.931147
Gjd2	0.0187919	1.01311	-0.113898	0.924088
Gjb1	-0.280691	0.823197	-0.427747	0.743422
Gjb2	-0.540973	0.687307	-0.703881	0.613918
Gjb3	-0.00686652	0.995252	-0.131768	0.912712
Gjb4	0.23102	1.17366	-0.218742	0.859314
Gjb5	-0.0229451	0.984221	-0.305655	0.809075
Gjb6	-0.186228	0.878901	-0.0300318	0.979399
Gykl1	0.262623	1.19966	-0.0450898	0.969229
Gk2	-0.187036	0.878409	0.000224362	1.00016
Ostm1	0.115728	1.08352	0.0994914	1.0714
Gclc	0.0958538	1.0687	0.992478	1.9896
Gclm	-0.283301	0.821709	0.730752	1.6595
Gli1	0.12741	1.09233	-0.160419	0.894765
Gli2	0.0274048	1.01918	-0.247673	0.842254
Gli3	0.0377127	1.02649	-0.089578	0.939798
Galk1	-0.061416	0.958323	1.27782	2.42472
Glul	-1.30265	0.405382	-3.40633	0.0943176
Hagh	-0.45557	0.729222	-0.73691	0.600023
Glp1r	0.0349888	1.02455	-0.347104	0.78616
Glra1	0.0342538	1.02403	-0.143852	0.905099
Glra4	0.183543	1.13567	-0.0694313	0.953014
Glrb	-0.0323721	0.977811	-0.143024	0.905619
Glrp1	-0.139597	0.907773	-0.329501	0.795811
Gls	0.592057	1.50739	0.759665	1.6931
Glud1	-0.251759	0.839872	-0.0751269	0.949259
Glycam1	0.269312	1.20523	-0.128027	0.915082
Slc6a9	-0.316998	0.802738	-0.598745	0.660328
Gm2a	-0.0863126	0.941927	0.289159	1.22193
Gnl1	-0.0323865	0.977802	0.213615	1.15959
Gna11	0.165308	1.12141	0.654435	1.574
Gna12	-0.482425	0.715774	-0.0844834	0.943122
Gna13	-0.0775217	0.947684	0.570703	1.48525
Gna14	-0.606973	0.656573	-2.04699	0.241989
Gna15	0.121211	1.08765	-0.0800937	0.945996
Gnai1	0.0464308	1.03271	-0.52807	0.693482
Gnai2	0.0663183	1.04704	0.993767	1.99138
Gnai3	0.151529	1.11075	-0.0163687	0.988718
Gnal	0.101767	1.07309	-0.383135	0.76677
Gnao1	-0.0185327	0.987236	-0.116676	0.92231
Gnaq	-0.194723	0.873741	-0.273135	0.827519
Gnas	-0.0665569	0.954914	0.301705	1.2326
Gnat1	-0.635799	0.643584	-2.1446	0.226158
Gnat2	-0.478782	0.717583	0.127741	1.09258
Gnaz	-0.0653631	0.955705	-0.117017	0.922092
Gnb1	0.231723	1.17424	0.604469	1.52042
Gnb2	-0.167838	0.890176	1.49687	2.82229
Gnb2l1	-0.027773	0.980933	1.04986	2.07033
Gnb3	-0.103877	0.930529	-0.0390148	0.973319
Gnb4	-0.162067	0.893743	0.0739068	1.05256
Gnb5	-0.167772	0.890217	0.0360221	1.02528
Gngt1	-0.711806	0.610555	-0.497815	0.708179
Gng10	-0.0144238	0.990052	0.172205	1.12678
Gng12	0.00858482	1.00597	0.0965952	1.06925
Gng2	0.0425918	1.02996	0.0768306	1.0547
Gng3	0.372752	1.29482	-0.000680915	0.999528
Bscl2	-0.132677	0.912137	-0.736118	0.600353
Gng4	-0.0330293	0.977366	-0.0758819	0.948762
Gng7	-0.127397	0.915482	-0.233188	0.850753
Gng8	-0.135086	0.910615	0.24149	1.18221
Gnmt	-0.281858	0.822531	-1.26565	0.415911
Gnpat	0.147196	1.10741	-0.14556	0.904029
Gnrhr	0.185475	1.13719	-0.0751043	0.949274
Got1	0.194543	1.14436	-2.82847	0.140782
Gp1ba	0.259293	1.19689	-0.388784	0.763773
Gp1bb	-0.0634805	0.956953	-0.114269	0.92385
Lrp2	-0.111767	0.925454	-0.237412	0.848266
Pdpn	0.113358	1.08174	-0.220583	0.858218
Gp5	0.138292	1.1006	-0.348524	0.785387
Gpaa1	0.0062402	1.00433	1.64359	3.12443
Gpam	-0.464312	0.724817	-0.448804	0.73265
Gpc1	-0.196346	0.872758	-0.407688	0.753831
Gpc3	-0.242725	0.845147	1.56808	2.9651
Gpc4	-0.0311933	0.978611	-1.04839	0.483508
Gpr12	-0.25049	0.840611	-0.2991	0.812759
S1pr2	0.0798539	1.05691	0.604624	1.52058
Gpr65	-0.13254	0.912224	0.358179	1.28181
Lpar1	0.329121	1.25625	-0.191804	0.87551
Cmklr1	0.154666	1.11316	-0.244833	0.843914
Gpr3	0.00378082	1.00262	-0.386545	0.764959
Gpi1	-0.0249508	0.982854	0.905452	1.87313
Pigq	-0.25446	0.838301	0.475416	1.39032
Gpld1	-0.434282	0.740062	-1.99799	0.250348
Gpm6b	-0.0291512	0.979997	-0.171516	0.887909
Gpr19	-0.0806722	0.945617	0.534365	1.4483
Gpr27	-0.0438472	0.970065	-0.178959	0.88334
Gpr33	0.12163	1.08796	-0.222611	0.857013
Gpr37	-0.118439	0.921184	0.109765	1.07905
Gpr44	-0.0094352	0.993481	-0.0842254	0.943291
Gpr50	0.309207	1.23903	-0.197804	0.871877
Gpr56	0.236014	1.17773	1.16535	2.24288
Nmur1	-0.0103219	0.992871	-0.306137	0.808805
Lancl1	0.116344	1.08398	0.00034324	1.00024
Grk4	0.0300197	1.02103	-0.328119	0.796574
Gpx1	-0.126949	0.915766	-1.0034	0.498824
Gpx2	-0.296017	0.814498	0.750015	1.68181
Gpx3	-0.192677	0.874981	1.13853	2.20156
Gpx5	-0.311385	0.805868	-0.196492	0.87267
Gsr	0.0653775	1.04636	1.00598	2.0083
Grb10	-0.342209	0.788832	0.205998	1.15348
Grb2	-0.0731431	0.950565	0.400358	1.31984
Grb7	-0.413007	0.751056	0.626069	1.54335
Rhpn1	-0.0146097	0.989924	-3.26704e-05	0.999977
Gpr162	-0.185949	0.879071	-0.208672	0.865333
Leprel2	-0.0597037	0.959461	-0.104681	0.93001
Grcc10	-0.233157	0.850771	-0.50302	0.705628
Emg1	0.0923316	1.06609	0.411365	1.32994
Lpcat3	-0.756861	0.591782	0.194873	1.14462
Cdca3	2.62835	6.18318	4.64788	25.0698
Spsb2	0.100026	1.07179	-0.198803	0.871273
Aes	-0.23767	0.848114	0.607436	1.52355
Gria1	0.0901091	1.06445	-0.129462	0.914172
Gria2	0.103335	1.07425	-0.0787068	0.946906
Gria4	0.274943	1.20995	-0.0752163	0.9492
Grid1	0.134218	1.0975	-0.43576	0.739304
Grid2	0.0833561	1.05948	-0.331357	0.794788
Grik1	0.0657781	1.04665	0.0232814	1.01627
Grik2	-0.017741	0.987778	-0.148662	0.902087
Grik3	-0.266653	0.831246	-0.0757242	0.948866
Grik5	0.267039	1.20334	-0.322606	0.799624
Grin1	0.196917	1.14625	-0.241049	0.84613
Grin2b	-0.0203778	0.985974	-0.0499005	0.966003
Grin2c	-0.0258713	0.982227	-0.180728	0.882258
Grin2d	-0.447961	0.733078	-0.165567	0.891578
Nr3c1	-0.383169	0.766751	0.280435	1.21456
Grm1	0.170467	1.12542	-0.226221	0.854871
Grm8	-0.114461	0.923727	-0.733878	0.601286
Grn	0.00333818	1.00232	0.37359	1.29557
Cxcl1	0.132794	1.09641	0.249223	1.18857
Pdia3	-0.229469	0.852949	0.320958	1.24916
Hspa5	-0.156281	0.897335	0.502076	1.41625
Grpr	0.125917	1.0912	-0.0304714	0.9791
Gsc	-0.163936	0.892587	-0.000242631	0.999832
Gsg1	-0.181893	0.881546	-0.0470363	0.967923
Gsg2	2.91285	7.53103	3.54119	11.6413
Gsx1	0.0533209	1.03765	-0.136284	0.90986
Gsx2	-0.0175978	0.987876	-0.126664	0.915947
Gspt1	0.273905	1.20908	0.142384	1.10373
Gspt2	-0.423639	0.745542	0.1239	1.08968
Gss	0.143075	1.10426	0.736508	1.66614
Gsta2	0.594958	1.51043	-0.140748	0.907049
Gsta3	-0.0376788	0.974221	-0.141191	0.90677
Gsta4	-0.140572	0.90716	0.0882935	1.06311
Gstm1	-0.0112662	0.992221	0.386803	1.30749
Gstm3	-0.327421	0.79696	2.67301	6.3776
Gstm4	-0.190275	0.876439	-0.688916	0.62032
Gstm5	-0.529848	0.692627	0.316234	1.24508
Gstm6	-0.953514	0.516373	-0.713037	0.610035
Gstt1	-0.250917	0.840362	-0.386731	0.764861
Gstt2	-0.0186829	0.987134	-0.565332	0.6758
Gsto1	-0.263492	0.833069	-2.27041	0.207271
Gstz1	-0.341331	0.789313	-0.783164	0.581091
Gtf2h1	-0.147785	0.902635	-0.354924	0.781911
Gtf2h4	0.0518959	1.03663	0.640127	1.55847
Gtf2i	-0.458881	0.72755	-0.526274	0.694346
Gtl3	0.176807	1.13038	0.295127	1.22699
Trip12	0.289373	1.22211	-0.162176	0.893676
Gtpbp1	0.137434	1.09995	0.491858	1.40626
#N/A	#N/A	#N/A	0.938739	1.91685
Thumpd3	0.31751	1.24618	0.25685	1.19487
Nkx6-2	-0.213804	0.862261	-0.217746	0.859908
Guca1a	-0.098994	0.933684	0.276818	1.21152
Guca2a	-0.201294	0.86977	-0.15197	0.900021
Guca2b	-0.198681	0.871347	0.145558	1.10616
Gucy2c	0.199869	1.14859	-0.728045	0.603722
Gucy2e	-0.0500731	0.965887	-0.159382	0.895409
Guk1	-0.273633	0.827234	-0.530769	0.692186
Magi1	0.0227325	1.01588	-0.0365562	0.974979
Gyk	0.0644263	1.04567	-0.988839	0.503883
Gypa	-0.173673	0.886583	0.253446	1.19205
Gys1	0.14418	1.1051	0.102918	1.07394
Gzma	0.0543702	1.03841	-0.513164	0.700684
Gzmb	0.12138	1.08777	-0.0256934	0.982348
Gzmc	-0.00696585	0.995183	-0.0854406	0.942497
Gzmd	-0.12034	0.919971	-0.0604076	0.958993
Gzme	0.0470835	1.03317	-0.0874835	0.941163
Gzmf	0.122035	1.08827	0.00123543	1.00086
Gzmg	-0.27987	0.823665	-0.171766	0.887755
Gzmk	0.176242	1.12994	-0.482889	0.715543
H13	-0.361773	0.778208	0.0560937	1.03965
H19	0.0842394	1.06013	9.00532	513.892
H1f0	0.239626	1.18069	2.2589	4.78627
H2-Aa	0.0685629	1.04867	0.127244	1.09221
H2-Ab1	-0.149128	0.901795	0.698229	1.62251
Cfb	-0.124204	0.91751	0.308381	1.23832
H2-Bl	-0.430262	0.742127	0.0120983	1.00842
H2-D1	-0.117141	0.922013	0.639879	1.5582
H2-Eb1	-0.220334	0.858367	-0.11943	0.920551
H2-K1	-0.180525	0.882382	0.278289	1.21276
H2-Ke2	0.321143	1.24932	0.616886	1.53356
Slc39a7	0.0836513	1.0597	0.953986	1.93722
H2-Ke6	-0.403583	0.755979	-0.447521	0.733302
H2-M10.1	0.237083	1.17861	-0.447867	0.733126
H2-M3	-0.0732365	0.950503	0.604144	1.52008
H2-M9	-0.0798095	0.946183	-0.0720864	0.951261
H2-DMa	-0.420598	0.747115	0.107079	1.07705
H2-DMb1	-0.845001	0.55671	0.665699	1.58634
H2-DMb2	-0.346638	0.786414	-0.573544	0.671964
H2-Oa	0.107808	1.07759	-0.256537	0.837095
H2-Ob	0.22542	1.16912	-0.310276	0.806487
H2-Q10	-0.126664	0.915947	-0.182143	0.881393
H2-T24	0.0673763	1.04781	-0.382415	0.767152
H2-T3	-0.160429	0.894759	-0.14755	0.902782
H28	-0.0289902	0.980106	-0.172682	0.887192
Mr1	-0.201422	0.869693	0.332256	1.25898
H3f3b	0.376163	1.29789	1.61256	3.05794
Hadh	-0.331762	0.794565	-0.200301	0.870369
Hsd17b10	-0.239492	0.847044	-1.46509	0.362214
Hal	0.24241	1.18297	-0.836428	0.560029
Hand1	-0.0886212	0.940421	-0.25735	0.836623
Hand2	-0.362606	0.777758	-0.570817	0.673235
Hao1	0.0706305	1.05018	-0.579428	0.669229
Hap1	0.190938	1.14151	0.104404	1.07505
Hars	-0.0079248	0.994522	0.546549	1.46059
Has1	-0.24298	0.844998	-0.287914	0.819085
Has2	0.0445515	1.03136	-0.00258751	0.998208
Has3	-0.0962513	0.935461	-0.161895	0.89385
Hba-x	0.0510966	1.03605	-0.325278	0.798145
Hbb-bh1	-0.0266148	0.981721	-0.434434	0.739984
Hbb-y	0.00361834	1.00251	-0.111776	0.925448
Hc	-0.098931	0.933725	-0.346616	0.786426
Hccs	0.273198	1.20848	0.309925	1.23964
Serpind1	-0.112345	0.925083	0.606782	1.52286
Hcfc1	0.5344	1.44834	0.539684	1.45365
Hck	-0.132329	0.912358	-0.544112	0.685814
Hcls1	-0.479668	0.717143	0.169095	1.12435
Hcn1	-0.103109	0.931025	-0.237466	0.848234
Hcn2	-0.386169	0.765159	0.190146	1.14088
Hcn3	-0.161006	0.894401	-0.333109	0.793824
Ptpn6	-0.158225	0.896127	0.320496	1.24876
Hcrt	-0.0518522	0.964697	-0.0553168	0.962383
Hdac2	0.0759748	1.05407	1.14735	2.21506
Hdac3	-0.0371105	0.974605	0.676988	1.5988
Hdac5	-0.0912491	0.93871	0.617013	1.5337
Hdac6	-0.0951866	0.936151	0.144546	1.10538
Hdc	-0.115167	0.923276	-0.271414	0.828507
Hdgf	0.141627	1.10315	0.796936	1.73741
Hdgfl1	-0.125413	0.916742	-0.0487319	0.966786
Hdgfrp2	0.0825037	1.05885	0.873196	1.83172
Htt	-0.0449386	0.969331	-0.135238	0.910519
Hebp1	-0.350159	0.784498	-0.834756	0.560678
Hbegf	0.0759786	1.05408	0.760331	1.69388
Hells	1.60356	3.03893	5.34515	40.649
Hemt1	-0.176022	0.88514	0.00951462	1.00662
Heph	0.0332971	1.02335	0.156568	1.11463
Herc2	0.252753	1.19148	-0.275112	0.826386
Hes1	-0.142749	0.905792	1.18815	2.2786
Hes2	-0.0826051	0.944351	0.218732	1.16371
Hes3	0.225389	1.16909	-0.519811	0.697463
Hes5	-0.36578	0.776049	-0.078266	0.947195
Hesx1	0.0780668	1.0556	-0.0469334	0.967992
Hexa	-0.394886	0.760549	0.613062	1.5295
Hexb	0.19389	1.14384	-0.148945	0.90191
Hey1	0.0488782	1.03446	0.216804	1.16216
Hey2	-0.0736041	0.950261	-0.304162	0.809912
Hfe	-0.34931	0.78496	-0.93678	0.522398
Foxn1	-0.0578305	0.960708	-0.253856	0.838652
Foxq1	-0.19159	0.87564	0.495183	1.4095
Foxd3	-0.0683484	0.953729	-0.308464	0.807501
Foxj1	-0.214146	0.862056	-0.00151814	0.998948
Foxf1a	-0.00200604	0.99861	-0.361972	0.7781
Foxg1	0.1163	1.08395	-0.00604658	0.995818
Foxd1	0.0266994	1.01868	-0.0975434	0.934623
Hgd	-0.262102	0.833872	-1.32037	0.400431
Hgf	-0.13065	0.91342	-1.12282	0.459196
Mst1	-0.367073	0.775354	-0.461189	0.726387
Hgs	-0.0119067	0.991781	0.328833	1.256
Hhex	-0.148959	0.901901	0.516743	1.43072
Hhip	-0.156449	0.897231	-0.72672	0.604276
Hiat1	-0.0555893	0.962201	-0.0828664	0.94418
Hic1	-0.309738	0.806788	-0.0731391	0.950567
Hif1a	0.216138	1.16162	0.282435	1.21625
Hint1	0.147868	1.10793	0.562753	1.47708
Hipk1	-0.0436763	0.97018	-0.0591947	0.9598
Hipk2	-0.0404065	0.972381	-0.0421233	0.971224
Hipk3	-0.0492508	0.966438	-0.5152	0.699696
Hira	-0.19021	0.876478	0.364494	1.28743
H2afx	2.04787	4.13496	3.44778	10.9115
Hivep2	-0.265454	0.831937	0.140063	1.10195
Hk1	-0.0182599	0.987423	-0.122762	0.918428
Hk2	-0.0461843	0.968494	-0.467372	0.723281
Hlx	0.0145865	1.01016	-0.44721	0.73346
Hmbs	-0.133851	0.911395	0.430326	1.34754
Hmgn1	0.276807	1.21151	1.34385	2.53829
Hmg20b	-0.0190145	0.986907	1.07626	2.10857
Hmgcl	-0.630939	0.645756	-1.07033	0.47621
Hmgcr	-0.090456	0.939226	-0.873469	0.545833
Hmgcs2	-0.231337	0.851845	-0.852298	0.553902
Hmga2	0.0531995	1.03756	-0.0946572	0.936495
Hmmr	4.50482	22.7032	3.58211	11.9763
Hmox1	-0.220845	0.858063	-0.33804	0.791115
Hmox2	-0.0833261	0.943879	0.332119	1.25886
Nr4a1	-0.385753	0.765379	0.639696	1.558
Hmx1	0.171099	1.12592	-0.403674	0.755931
Hmx2	-0.245016	0.843806	-0.0342057	0.976569
Hmx3	-0.0375276	0.974323	-0.135655	0.910256
Hn1	0.901186	1.8676	3.30138	9.85855
Foxa1	-0.141109	0.906822	0.698716	1.62306
Foxa2	0.136946	1.09957	0.625111	1.54233
Foxa3	-0.380904	0.767956	0.218035	1.16315
Hnf4a	0.0843395	1.0602	0.217405	1.16264
Onecut1	0.0592068	1.04189	0.354845	1.27885
Hnrnpc	0.215198	1.16086	0.37503	1.29687
Hnrnpab	0.576448	1.49117	1.32306	2.50197
Hnrnpl	0.373044	1.29508	1.70615	3.26289
Hoxa1	-0.0115644	0.992016	-0.282485	0.822174
Hoxa10	-0.0513739	0.965017	-0.0800781	0.946006
Hoxa11	-0.105607	0.929414	-0.131111	0.913128
#N/A	#N/A	#N/A	-0.177434	0.884275
Hoxa13	0.0466688	1.03288	-0.079595	0.946323
Hoxa2	-0.277883	0.824801	-0.263085	0.833304
Hoxa3	0.130722	1.09484	0.00747553	1.0052
Hoxa4	-0.163196	0.893045	-0.133859	0.911391
Hoxa5	0.0390954	1.02747	-0.110549	0.926235
Hoxa7	-0.0807659	0.945556	-0.100163	0.932928
Hoxa9	-0.127209	0.915601	-0.194702	0.873753
Hoxb1	-0.182794	0.880995	-0.065504	0.955611
Hoxb13	-0.150698	0.900814	0.017877	1.01247
Hoxb3	-0.0822533	0.944581	-0.376311	0.770405
Hoxb4	0.0515832	1.0364	-0.146697	0.903316
Hoxb5	-0.226176	0.854898	-0.0848757	0.942866
Hoxb6	0.20659	1.15396	-0.159749	0.895181
Hoxb8	-0.150452	0.900968	-0.18406	0.880222
Hoxb9	-0.147323	0.902925	-0.332264	0.794289
Hoxc13	-0.0789884	0.946721	-0.349092	0.785078
Hoxc4	0.172325	1.12687	-0.192754	0.874934
Hoxc5	-0.0121177	0.991636	-0.0167676	0.988445
Hoxc6	-0.227685	0.854004	-0.307288	0.808159
Hoxc8	0.0438288	1.03085	-0.189317	0.877021
Hoxc9	-0.0567804	0.961407	-0.230472	0.852356
Hoxd1	-0.136779	0.909548	-0.113146	0.92457
Hoxd10	0.178325	1.13157	-0.203397	0.868503
Hoxd11	-0.168211	0.889945	-0.367364	0.775198
Hoxd12	-0.288034	0.819017	-0.258339	0.83605
Hoxd13	-0.509442	0.702494	-0.0795357	0.946362
Hoxd3	0.00211408	1.00147	-0.179885	0.882773
Hoxd4	-0.278667	0.824352	-0.363787	0.777122
Hoxd8	0.119504	1.08636	-0.2283	0.85364
Hoxd9	-0.135751	0.910196	-0.321334	0.80033
Hp	-0.0484207	0.966994	0.219799	1.16457
Hp1bp3	0.634644	1.55256	0.243803	1.18411
Hpse	-0.134098	0.91124	-1.0926	0.468917
Hpca	0.0807606	1.05758	0.174546	1.12861
Hpd	-0.373068	0.772139	-2.28861	0.204673
Hpgd	-0.00731088	0.994945	-1.26489	0.416131
Lipc	-0.553124	0.681543	-2.96505	0.128065
Hpn	-0.218004	0.859754	0.221171	1.16568
Hprt	0.120816	1.08735	-0.132781	0.912071
Hpx	0.0916461	1.06559	-0.0201604	0.986123
Hr	0.0808117	1.05761	0.262505	1.19956
Hras1	0.239459	1.18055	0.28535	1.21871
Agfg1	0.0680809	1.04832	1.11141	2.16057
Hrc	0.00880407	1.00612	-0.318557	0.801871
Hrh1	-0.160736	0.894568	-0.0680914	0.953899
Hrh2	-0.186391	0.878801	-0.310533	0.806344
Eif2ak1	-0.0810478	0.945371	-0.201258	0.869792
Prmt2	-0.344512	0.787574	1.01777	2.02479
Prmt1	0.346717	1.27166	1.3163	2.49027
Hrsp12	0.166641	1.12244	-0.509423	0.702503
Hs3st1	-0.16459	0.892182	-0.0286043	0.980368
Hs3st3a1	-0.119511	0.9205	-0.472618	0.720656
Hspa1l	1.06864	2.09746	-0.367032	0.775376
Hsd11b1	-0.252485	0.839449	-0.873262	0.545911
Hsd11b2	-0.140981	0.906902	-0.174434	0.886115
Hsd17b1	-0.00926454	0.993599	-0.276354	0.825675
Hsd17b2	-0.905142	0.53398	-1.69219	0.309456
Hsd17b3	0.0293481	1.02055	-0.306707	0.808485
Hsd17b4	-0.104326	0.93024	-0.995571	0.501537
Hsd17b7	-0.232914	0.850915	-1.17846	0.441824
Hsd3b1	0.2281	1.17129	0.0897738	1.0642
Hsd3b2	-0.427994	0.743295	-2.62553	0.162045
Hsd3b3	-0.482284	0.715843	-0.65179	0.63649
Hsd3b5	-1.53073	0.346102	-2.17799	0.220984
Hsf1	-0.260144	0.835005	1.0143	2.01992
Hsf2	0.0091127	1.00634	0.0185471	1.01294
Dnaja1	-0.214449	0.861875	-0.815283	0.568297
Dnajb3	0.798386	1.73915	-0.08908	0.940122
Hsph1	0.13676	1.09943	-0.589443	0.664599
#N/A	#N/A	#N/A	-0.707274	0.612477
Hspa2	-0.600149	0.659686	-0.971112	0.510113
Hsp90ab1	0.0634937	1.04499	0.964721	1.95169
Hspa4	0.0527738	1.03726	-0.0155855	0.989255
Hspa9	0.0846954	1.06046	0.195319	1.14498
Hspe1	-0.121737	0.91908	0.102436	1.07358
Sdc2	-0.219105	0.859098	-0.00534146	0.996304
Hspg2	-0.0269065	0.981523	0.176908	1.13046
Ndst1	-0.328573	0.796323	-0.371462	0.772999
Trmt2a	0.121562	1.08791	1.75991	3.38678
Htr1a	0.0522546	1.03688	-0.348346	0.785484
Htr1b	0.0510454	1.03602	-0.175391	0.885527
Htr1d	-0.142306	0.90607	-0.209992	0.864542
Htr1f	0.0109609	1.00763	-0.18117	0.881987
Htr2b	1.15527	2.22726	-0.434263	0.740072
Htr2c	-0.0386887	0.973539	-0.117123	0.922025
Htr3a	0.108345	1.07799	-0.474076	0.719928
Htr4	-0.125969	0.916388	-0.234066	0.850235
Htr5a	-0.0172355	0.988124	-0.287315	0.819425
Htr5b	0.260412	1.19782	-0.147958	0.902527
Htr6	0.31758	1.24624	-0.329418	0.795858
Htr7	0.252342	1.19114	-0.163499	0.892857
Slc6a4	-0.146634	0.903356	-0.0251201	0.982739
Elavl1	0.362051	1.28525	0.348165	1.27294
Elavl2	-0.00489799	0.996611	-0.0603344	0.959042
Elavl3	-0.315964	0.803314	-0.0732277	0.950509
Elavl4	0.0790991	1.05636	-0.165519	0.891607
Hus1	0.349366	1.274	0.158788	1.11635
Hyal1	-0.280627	0.823233	-1.41926	0.373903
Hyal2	-0.207844	0.86583	-0.108371	0.927635
Iapp	0.253007	1.19169	0.0258332	1.01807
Ibsp	-0.0635974	0.956875	-0.0801988	0.945927
Ica1	0.172607	1.12709	-0.356516	0.781048
[truncated: 15,308 more rows]
