# Supplementary material for: Recruitment of Pontin/Reptin by E2f1 amplifies E2f transcriptional response during cancer progression
Source: Nat Commun. 2015 Dec 7;6:10028. doi: 10.1038/ncomms10028 (PMC4686657; doi:10.1038/ncomms10028)
Supplement: Supplementary Data 2 — Different gene programs are activated in early and late lesions in TKO HCC. Comparison of fold activation for 17305 expressed genes in Sca1+ TKO cells versus Sca1+ control cells (blue) and in TKO HCC versus control liver (purple). [file ncomms10028-s3.xlsx]

## Sheet: Sheet1
Supplementary Data 2. Different gene programs are activated in early and late lesions in TKO HCC
Gene_ID	SYMBOL	CHR	GENENAME	Mean_TKO	Mean_WT	WT-TKO	Fold_change_TKO_vs_WT_Sca1	p_SAM	FDR_SAM	Mean_TKO	Mean_WT	WT-TKO	Fold_change_HCC-vs-nLiver	p_SAM	FDR_SAM
11657	Alb	5	albumin	13.552	12.7264	-0.825642	0.564231	0.0578143	0.0205415	15.5159	15.4507	-0.0651525	0.955844	0.350361	0.121805		blue: early lesions
11806	Apoa1	9	apolipoprotein A-I	11.7304	8.67893	-3.05149	0.120618	0.0140948	0.00256204	15.2943	15.2475	-0.046838	0.968056	0.0836802	0.0340045
11807	Apoa2	1	apolipoprotein A-II	10.3461	8.48657	-1.85952	0.275567	0.0868205	0.0464544	15.0641	15.2305	0.166357	1.12222	0.185938	0.0340045		purple: late lesions
11816	Apoe	7	apolipoprotein E	12.7193	12.47	-0.249299	0.841305	0.14989	0.0464544	15.0603	15.1875	0.127137	1.09212	0.016971	0.00671096
20702	Serpina1c	12	serine (or cysteine) peptidase inhibitor, clade A, member 1C	12.8364	11.7288	-1.1076	0.464066	0.143862	0.0464544	15.1747	15.1493	-0.0253516	0.982581	0.659012	0.1982
14473	Gc	5	group specific component	11.3164	9.07981	-2.23663	0.212181	0.0512397	0.0205415	15.1827	15.0771	-0.105631	0.929398	0.0873997	0.0956838
20701	Serpina1b	12	serine (or cysteine) preptidase inhibitor, clade A, member 1B	12.5646	10.1455	-2.4191	0.186972	0.0299593	0.010647	15.1338	15.0574	-0.076363	0.948446	0.0546048	0.0340045
22139	Ttr	18	transthyretin	11.8143	11.1506	-0.663642	0.631283	0.25569	0.101287	14.9451	15.0326	0.0874516	1.06249	0.171067	0.0340045
22041	Trf	9	transferrin	11.5799	10.2876	-1.29225	0.408313	0.0582073	0.0205415	15.0267	14.9967	-0.0300422	0.979392	0.603709	0.1982
99571	Fgg	3	fibrinogen gamma chain	11.8948	9.07043	-2.82439	0.141181	0.0212478	0.00649334	14.8084	14.9525	0.144103	1.10504	0.0890177	0.0340045
13106	Cyp2e1	7	cytochrome P450, family 2, subfamily e, polypeptide 1	9.47051	10.3103	0.839803	1.78981	0.0486545	0.0205415	10.4619	14.8959	4.43402	21.6158	0.00434127	0.00152371
110135	Fgb	3	fibrinogen beta chain	11.1643	8.09731	-3.06704	0.119325	0.0244993	0.00649334	14.7391	14.8298	0.0907684	1.06494	0.400747	0.0956838
11287	Pzp	6	pregnancy zone protein	9.43485	7.23812	-2.19672	0.218132	0.0319308	0.010647	14.8503	14.8207	-0.0296559	0.979654	0.553381	0.186738
20363	Sepp1	15	selenoprotein P, plasma, 1	13.1344	13.1758	0.0413941	1.02911	0.655429	0.254289	14.8692	14.7852	-0.0839333	0.943482	0.131429	0.0956838
11818	Apoh	11	apolipoprotein H	11.6828	9.5642	-2.11858	0.230274	0.023862	0.00649334	14.8141	14.7777	-0.0363636	0.97511	0.661144	0.1982
20714	Serpina3k	12	serine (or cysteine) peptidase inhibitor, clade A, member 3K	11.1878	8.8203	-2.36749	0.193782	0.0983685	0.0464544	13.0204	14.7656	1.74521	3.35243	0.0543482	0.00671096
22262	Uox	3	urate oxidase	9.25284	7.50959	-1.74325	0.298696	0.17376	0.0464544	14.2738	14.7627	0.48885	1.40333	0.0123506	0.00152371
56615	Mgst1	6	microsomal glutathione S-transferase 1	12.0594	12.3177	0.258226	1.19601	0.212343	0.163857	14.4587	14.7479	0.289216	1.22198	0.0243193	0.00671096
15458	Hpx	7	hemopexin	12.5985	10.3098	-2.2887	0.20466	0.0189931	0.00475976	14.7218	14.742	0.0201604	1.01407	0.769167	0.0956838
11814	Apoc3	9	apolipoprotein C-III	11.1963	8.80111	-2.39516	0.190102	0.037311	0.010647	14.4289	14.7338	0.304905	1.23534	0.0114076	0.00152371
14080	Fabp1	6	fatty acid binding protein 1, liver	8.56353	7.91161	-0.651924	0.636431	0.6418	0.18994	14.3328	14.7122	0.379408	1.30081	0.0282601	0.00671096
15439	Hp	8	haptoglobin	12.9491	10.7351	-2.214	0.215536	0.0102349	0.0017388	14.9242	14.7044	-0.219799	0.858685	0.0577216	0.0340045
230163	Aldob	4	aldolase B, fructose-bisphosphate	11.0549	9.26328	-1.79162	0.288848	0.0654903	0.0205415	14.6926	14.7007	0.00801384	1.00557	0.932971	0.0956838
15445	Hpd	5	4-hydroxyphenylpyruvic acid dioxygenase	8.59674	6.62198	-1.97476	0.254413	0.151663	0.0464544	12.4032	14.6918	2.28861	4.88585	0.0702733	0.0340045
14711	Gnmt	17	glycine N-methyltransferase	9.74228	8.12855	-1.61372	0.326754	0.235183	0.101287	13.4248	14.6904	1.26565	2.40436	0.117174	0.0340045
18478	Pah	10	phenylalanine hydroxylase	9.71696	10.1774	0.460388	1.37591	0.32568	0.18994	14.2559	14.6859	0.429955	1.34719	0.00674101	0.00152371
12266	C3	17	complement component 3	11.9937	13.5786	1.58492	2.99991	0.00897117	0.000856631	14.8742	14.6694	-0.204839	0.867635	0.0889535	0.0956838
11522	Adh1	3	alcohol dehydrogenase 1 (class I)	11.6114	11.885	0.27354	1.20877	0.667276	0.254289	14.6961	14.6596	-0.0364897	0.975024	0.613651	0.1982
14121	Fbp1	13	fructose bisphosphatase 1	10.4411	8.78899	-1.65215	0.318165	0.104236	0.0464544	13.1493	14.6524	1.50313	2.83457	0.00975615	0.00152371
14775	Gpx1	9	glutathione peroxidase 1	12.982	12.5372	-0.444757	0.734708	0.123251	0.0464544	13.6311	14.6345	1.0034	2.00472	0.0251219	0.00671096
84506	Hamp	7	hepcidin antimicrobial peptide	9.66714	5.46193	-4.20522	0.0542131	0.0166581	0.00475976	9.20417	14.6259	5.42177	42.8662	0.0133324	0.00152371
19662	Rbp4	19	retinol binding protein 4, plasma	10.441	8.98725	-1.45373	0.365078	0.0653123	0.0205415	14.463	14.6253	0.162316	1.11908	0.0593355	0.00671096
11846	Arg1	10	arginase, liver	11.0386	7.74357	-3.295	0.101884	0.0186522	0.00475976	14.2523	14.6058	0.353547	1.2777	0.236819	0.0340045
14161	Fga	3	fibrinogen alpha chain	10.2355	6.71113	-3.52433	0.08691	0.0148027	0.00256204	14.5805	14.6019	0.0213673	1.01492	0.758395	0.0956838
13112	Cyp3a11	5	cytochrome P450, family 3, subfamily a, polypeptide 11	12.3973	9.03085	-3.36649	0.0969583	0.00430573	0.000943716	14.3514	14.5989	0.247523	1.18717	0.510707	0.0956838
11699	Ambp	4	alpha 1 microglobulin/bikunin	11.335	10.7925	-0.542568	0.686548	0.433166	0.163857	14.5407	14.5797	0.0390366	1.02743	0.601462	0.0956838
18979	Pon1	6	paraoxonase 1	8.56731	6.6664	-1.9009	0.267776	0.135104	0.0464544	10.9965	14.5308	3.53423	11.5853	0.0226395	0.00671096
11905	Serpinc1	1	serine (or cysteine) peptidase inhibitor, clade C (antithrombin), member 1	10.3929	7.79191	-2.60095	0.16483	0.0375855	0.010647	14.4447	14.516	0.0713198	1.05068	0.704352	0.0956838
11812	Apoc1	7	apolipoprotein C-I	10.2552	9.29018	-0.965002	0.512278	0.126111	0.0464544	14.3037	14.5116	0.207883	1.15499	0.0908153	0.0340045
11625	Ahsg	16	alpha-2-HS-glycoprotein	10.2629	7.68285	-2.58001	0.167239	0.0189972	0.00475976	15.0071	14.5096	-0.497407	0.708379	0.00120132	0
19733	Rgn	X	regucalcin	8.51567	7.40894	-1.10673	0.464347	0.487783	0.163857	9.75418	14.4567	4.70252	26.0375	0.00707847	0.00152371
18815	Plg	17	plasminogen	10.3288	7.29805	-3.03077	0.122363	0.0188435	0.00475976	14.59	14.4292	-0.160879	0.89448	0.201729	0.121805
16427	Itih4	14	inter alpha-trypsin inhibitor, heavy chain 4	10.4575	8.03028	-2.42722	0.185923	0.0228057	0.00649334	14.7314	14.4266	-0.304788	0.809561	0.0173264	0.00671096
14004	Chchd2	5	coiled-coil-helix-coiled-coil-helix domain containing 2	12.8952	12.6591	-0.236033	0.849077	0.146349	0.0464544	14.3542	14.3711	0.0169392	1.01181	0.901968	0.0956838
14061	F2	2	coagulation factor II	9.58137	6.70839	-2.87299	0.136504	0.0306804	0.010647	14.4248	14.3703	-0.0544489	0.962962	0.548348	0.186738
83702	Akr1c6	13	aldo-keto reductase family 1, member C6	8.90386	7.67855	-1.22531	0.427705	0.430176	0.163857	12.7251	14.3633	1.63817	3.11271	0.0213284	0.00671096
12630	Cfi	3	complement component factor i	10.5685	9.49644	-1.07208	0.475632	0.21881	0.101287	13.7529	14.3331	0.580208	1.49507	0.000455333	0
94175	Hrg	16	histidine-rich glycoprotein	8.69677	6.10733	-2.58944	0.166151	0.0172718	0.00475976	13.8092	14.2941	0.484878	1.39947	0.223248	0.0340045
12010	B2m	2	beta-2 microglobulin	12.9823	12.6097	-0.372612	0.772383	0.17669	0.101287	14.2624	14.2851	0.0227355	1.01588	0.820604	0.0956838
18242	Oat	7	ornithine aminotransferase	9.828	11.2361	1.4081	2.65387	0.00907344	0.000856631	8.62863	14.2784	5.64981	50.2067	0.000351323	0
11720	Mat1a	14	methionine adenosyltransferase I, alpha	8.08693	5.61319	-2.47374	0.180024	0.100843	0.0464544	13.1703	14.2563	1.08595	2.12278	0.0923911	0.0340045
56720	Tdo2	3	tryptophan 2,3-dioxygenase	9.09237	8.02522	-1.06714	0.477263	0.11929	0.0464544	13.5304	14.2369	0.70652	1.63186	0.0811776	0.0340045
235674	Acaa1b	9	acetyl-Coenzyme A acyltransferase 1B	9.02995	7.60376	-1.42619	0.372113	0.218681	0.101287	12.9447	14.2336	1.28891	2.44343	0.00772449	0.00152371
66113	Apoa5	9	apolipoprotein A-V	9.28021	5.97091	-3.3093	0.100879	0.00788426	0.00105075	10.7093	14.2291	3.51982	11.4702	0.0398775	0.00671096
228033	Atp5g3	2	ATP synthase, H+ transporting, mitochondrial F0 complex, subunit C3 (subunit 9)	12.3756	12.2873	-0.0883038	0.940628	0.511259	0.18994	14.319	14.2284	-0.090552	0.939163	0.0396282	0.0340045
14319	Fth1	19	ferritin heavy chain 1	12.9796	13.1547	0.175054	1.12901	0.244663	0.18994	14.4825	14.2205	-0.261949	0.83396	0.0188189	0.00671096
58809	Rnase4	14	ribonuclease, RNase A family 4	11.4961	12.6279	1.13181	2.19134	0.00278314	0.000476804	11.9371	14.2178	2.28073	4.85925	0.0753883	0.0340045
103161	Apof	10	apolipoprotein F	8.69272	5.19713	-3.49559	0.088659	0.0312657	0.010647	13.8514	14.1943	0.342904	1.26831	0.179459	0.0340045
22370	Vtn	11	vitronectin	8.60827	7.58409	-1.02418	0.491689	0.28448	0.101287	14.3823	14.1686	-0.213672	0.862339	0.0759153	0.0340045
12861	Cox6a1	5	cytochrome c oxidase, subunit VI a, polypeptide 1	12.3493	12.573	0.22363	1.16767	0.129426	0.101287	14.3669	14.1651	-0.201821	0.869452	0.0139374	0.00671096
19941	Rpl26	11	ribosomal protein L26	13.2706	13.6321	0.36146	1.28473	0.0310583	0.00649334	14.8923	14.1369	-0.75535	0.592403	0.000255403	0
16432	Itm2b	14	integral membrane protein 2B	12.884	12.8986	0.0145769	1.01016	0.950936	0.257865	14.2365	14.1289	-0.107627	0.928114	0.0858812	0.0956838
12007	Azgp1	5	alpha-2-glycoprotein 1, zinc	10.6684	7.64639	-3.02198	0.12311	0.0254273	0.00649334	13.9629	14.1231	0.160215	1.11745	0.257588	0.0956838
226105	Cyp2c70	19	cytochrome P450, family 2, subfamily c, polypeptide 70	10.3245	7.14052	-3.18396	0.110035	0.0156313	0.00256204	13.1623	14.1184	0.956089	1.94004	0.0155622	0.00671096
67891	Rpl4	9	ribosomal protein L4	12.7813	12.9407	0.159438	1.11685	0.0407151	0.010647	14.6458	14.1158	-0.529975	0.692567	0.000180284	0
54150	Rdh7	10	retinol dehydrogenase 7	9.27835	6.33164	-2.9467	0.129704	0.032092	0.010647	13.6362	14.1094	0.473218	1.3882	0.019963	0.00671096
13095	Cyp2c29	19	cytochrome P450, family 2, subfamily c, polypeptide 29	9.70544	6.8848	-2.82064	0.141548	0.0188556	0.00475976	10.6457	14.1057	3.46	11.0044	0.0163284	0.00671096
13884	Ces1c	8	carboxylesterase 1C	7.70281	6.80875	-0.894057	0.538099	0.164385	0.0464544	12.6643	14.1041	1.43974	2.71272	0.0131613	0.00152371
12759	Clu	14	clusterin	11.0347	12.9169	1.8822	3.68636	0.0031934	0.000476804	14.2407	14.1011	-0.13962	0.907758	0.283313	0.121805
11425	Apoc4	7	apolipoprotein C-IV	8.57547	7.04192	-1.53355	0.345427	0.0469921	0.0205415	12.4923	14.0969	1.60458	3.04106	0.000829192	0
20700	Serpina1a	12	serine (or cysteine) peptidase inhibitor, clade A, member 1A	11.8041	8.98801	-2.81605	0.141999	0.0349581	0.010647	14.378	14.0916	-0.286377	0.819958	0.00119901	0
14862	Gstm1	3	glutathione S-transferase, mu 1	10.9771	11.8446	0.867554	1.82457	0.0156636	0.00256204	14.4718	14.085	-0.386803	0.764823	0.0118566	0.00152371
53328	Pgrmc1	X	progesterone receptor membrane component 1	8.91409	8.76111	-0.152981	0.89939	0.673191	0.18994	13.3357	14.0821	0.746383	1.67758	0.0106437	0.00152371
11669	Aldh2	5	aldehyde dehydrogenase 2, mitochondrial	10.4676	10.298	-0.169638	0.889066	0.572037	0.18994	13.5341	14.0775	0.543373	1.45738	0.00699006	0.00152371
12350	Car3	3	carbonic anhydrase 3	5.99091	6.58789	0.596973	1.51254	0.642239	0.244935	14.1219	14.0717	-0.0501319	0.965848	0.86615	0.1982
109672	Cyb5	18	cytochrome b-5	11.346	11.8335	0.487508	1.40202	0.157756	0.101287	13.6503	14.0686	0.418332	1.33638	0.00336011	0.000602966
16922	Phyh	2	phytanoyl-CoA hydroxylase	9.97968	9.46069	-0.518993	0.697859	0.244331	0.101287	13.1695	14.068	0.898524	1.86416	0.0274136	0.00671096
107141	Cyp2c50	19	cytochrome P450, family 2, subfamily c, polypeptide 50	7.4515	5.99972	-1.45179	0.365569	0.349826	0.101287	7.6008	14.0338	6.43298	86.4014	0.000300474	0
50500	Ttpa	4	tocopherol (alpha) transfer protein	9.37401	7.19386	-2.18015	0.220652	0.0620447	0.0205415	12.65	14.0265	1.37658	2.59652	0.0265405	0.00671096
12583	Cdo1	18	cysteine dioxygenase 1, cytosolic	9.76148	7.15357	-2.60791	0.164037	0.0366084	0.010647	13.872	14.0145	0.142532	1.10384	0.752477	0.0956838
17836	Mug1	6	murinoglobulin 1	10.1814	7.41881	-2.76259	0.147359	0.164908	0.0464544	12.9696	14.0068	1.03722	2.05227	0.0946446	0.0340045
12258	Serping1	2	serine (or cysteine) peptidase inhibitor, clade G, member 1	10.3259	13.2248	2.89886	7.45834	0.000277072	0	13.0877	13.9923	0.90458	1.872	0.00454409	0.00152371
16426	Itih3	14	inter-alpha trypsin inhibitor, heavy chain 3	10.0159	7.85752	-2.15842	0.224001	0.0645854	0.0205415	13.615	13.9723	0.357341	1.28106	0.179613	0.0340045
15483	Hsd11b1	1	hydroxysteroid 11-beta dehydrogenase 1	10.056	10.9446	0.888525	1.85128	0.0237389	0.00649334	13.0889	13.9621	0.873262	1.8318	0.0132312	0.00152371
76279	Cyp2d26	15	cytochrome P450, family 2, subfamily d, polypeptide 26	7.20221	4.68487	-2.51734	0.174664	0.0858035	0.0464544	13.7354	13.9539	0.218515	1.16354	0.203689	0.0340045
66107	1100001G20Rik	11	RIKEN cDNA 1100001G20 gene	11.9169	9.27966	-2.63725	0.160734	0.00870998	0.00121105	10.7948	13.9101	3.11527	8.66539	0.0392881	0.00671096
26459	Slc27a5	7	solute carrier family 27 (fatty acid transporter), member 5	7.67429	5.71457	-1.95972	0.257078	0.0617546	0.0205415	11.0769	13.8958	2.81888	7.05616	0.000925691	0
17449	Mdh1	11	malate dehydrogenase 1, NAD (soluble)	11.2037	10.8286	-0.375134	0.771034	0.153293	0.0464544	13.5421	13.8909	0.348838	1.27353	0.0376546	0.00671096
22190	Ubc	5	ubiquitin C	12.14	12.5762	0.436171	1.35301	0.173149	0.163857	13.7635	13.8891	0.125607	1.09097	0.34151	0.0956838
30924	Angptl3	4	angiopoietin-like 3	8.64739	5.59254	-3.05485	0.120337	0.0439764	0.0205415	13.0625	13.8802	0.817674	1.76256	0.121891	0.0340045
13101	Cyp2d10	15	cytochrome P450, family 2, subfamily d, polypeptide 10	8.49224	6.08591	-2.40634	0.188634	0.0311773	0.010647	13.0514	13.8676	0.816172	1.76073	0.00201029	0.000602966
12359	Cat	2	catalase	10.5993	10.3037	-0.295631	0.814716	0.451029	0.163857	13.7289	13.8657	0.136818	1.09948	0.148127	0.0340045
107869	Cth	3	cystathionase (cystathionine gamma-lyase)	9.02484	7.62748	-1.39736	0.379623	0.131244	0.0464544	12.8941	13.8578	0.963748	1.95037	0.122197	0.0340045
22238	Ugt2b5	5	UDP glucuronosyltransferase 2 family, polypeptide B5	7.97925	5.25935	-2.7199	0.151784	0.0861086	0.0464544	13.5374	13.8529	0.315557	1.24449	0.137548	0.0340045
11668	Aldh1a1	19	aldehyde dehydrogenase family 1, subfamily A1	9.11067	11.183	2.07236	4.20573	0.0225722	0.00475976	13.3169	13.844	0.527113	1.44104	0.115341	0.0340045
20322	Sord	2	sorbitol dehydrogenase	9.47472	9.04176	-0.432961	0.74074	0.276807	0.101287	12.3175	13.8189	1.50136	2.83109	0.000577256	0
66205	Cd302	2	CD302 antigen	11.2627	11.6479	0.38515	1.306	0.36947	0.201435	12.9792	13.808	0.828814	1.77622	0.00336184	0.000602966
20655	Sod1	16	superoxide dismutase 1, soluble	11.4896	12.1532	0.663603	1.58403	0.29	0.18994	14.0691	13.8061	-0.263007	0.833349	0.250047	0.121805
18405	Orm1	4	orosomucoid 1	10.4223	6.7137	-3.7086	0.0764894	0.0118939	0.0017388	11.0688	13.8054	2.73654	6.66472	0.0144297	0.00152371
21743	Inmt	6	indolethylamine N-methyltransferase	10.256	12.502	2.24601	4.74369	0.00370652	0.000476804	12.9927	13.8035	0.81083	1.75422	0.0622894	0.00671096
13039	Ctsl	13	cathepsin L	11.9517	12.4061	0.454359	1.37017	0.021583	0.00475976	13.4456	13.8023	0.356659	1.28046	0.0588894	0.00671096
11430	Acox1	11	acyl-Coenzyme A oxidase 1, palmitoyl	8.49643	7.9274	-0.569031	0.67407	0.266268	0.101287	12.4255	13.8017	1.37621	2.59586	0.000416619	0
235043	Tmem205	9	transmembrane protein 205	10.0721	10.0464	-0.0257175	0.982332	0.910676	0.18994	12.9495	13.7974	0.847905	1.79989	0.0113741	0.00152371
16425	Itih2	2	inter-alpha trypsin inhibitor, heavy chain 2	9.60709	8.61965	-0.987441	0.504372	0.124484	0.0464544	13.7149	13.794	0.0791307	1.05638	0.239502	0.0340045
11534	Adk	14	adenosine kinase	9.86889	9.26933	-0.599563	0.659954	0.24474	0.101287	13.8845	13.7891	-0.0953185	0.936066	0.64045	0.1982
110323	Cox6b1	7	cytochrome c oxidase, subunit VIb polypeptide 1	11.64	11.3107	-0.329245	0.795953	0.0919453	0.0464544	13.7193	13.781	0.0617782	1.04375	0.553236	0.0956838
234724	Tat	8	tyrosine aminotransferase	8.25457	6.18023	-2.07434	0.237443	0.035811	0.010647	12.1748	13.7768	1.60199	3.03563	0.081841	0.0340045
11947	Atp5b	10	ATP synthase, H+ transporting mitochondrial F1 complex, beta subunit	10.8601	10.692	-0.168163	0.889975	0.488484	0.163857	14.3735	13.7755	-0.598034	0.660654	0.000719982	0
192653	Ttc36	9	tetratricopeptide repeat domain 36	9.57332	7.7635	-1.80982	0.285227	0.0982593	0.0464544	13.24	13.7573	0.51723	1.4312	0.100773	0.0340045
15107	Hadh	3	hydroxyacyl-Coenzyme A dehydrogenase	9.67466	9.90723	0.232567	1.17492	0.482619	0.215683	13.5486	13.7489	0.200301	1.14894	0.246603	0.0956838
103172	Chchd10	10	coiled-coil-helix-coiled-coil-helix domain containing 10	9.55508	8.73735	-0.817732	0.567333	0.0855879	0.0464544	13.6341	13.7361	0.101976	1.07324	0.652684	0.0956838
56388	Cyp3a25	5	cytochrome P450, family 3, subfamily a, polypeptide 25	9.68927	6.36471	-3.32456	0.0998176	0.0291994	0.010647	12.3221	13.736	1.4139	2.66456	0.0505871	0.00671096
26458	Slc27a2	2	solute carrier family 27 (fatty acid transporter), member 2	7.93017	5.6524	-2.27777	0.206216	0.124123	0.0464544	13.4028	13.705	0.302146	1.23298	0.251857	0.0956838
70456	Brp44	1	brain protein 44	11.3644	11.0141	-0.350324	0.784408	0.231752	0.101287	13.2167	13.6868	0.4701	1.38521	0.0515648	0.00671096
231396	Ugt2b36	5	UDP glucuronosyltransferase 2 family, polypeptide B36	8.72043	5.96848	-2.75195	0.14845	0.0530825	0.0205415	12.9979	13.6763	0.678378	1.60034	0.00727378	0.00152371
13096	Cyp2c37	19	cytochrome P450, family 2. subfamily c, polypeptide 37	6.46006	4.443	-2.01706	0.247062	0.0813322	0.0464544	7.94943	13.6748	5.7254	52.9073	0.00220617	0.000602966
15007	H2-Q10	17	histocompatibility 2, Q region locus 10	8.96881	6.94431	-2.02451	0.245789	0.0487244	0.0205415	13.4911	13.6732	0.182143	1.13457	0.238329	0.0340045
14859	Gsta3	1	glutathione S-transferase, alpha 3	7.55361	7.30979	-0.243815	0.844509	0.767488	0.18994	13.5306	13.6718	0.141191	1.10282	0.627169	0.0956838
13167	Dbi	1	diazepam binding inhibitor	10.3693	10.3496	-0.0196977	0.986439	0.950575	0.18994	13.4589	13.6715	0.212626	1.1588	0.221717	0.0340045
12857	Cox4i1	8	cytochrome c oxidase subunit IV isoform 1	12.2575	12.0499	-0.207563	0.865999	0.0212883	0.00649334	13.6395	13.6638	0.0242734	1.01697	0.787853	0.0956838
20103	Rps5	7	ribosomal protein S5	12.7668	13.1013	0.334471	1.26092	0.0698391	0.0464544	14.0772	13.6575	-0.419636	0.747613	0.0415636	0.0340045
20717	Serpina3m	12	serine (or cysteine) peptidase inhibitor, clade A, member 3M	9.25565	6.90319	-2.35246	0.195811	0.0333864	0.010647	13.7136	13.6566	-0.0569413	0.9613	0.793343	0.1982
56794	Hacl1	14	2-hydroxyacyl-CoA lyase 1	7.94355	7.266	-0.67755	0.625226	0.314042	0.101287	11.5898	13.6543	2.06445	4.18274	0.0153057	0.00671096
71660	Rarres2	6	retinoic acid receptor responder (tazarotene induced) 2	8.71186	11.4775	2.76562	6.8004	0.00211285	0	13.4782	13.6312	0.152992	1.11187	0.453343	0.0956838
16644	Kng1	16	kininogen 1	8.2152	4.77839	-3.43681	0.0923457	0.0335603	0.010647	13.7628	13.6221	-0.140715	0.907069	0.495741	0.155537
107747	Aldh1l1	6	aldehyde dehydrogenase 1 family, member L1	7.77066	6.82068	-0.949982	0.517639	0.335949	0.101287	12.1402	13.6078	1.46754	2.7655	0.0210892	0.00671096
276770	Eif5a	11	eukaryotic translation initiation factor 5A	11.974	11.8939	-0.0800601	0.946018	0.707842	0.18994	14.2418	13.5979	-0.643872	0.639993	0.000937825	0
66141	Ifitm3	7	interferon induced transmembrane protein 3	12.3659	12.6053	0.239494	1.18058	0.0295588	0.00649334	13.657	13.597	-0.0599959	0.959267	0.516044	0.186738
16010	Igfbp4	11	insulin-like growth factor binding protein 4	10.186	11.6132	1.42713	2.68911	0.0140076	0.0017388	13.8122	13.5934	-0.218782	0.859291	0.0327886	0.0340045
234199	Fgl1	8	fibrinogen-like protein 1	10.8641	7.78393	-3.08013	0.118246	0.0243658	0.00649334	11.6029	13.5591	1.95624	3.88049	0.00438634	0.00152371
15139	Hc	2	hemolytic complement	8.59485	6.13694	-2.45792	0.182009	0.0388302	0.010647	13.2083	13.5549	0.346616	1.27157	0.0434872	0.00671096
20249	Scd1	19	stearoyl-Coenzyme A desaturase 1	8.60819	8.63073	0.0225388	1.01575	0.95382	0.257865	12.4025	13.553	1.15046	2.21985	0.0115197	0.00152371
69354	Slc38a4	15	solute carrier family 38, member 4	7.6452	7.59716	-0.0480429	0.967248	0.949499	0.18994	12.2967	13.5504	1.25372	2.38456	0.0194597	0.00671096
71775	1300017J02Rik	9	RIKEN cDNA 1300017J02 gene	8.21505	5.90908	-2.30597	0.202224	0.0274266	0.00649334	12.6443	13.5497	0.905429	1.8731	0.0106934	0.00152371
20887	Sult1a1	7	sulfotransferase family 1A, phenol-preferring, member 1	10.4063	9.78347	-0.622853	0.649385	0.0994381	0.0464544	13.3299	13.5469	0.216999	1.16231	0.49759	0.0956838
18703	Pigr	1	polymeric immunoglobulin receptor	8.50879	8.21475	-0.294046	0.815612	0.501908	0.18994	13.2651	13.5454	0.280319	1.21446	0.469598	0.0956838
20493	Slc10a1	12	solute carrier family 10 (sodium/bile acid cotransporter family), member 1	7.03888	4.55867	-2.48021	0.179218	0.0502176	0.0205415	12.0841	13.5427	1.45867	2.74855	0.0181087	0.00671096
15233	Hgd	16	homogentisate 1, 2-dioxygenase	8.92368	6.92275	-2.00093	0.249838	0.110532	0.0464544	12.2142	13.5345	1.32037	2.49731	0.0141171	0.00152371
74155	Errfi1	4	ERBB receptor feedback inhibitor 1	9.25992	9.98016	0.720243	1.64746	0.146249	0.101287	12.8673	13.5272	0.659885	1.57996	0.0395516	0.00671096
59083	Fetub	16	fetuin beta	6.53633	4.94783	-1.5885	0.332516	0.0555215	0.0205415	12.9694	13.5245	0.555116	1.46929	0.146655	0.0340045
11532	Adh5	3	alcohol dehydrogenase 5 (class III), chi polypeptide	11.0153	10.4816	-0.533628	0.690815	0.0758173	0.0205415	12.8911	13.5239	0.632772	1.55054	0.0060037	0.00152371
18453	P4hb	11	prolyl 4-hydroxylase, beta polypeptide	11.5903	11.942	0.351709	1.27607	0.199128	0.163857	14.2821	13.5131	-0.769011	0.58682	7.51185e-05	0
12401	Serpina6	12	serine (or cysteine) peptidase inhibitor, clade A, member 6	3.53481	3.58089	0.0460797	1.03246	0.908096	0.257865	12.1572	13.51	1.35285	2.55416	0.111352	0.0340045
110391	Qdpr	5	quinoid dihydropteridine reductase	9.46848	9.10189	-0.366582	0.775618	0.405552	0.163857	12.779	13.5028	0.723761	1.65148	0.0470513	0.00671096
17195	Mbl2	19	mannose-binding lectin (protein C) 2	9.53433	6.57001	-2.96432	0.12813	0.0460277	0.0205415	11.1024	13.4848	2.38248	5.21432	0.00810297	0.00152371
103149	Upb1	10	ureidopropionase, beta	7.99943	6.28113	-1.7183	0.303907	0.136414	0.0464544	13.1125	13.4833	0.370772	1.29304	0.209968	0.0340045
13202	Ddt	10	D-dopachrome tautomerase	9.62917	9.69962	0.0704425	1.05004	0.841522	0.257865	12.9143	13.4809	0.566588	1.48102	0.0556085	0.00671096
18477	Prdx1	4	peroxiredoxin 1	11.9952	11.3101	-0.685144	0.621944	0.0746542	0.0205415	13.433	13.4686	0.0356692	1.02503	0.868974	0.0956838
11946	Atp5a1	18	ATP synthase, H+ transporting, mitochondrial F1 complex, alpha subunit 1	11.3235	11.1262	-0.197311	0.872175	0.464145	0.163857	13.7192	13.4679	-0.251263	0.840161	0.127951	0.0956838
52538	Acaa2	18	acetyl-Coenzyme A acyltransferase 2 (mitochondrial 3-oxoacyl-Coenzyme A thiolase)	9.13243	9.93731	0.804879	1.747	0.23239	0.163857	13.4615	13.4423	-0.0192116	0.986772	0.917206	0.1982
13085	Cyp2a12	7	cytochrome P450, family 2, subfamily a, polypeptide 12	7.55243	4.58208	-2.97035	0.127595	0.0309387	0.010647	12.2472	13.442	1.19484	2.2892	0.112788	0.0340045
76846	Rps9	7	ribosomal protein S9	12.2365	12.3116	0.0751192	1.05345	0.607453	0.244935	13.9568	13.4412	-0.515594	0.699505	0.0073437	0.00152371
28194	Apon	10	apolipoprotein N	8.62421	5.86507	-2.75914	0.147712	0.0427508	0.010647	12.6288	13.4384	0.809608	1.75274	0.0764793	0.0340045
12269	C4bp	1	complement component 4 binding protein	8.4324	5.97031	-2.46209	0.181484	0.0709855	0.0205415	13.4489	13.4267	-0.0221855	0.98474	0.840696	0.1982
18416	Otc	X	ornithine transcarbamylase	8.83382	6.671	-2.16282	0.223319	0.0943057	0.0464544	12.7594	13.4262	0.666841	1.58759	0.0253559	0.00671096
217847	Serpina10	12	serine (or cysteine) peptidase inhibitor, clade A (alpha-1 antiproteinase, antitrypsin), member 10	9.05788	6.53143	-2.52645	0.173565	0.0194617	0.00475976	13.433	13.4125	-0.0205471	0.985859	0.916387	0.1982
66091	Ndufa3	7	NADH dehydrogenase (ubiquinone) 1 alpha subcomplex, 3	11.4165	11.3357	-0.0807727	0.945551	0.750432	0.18994	12.8742	13.3947	0.52054	1.43449	0.0178978	0.00671096
58810	Akr1a1	4	aldo-keto reductase family 1, member A1 (aldehyde reductase)	12.4051	12.1389	-0.266242	0.831483	0.215596	0.101287	12.826	13.3927	0.566712	1.48114	0.00310124	0.000602966
14085	Fah	7	fumarylacetoacetate hydrolase	8.05495	8.0309	-0.0240439	0.983472	0.973583	0.18994	12.0488	13.381	1.33225	2.51796	0.0152098	0.00671096
20526	Slc2a2	3	solute carrier family 2 (facilitated glucose transporter), member 2	7.92405	8.00211	0.0780533	1.05559	0.868095	0.257865	12.8209	13.3722	0.551315	1.46542	0.296361	0.0956838
67680	Sdhb	4	succinate dehydrogenase complex, subunit B, iron sulfur (Ip)	10.5818	10.2067	-0.375067	0.77107	0.0288273	0.010647	12.7908	13.3575	0.566693	1.48112	0.0108806	0.00152371
14268	Fn1	1	fibronectin 1	10.1235	12.2116	2.08806	4.25175	0.0066841	0.000856631	13.2611	13.3553	0.094219	1.06749	0.653908	0.0956838
12870	Cp	3	ceruloplasmin	10.4645	10.7876	0.323123	1.25104	0.506437	0.215683	14.06	13.3459	-0.714098	0.609586	0.00904311	0.00152371
76974	1190003J15Rik	7	RIKEN cDNA 1190003J15 gene	8.91617	7.64319	-1.27298	0.413805	0.114232	0.0464544	12.0073	13.3429	1.33557	2.52376	0.00275454	0.000602966
109900	Asl	5	argininosuccinate lyase	7.89538	6.8123	-1.08309	0.472018	0.0450714	0.0205415	11.861	13.3402	1.47924	2.78801	0.00441061	0.00152371
17842	Mup3	4	major urinary protein 3	6.38363	7.15401	0.770381	1.70572	0.74209	0.257865	7.78618	13.3302	5.54397	46.6554	0.00467757	0.00152371
69379	C8g	2	complement component 8, gamma polypeptide	8.2958	6.64383	-1.65197	0.318205	0.138067	0.0464544	12.221	13.3047	1.0837	2.11947	0.00120132	0
76257	Slc38a3	9	solute carrier family 38, member 3	7.5996	5.80885	-1.79075	0.289021	0.0146715	0.00256204	11.8171	13.3006	1.48348	2.79623	0.00104241	0
12858	Cox5a	9	cytochrome c oxidase, subunit Va	11.8902	11.2821	-0.608102	0.656059	0.0448824	0.0205415	13.0781	13.3001	0.221908	1.16627	0.0386034	0.00671096
14718	Got1	19	glutamate oxaloacetate transaminase 1, soluble	7.17757	5.70513	-1.47244	0.360371	0.01858	0.00475976	10.4684	13.2969	2.82847	7.1032	0.000369814	0
20219	Apcs	1	serum amyloid P-component	10.1606	7.8334	-2.32723	0.199266	0.0447709	0.0205415	12.5477	13.2924	0.744778	1.67572	0.331249	0.0956838
14874	Gstz1	12	glutathione transferase zeta 1 (maleylacetoacetate isomerase)	6.69324	5.68118	-1.01206	0.495839	0.167385	0.0464544	12.4999	13.2831	0.783164	1.7209	0.0235936	0.00671096
14694	Gnb2l1	11	guanine nucleotide binding protein (G protein), beta polypeptide 2 like 1	12.7032	12.8139	0.110734	1.07978	0.2039	0.163857	14.3293	13.2795	-1.04986	0.483015	0.000139258	0
66445	Cyc1	15	cytochrome c-1	10.5265	10.4636	-0.062938	0.957313	0.770474	0.18994	13.6876	13.2709	-0.41669	0.749142	0.00771987	0.00152371
21835	Thrsp	7	thyroid hormone responsive SPOT14 homolog (Rattus)	5.87608	5.25767	-0.618413	0.651387	0.0890301	0.0464544	9.04988	13.2683	4.21841	18.6153	0.00734081	0.00152371
11958	Atp5k	5	ATP synthase, H+ transporting, mitochondrial F1F0 complex, subunit e	11.5436	11.6064	0.0628728	1.04454	0.544108	0.23051	13.5212	13.2634	-0.257791	0.836367	0.0327765	0.0340045
28253	Slco1b2	6	solute carrier organic anion transporter family, member 1b2	5.47178	4.37402	-1.09776	0.467242	0.102211	0.0464544	8.32643	13.2491	4.92263	30.3291	0.00555819	0.00152371
12864	Cox6c	15	cytochrome c oxidase, subunit VIc	11.0219	11.0202	-0.0017751	0.99877	0.987586	0.18994	13.456	13.2386	-0.217419	0.860103	0.0536976	0.0340045
110213	Tmbim6	15	transmembrane BAX inhibitor motif containing 6	10.6547	10.2935	-0.36126	0.778485	0.11538	0.0464544	13.3861	13.2308	-0.155316	0.897936	0.0913776	0.0956838
66397	Sar1b	11	SAR1 gene homolog B (S. cerevisiae)	10.47	9.75277	-0.717198	0.608278	0.0220146	0.00649334	12.8829	13.2235	0.340573	1.26626	0.0490131	0.00671096
235293	Sc5d	9	sterol-C5-desaturase (fungal ERG3, delta-5-desaturase) homolog (S. cerevisae)	8.04607	7.18803	-0.858033	0.551704	0.119241	0.0464544	12.443	13.2234	0.780372	1.71757	0.0143551	0.00152371
20917	Suclg2	6	succinate-Coenzyme A ligase, GDP-forming, beta subunit	9.79983	9.42901	-0.370814	0.773346	0.299531	0.101287	12.9231	13.2232	0.300102	1.23123	0.0343959	0.00671096
71773	Ugt2b1	5	UDP glucuronosyltransferase 2 family, polypeptide B1	6.87965	5.28672	-1.59293	0.331497	0.228953	0.101287	10.2778	13.22	2.9422	7.68581	0.0460164	0.00671096
12944	Crp	1	C-reactive protein, pentraxin-related	8.45888	7.86399	-0.594896	0.662092	0.183649	0.101287	12.6511	13.2129	0.561799	1.47611	0.175051	0.0340045
11606	Agt	8	angiotensinogen (serpin peptidase inhibitor, clade A, member 8)	7.83068	7.0344	-0.796276	0.575834	0.122906	0.0464544	13.3969	13.2029	-0.194054	0.874146	0.40352	0.155537
19123	Proc	18	protein C	8.54727	7.33838	-1.20888	0.432603	0.0901199	0.0464544	13.1091	13.1978	0.0887069	1.06342	0.715953	0.0956838
56018	Stard10	7	START domain containing 10	10.2764	9.2889	-0.987541	0.504337	0.133821	0.0464544	13.5423	13.1972	-0.345109	0.787249	0.0349312	0.0340045
14058	F10	8	coagulation factor X	8.74711	5.23551	-3.5116	0.0876807	0.00932249	0.00121105	12.6831	13.1962	0.513069	1.42708	0.0614533	0.00671096
67247	Mosc2	1	MOCO sulphurase C-terminal domain containing 2	9.70066	9.46504	-0.235624	0.849318	0.307886	0.101287	13.1322	13.196	0.0637346	1.04517	0.787956	0.0956838
14661	Glud1	14	glutamate dehydrogenase 1	9.82508	9.33573	-0.489347	0.712347	0.0827987	0.0464544	13.1181	13.1933	0.0751269	1.05345	0.561129	0.0956838
15502	Dnaja1	4	DnaJ (Hsp40) homolog, subfamily A, member 1	9.65477	10.0613	0.406559	1.32552	0.14602	0.101287	12.3644	13.1797	0.815283	1.75964	0.0144511	0.00152371
22027	Hsp90b1	10	heat shock protein 90, beta (Grp94), member 1	11.3666	11.5171	0.150497	1.10995	0.191764	0.163857	13.7802	13.1754	-0.604781	0.657571	0.00344967	0.000602966
20054	Rps15	10	ribosomal protein S15	11.45	12.6017	1.15168	2.22173	0.0353539	0.010647	14.1055	13.1697	-0.935825	0.522744	0.000451289	0
12866	Cox7a2	9	cytochrome c oxidase, subunit VIIa 2	11.3873	11.1335	-0.253756	0.83871	0.0997744	0.0464544	13.2187	13.1673	-0.0513741	0.965017	0.684275	0.1982
14972	H2-K1	17	histocompatibility 2, K1, K region	11.3352	10.6173	-0.717865	0.607997	0.177242	0.101287	13.4455	13.1672	-0.278289	0.824569	0.131976	0.0956838
13180	Pcbd1	10	pterin 4 alpha carbinolamine dehydratase/dimerization cofactor of hepatocyte nuclear factor 1 alpha (TCF1) 1	9.18186	8.53135	-0.650509	0.637056	0.357156	0.163857	12.9609	13.1642	0.203355	1.15137	0.322237	0.0956838
16000	Igf1	10	insulin-like growth factor 1	9.8017	11.244	1.44226	2.71746	0.0202892	0.00475976	10.038	13.157	3.11906	8.6882	0.00214665	0.000602966
104130	Ndufb11	X	NADH dehydrogenase (ubiquinone) 1 beta subcomplex, 11	10.4913	10.5	0.00874301	1.00608	0.954673	0.257865	13.0209	13.1546	0.133671	1.09708	0.44087	0.0956838
20317	Serpinf1	11	serine (or cysteine) peptidase inhibitor, clade F, member 1	5.39432	8.99073	3.59641	12.0956	0.000531896	0	12.0841	13.1509	1.06682	2.09482	0.0328845	0.00671096
110826	Etfb	7	electron transferring flavoprotein, beta polypeptide	9.51604	9.33777	-0.178264	0.883766	0.516529	0.18994	12.5045	13.1437	0.639145	1.55741	0.00766786	0.00152371
99586	Dpyd	3	dihydropyrimidine dehydrogenase	7.41812	7.282	-0.136128	0.909958	0.869443	0.18994	10.7466	13.1386	2.39203	5.24894	0.0056726	0.00152371
14194	Fh1	1	fumarate hydratase 1	10.1385	10.0333	-0.105177	0.929691	0.64888	0.18994	12.5909	13.1367	0.545798	1.45983	0.0297954	0.00671096
15160	Serpind1	16	serine (or cysteine) peptidase inhibitor, clade D, member 1	7.7938	5.55752	-2.23629	0.212232	0.0312698	0.010647	13.7325	13.1257	-0.606782	0.65666	0.0114429	0.00152371
11722	Amy1	3	amylase 1, salivary	7.97926	6.60283	-1.37644	0.385169	0.265627	0.101287	12.3009	13.1233	0.82234	1.76827	0.160911	0.0340045
14964	H2-D1	17	histocompatibility 2, D region locus 1	12.1222	11.3452	-0.77703	0.583567	0.0316997	0.010647	13.7612	13.1213	-0.639879	0.641767	0.0507385	0.0340045
280662	Afm	5	afamin	6.81279	6.21305	-0.599731	0.659877	0.612132	0.18994	12.0987	13.1202	1.02145	2.02996	0.0030215	0.000602966
18816	Serpinf2	11	serine (or cysteine) peptidase inhibitor, clade F, member 2	8.72597	5.79576	-2.93021	0.131196	0.0135742	0.00256204	13.8357	13.1179	-0.717768	0.608037	0.00232347	0.000602966
14645	Glul	1	glutamate-ammonia ligase (glutamine synthetase)	11.5082	11.4862	-0.022018	0.984854	0.922811	0.18994	9.70546	13.1118	3.40633	10.6025	0.000175662	0
16784	Lamp2	X	lysosomal-associated membrane protein 2	10.6985	10.7431	0.044546	1.03136	0.839127	0.257865	11.9177	13.1117	1.19407	2.28798	0.00468508	0.00152371
29811	Ndrg2	14	N-myc downstream regulated gene 2	8.07326	9.46952	1.39626	2.63218	0.19207	0.163857	12.3547	13.0982	0.743514	1.67425	0.191352	0.0340045
26358	Aldh1a7	19	aldehyde dehydrogenase family 1, subfamily A7	8.31974	7.19956	-1.12018	0.460036	0.350988	0.101287	13.1718	13.0967	-0.0751073	0.949272	0.833752	0.1982
234564	Ces1f	8	carboxylesterase 1F	4.52696	4.57304	0.0460768	1.03245	0.963902	0.257865	11.3075	13.091	1.78348	3.44257	0.00536577	0.00152371
67184	Ndufa13	8	NADH dehydrogenase (ubiquinone) 1 alpha subcomplex, 13	11.6296	11.7597	0.130116	1.09438	0.356488	0.201435	12.6535	13.0896	0.436023	1.35287	0.00276783	0.000602966
19241	Tmsb4x	X	thymosin, beta 4, X chromosome	13.4097	12.9992	-0.410538	0.752343	0.0503973	0.0205415	13.3271	13.0882	-0.238895	0.847394	0.56286	0.186738
13107	Cyp2f2	7	cytochrome P450, family 2, subfamily f, polypeptide 2	7.0121	5.38698	-1.62513	0.324182	0.133919	0.0464544	13.5071	13.0845	-0.422553	0.746103	0.53317	0.186738
22272	Uqcrq	11	ubiquinol-cytochrome c reductase, complex III subunit VII	10.5319	9.5694	-0.962485	0.513172	0.00446695	0.000943716	13.157	13.0828	-0.074226	0.949852	0.275286	0.121805
27361	Sepx1	17	selenoprotein X 1	10.2715	8.11679	-2.1547	0.22458	0.00604212	0.00105075	12.6309	13.0827	0.451736	1.36768	0.0780406	0.0340045
11370	Acadvl	11	acyl-Coenzyme A dehydrogenase, very long chain	8.63059	9.00123	0.370633	1.29292	0.523759	0.23051	12.8452	13.0772	0.23199	1.17445	0.115809	0.0340045
17775	Laptm4a	12	lysosomal-associated protein transmembrane 4A	9.9144	9.74569	-0.168712	0.889636	0.236718	0.101287	13.1961	13.0765	-0.119574	0.920459	0.227554	0.121805
67758	Aadac	3	arylacetamide deacetylase (esterase)	8.14294	7.0072	-1.13575	0.4551	0.271434	0.101287	12.9759	13.0728	0.0969264	1.06949	0.490157	0.0956838
15473	Hrsp12	15	heat-responsive protein 12	9.51749	8.4789	-1.03859	0.486804	0.271202	0.101287	12.5624	13.0718	0.509423	1.42348	0.0120409	0.00152371
104776	Aldh6a1	12	aldehyde dehydrogenase family 6, subfamily A1	8.67331	9.40165	0.728334	1.65672	0.120437	0.101287	11.8138	13.0683	1.25446	2.38577	0.00526638	0.00152371
67895	Ppa1	10	pyrophosphatase (inorganic) 1	8.71448	8.3102	-0.40428	0.755613	0.25223	0.101287	13.4503	13.0597	-0.390615	0.762804	0.0189726	0.00671096
66576	Uqcrh	4	ubiquinol-cytochrome c reductase hinge protein	9.99474	10.1289	0.134151	1.09745	0.408239	0.201435	12.7981	13.0571	0.259046	1.19669	0.00773258	0.00152371
71664	Mettl7b	10	methyltransferase like 7B	7.51598	5.22088	-2.2951	0.203754	0.0382974	0.010647	11.5244	13.0568	1.53241	2.89269	0.0213903	0.00671096
104158	Ces1d	8	carboxylesterase 1D	7.47814	9.54566	2.06752	4.19167	0.117598	0.101287	11.7403	13.0529	1.31257	2.48383	0.0344944	0.00671096
11889	Asgr1	11	asialoglycoprotein receptor 1	6.03365	3.81667	-2.21698	0.215092	0.133765	0.0464544	12.4651	13.0517	0.586684	1.50179	0.00665781	0.00152371
110842	Etfa	9	electron transferring flavoprotein, alpha polypeptide	10.0231	9.72883	-0.294277	0.815481	0.51181	0.18994	12.9706	13.0465	0.0759297	1.05404	0.725944	0.0956838
55938	Apom	17	apolipoprotein M	8.80494	6.04102	-2.76392	0.147223	0.0175601	0.00475976	12.9738	13.0427	0.0688464	1.04888	0.829437	0.0956838
19299	Abcd3	3	ATP-binding cassette, sub-family D (ALD), member 3	9.23662	10.0305	0.793931	1.73379	0.190261	0.163857	12.0132	13.0424	1.0292	2.04089	0.000307986	0
13595	Ebp	X	phenylalkylamine Ca2+ antagonist (emopamil) binding protein	9.14827	8.55454	-0.593732	0.662627	0.0812045	0.0464544	11.8243	13.0414	1.21708	2.32475	0.0149954	0.00152371
56373	Cpb2	14	carboxypeptidase B2 (plasma)	9.29922	5.52527	-3.77395	0.0731017	0.0296888	0.010647	11.7945	13.0365	1.24204	2.36533	0.00270658	0.000602966
104910	Slc25a47	12	solute carrier family 25, member 47	10.0682	7.7323	-2.33594	0.198067	0.0457272	0.0205415	11.8002	13.0295	1.22925	2.34446	0.054458	0.00671096
16424	Itih1	14	inter-alpha trypsin inhibitor, heavy chain 1	8.04967	6.60482	-1.44485	0.36733	0.0943017	0.0464544	11.6771	13.0244	1.34725	2.54426	0.000654686	0
76971	2810007J24Rik	7	RIKEN cDNA 2810007J24 gene	4.06084	5.76286	1.70202	3.25356	0.284618	0.18994	9.7502	13.0189	3.26872	9.63793	0.0227505	0.00671096
72094	Ugt2a3	5	UDP glucuronosyltransferase 2 family, polypeptide A3	7.26083	4.87455	-2.38628	0.191276	0.101639	0.0464544	10.7683	13.0032	2.2349	4.70731	0.00174679	0.000602966
26961	Rpl8	15	ribosomal protein L8	12.3908	12.5184	0.127624	1.09249	0.429169	0.215683	13.9256	12.9961	-0.929463	0.525054	0.000681267	0
12479	Cd1d1	3	CD1d1 antigen	9.49936	8.53771	-0.961653	0.513468	0.170693	0.0464544	11.921	12.9876	1.06662	2.09451	0.00920086	0.00152371
66988	Lap3	5	leucine aminopeptidase 3	9.20977	8.14898	-1.0608	0.479367	0.0116587	0.0017388	11.7585	12.9869	1.22842	2.3431	0.000818213	0
20211	Saa4	7	serum amyloid A 4	5.97756	5.18084	-0.796713	0.575659	0.129451	0.0464544	10.7977	12.9858	2.18808	4.55699	0.00181902	0.000602966
66218	Ndufb9	15	NADH dehydrogenase (ubiquinone) 1 beta subcomplex, 9	10.5718	10.6624	0.0905864	1.0648	0.369598	0.201435	13.1789	12.9851	-0.193785	0.874309	0.180013	0.0956838
11813	Apoc2	7	apolipoprotein C-II	10.0372	7.37606	-2.66111	0.158098	0.0187655	0.00475976	14.0699	12.9727	-1.0972	0.467422	0.00103143	0
226143	Cyp2c44	19	cytochrome P450, family 2, subfamily c, polypeptide 44	6.1991	5.72768	-0.471424	0.721252	0.181674	0.101287	9.50693	12.9708	3.46389	11.034	0.000255403	0
15254	Hint1	11	histidine triad nucleotide binding protein 1	12.4501	11.8968	-0.553309	0.681455	0.00700884	0.00105075	13.5326	12.9699	-0.562753	0.677009	0.000372125	0
14962	Cfb	17	complement factor B	8.96013	9.15059	0.190462	1.14113	0.819726	0.257865	13.265	12.9567	-0.308381	0.807548	0.00785103	0.00152371
68021	Bphl	13	biphenyl hydrolase-like (serine hydrolase, breast epithelial mucin-associated antigen)	8.61541	9.15515	0.539745	1.45372	0.211393	0.163857	11.9383	12.9546	1.01625	2.02265	0.00279845	0.000602966
223337	Ugt3a2	15	UDP glycosyltransferases 3 family, polypeptide A2	6.79034	5.15594	-1.6344	0.322104	0.215133	0.101287	9.34195	12.9538	3.61188	12.226	0.0141737	0.00152371
68263	Pdhb	14	pyruvate dehydrogenase (lipoamide) beta	9.78697	9.60028	-0.186692	0.878618	0.471893	0.163857	13.0408	12.9525	-0.0882348	0.940673	0.578198	0.186738
27973	Vkorc1	7	vitamin K epoxide reductase complex, subunit 1	10.3553	11.849	1.49367	2.81605	0.0192063	0.00475976	12.1954	12.9448	0.74933	1.68101	0.0244204	0.00671096
109731	Maob	X	monoamine oxidase B	7.10134	8.50783	1.40649	2.65091	0.232501	0.163857	11.2398	12.9434	1.70354	3.25698	0.00142667	0
11461	Actb	5	actin, beta	12.8688	12.7726	-0.0961572	0.935522	0.456284	0.163857	14.1262	12.9412	-1.185	0.439826	0.000307986	0
16859	Lgals9	11	lectin, galactose binding, soluble 9	8.14889	7.87351	-0.275383	0.826231	0.35487	0.163857	13.7393	12.938	-0.801349	0.573812	0.000421241	0
14081	Acsl1	8	acyl-CoA synthetase long-chain family member 1	7.11522	5.54097	-1.57424	0.335819	0.0206047	0.00475976	11.5433	12.9341	1.39074	2.62213	0.0124217	0.00152371
15356	Hmgcl	4	3-hydroxy-3-methylglutaryl-Coenzyme A lyase	9.24893	8.90088	-0.348056	0.785642	0.307122	0.101287	11.8618	12.9321	1.07033	2.09991	0.000442043	0
18674	Slc25a3	10	solute carrier family 25 (mitochondrial carrier, phosphate carrier), member 3	11.2858	11.1511	-0.134695	0.910863	0.352521	0.101287	13.3588	12.932	-0.426806	0.743907	0.00346585	0.000602966
30956	Aass	6	aminoadipate-semialdehyde synthase	8.0282	7.51547	-0.512729	0.700896	0.204726	0.101287	10.934	12.9319	1.99782	3.99395	0.0101525	0.00152371
14651	Hagh	17	hydroxyacyl glutathione hydrolase	9.40906	9.27776	-0.131301	0.913008	0.706266	0.18994	12.1927	12.9296	0.73691	1.6666	0.0367861	0.00671096
11957	Atp5j	16	ATP synthase, H+ transporting, mitochondrial F0 complex, subunit F	11.0794	10.8492	-0.230183	0.852526	0.0749506	0.0205415	13.3353	12.9263	-0.408989	0.753151	0.0163585	0.00671096
18534	Pck1	2	phosphoenolpyruvate carboxykinase 1, cytosolic	5.2697	4.08185	-1.18784	0.438958	0.0223232	0.00649334	8.34433	12.923	4.57869	23.8958	0.00894892	0.00152371
22166	Txn1	4	thioredoxin 1	12.2156	12.0704	-0.145207	0.904249	0.251694	0.101287	13.2006	12.921	-0.279641	0.823796	0.120236	0.0956838
57423	Atp5j2	5	ATP synthase, H+ transporting, mitochondrial F0 complex, subunit F2	11.5606	11.7235	0.16288	1.11952	0.389285	0.201435	12.9429	12.9188	-0.024086	0.983443	0.755858	0.1982
13850	Ephx2	14	epoxide hydrolase 2, cytoplasmic	7.18862	7.2078	0.0191784	1.01338	0.985935	0.257865	11.794	12.9171	1.12314	2.1782	0.0274783	0.00671096
229905	Ccbl2	3	cysteine conjugate-beta lyase 2	7.82513	6.56658	-1.25854	0.417966	0.154569	0.0464544	11.9246	12.9111	0.986486	1.98135	0.0520634	0.00671096
13117	Cyp4a10	4	cytochrome P450, family 4, subfamily a, polypeptide 10	7.54814	4.8457	-2.70243	0.153634	0.0578727	0.0205415	8.55025	12.9094	4.35915	20.5227	0.00886802	0.00152371
101502	Hsd3b7	7	hydroxy-delta-5-steroid dehydrogenase, 3 beta- and steroid delta-isomerase 7	8.96979	9.7844	0.814607	1.75882	0.0810543	0.0464544	11.414	12.9093	1.49531	2.81925	0.00012019	0
14828	Hspa5	2	heat shock protein 5	10.7348	11.013	0.278177	1.21266	0.218741	0.163857	13.41	12.9079	-0.502076	0.70609	0.0654623	0.0340045
66438	Hamp2	7	hepcidin antimicrobial peptide 2	7.1035	5.83342	-1.27009	0.414635	0.00387409	0.000764232	10.9985	12.9076	1.90914	3.75584	0.193609	0.0340045
51798	Ech1	7	enoyl coenzyme A hydratase 1, peroxisomal	9.71129	10.4365	0.725213	1.65314	0.00847712	0.000856631	12.0441	12.906	0.861906	1.81744	0.00269964	0.000602966
14148	Fdx1	9	ferredoxin 1	9.70807	10.1062	0.398105	1.31778	0.0244704	0.00649334	11.6895	12.9051	1.21562	2.32241	0.0161817	0.00671096
11364	Acadm	3	acyl-Coenzyme A dehydrogenase, medium chain	8.42988	8.76303	0.333153	1.25976	0.535056	0.23051	12.3211	12.894	0.572862	1.48747	0.0465353	0.00671096
56486	Gabarap	11	gamma-aminobutyric acid receptor associated protein	10.8183	11.1336	0.315362	1.24432	0.0613576	0.0205415	13.3846	12.8933	-0.491247	0.71141	0.00121692	0
56188	Fxyd1	7	FXYD domain-containing ion transport regulator 1	8.85093	10.6016	1.75068	3.36517	0.00624437	0.000856631	11.9888	12.8909	0.902024	1.86869	0.0541044	0.00671096
11758	Prdx6	1	peroxiredoxin 6	9.64112	8.8937	-0.747426	0.595665	0.0200014	0.00475976	12.6007	12.8855	0.284769	1.21822	0.123437	0.0340045
16841	Lect2	13	leukocyte cell-derived chemotaxin 2	6.39184	5.00611	-1.38573	0.382696	0.0560566	0.0205415	7.43669	12.8845	5.44777	43.6457	8.66751e-05	0
22334	Vdac2	14	voltage-dependent anion channel 2	12.1635	11.2907	-0.872861	0.546063	0.00381342	0.000764232	13.4436	12.8773	-0.566309	0.675342	0.00223275	0.000602966
58875	Hibadh	6	3-hydroxyisobutyrate dehydrogenase	9.21584	9.55375	0.337911	1.26392	0.239116	0.18994	11.476	12.8749	1.39895	2.63709	0.00018953	0
13077	Cyp1a2	9	cytochrome P450, family 1, subfamily a, polypeptide 2	5.09233	4.11283	-0.979495	0.507157	0.00521871	0.000943716	7.60832	12.8735	5.26522	38.4582	0.000216688	0
68024	Hist1h2bc	13	histone cluster 1, H2bc	10.1885	10.209	0.020469	1.01429	0.962686	0.257865	12.2362	12.8693	0.633169	1.55097	0.190073	0.0340045
54405	Ndufa1	X	NADH dehydrogenase (ubiquinone) 1 alpha subcomplex, 1	12.014	11.814	-0.199959	0.870575	0.0533384	0.0205415	12.6245	12.8653	0.240837	1.18168	0.0695932	0.0340045
433256	Acsl5	19	acyl-CoA synthetase long-chain family member 5	10.3479	9.94145	-0.406425	0.754491	0.173342	0.0464544	12.4922	12.865	0.37283	1.29489	0.372515	0.0956838
18984	Por	5	P450 (cytochrome) oxidoreductase	8.26962	8.4421	0.172474	1.12699	0.561404	0.23051	11.6324	12.8608	1.22834	2.34297	0.00183173	0.000602966
20044	Rps14	18	ribosomal protein S14	12.3624	12.5674	0.204983	1.15267	0.156458	0.101287	13.3946	12.8549	-0.539697	0.687916	0.00109268	0
50702	Cfhr1	1	complement factor H-related 1	5.69868	3.7631	-1.93558	0.261417	0.031041	0.010647	11.2417	12.8525	1.61078	3.05417	0.0158159	0.00671096
20768	Sephs2	7	selenophosphate synthetase 2	8.77261	7.65706	-1.11554	0.461517	0.0752308	0.0205415	12.2706	12.8414	0.570829	1.48538	0.089744	0.0340045
15360	Hmgcs2	3	3-hydroxy-3-methylglutaryl-Coenzyme A synthase 2	6.59117	7.67992	1.08875	2.1269	0.106257	0.101287	11.9825	12.8348	0.852298	1.80537	0.132089	0.0340045
17992	Ndufa4	6	NADH dehydrogenase (ubiquinone) 1 alpha subcomplex, 4	9.86461	9.90644	0.0418261	1.02942	0.839689	0.257865	12.8446	12.8297	-0.0148446	0.989763	0.896505	0.1982
111175	Pecr	1	peroxisomal trans-2-enoyl-CoA reductase	7.33055	7.0782	-0.252347	0.83953	0.71542	0.18994	11.6966	12.8245	1.12794	2.18546	0.0432272	0.00671096
18950	Pnp	14	purine-nucleoside phosphorylase	10.8179	11.6749	0.856958	1.81121	0.0173382	0.00256204	12.3977	12.8192	0.421525	1.33934	0.0652658	0.00671096
15199	Hebp1	6	heme binding protein 1	9.97845	8.52743	-1.45102	0.365762	0.0142427	0.00256204	11.9802	12.815	0.834756	1.78355	0.0268161	0.00671096
66694	Uqcrfs1	13	ubiquinol-cytochrome c reductase, Rieske iron-sulfur polypeptide 1	10.4363	9.84294	-0.593391	0.662783	0.0179946	0.00475976	12.3988	12.809	0.410216	1.32888	0.0426956	0.00671096
67125	Tspan31	10	tetraspanin 31	8.63206	8.95312	0.32106	1.24925	0.542016	0.23051	12.4895	12.807	0.317468	1.24614	0.0144944	0.00152371
76905	Lrg1	17	leucine-rich alpha-2-glycoprotein 1	9.54395	5.57921	-3.96474	0.0640463	0.0112704	0.0017388	13.5511	12.8048	-0.746266	0.596145	0.0335785	0.0340045
11611	Agxt	1	alanine-glyoxylate aminotransferase	6.61747	5.48864	-1.12883	0.457286	0.212032	0.101287	7.93344	12.7952	4.86178	29.0765	0.00260257	0.000602966
14600	Ghr	15	growth hormone receptor	6.75414	7.95293	1.19879	2.29547	0.0265639	0.00649334	11.2333	12.7944	1.56109	2.95076	0.00443141	0.00152371
65963	Tmem176b	6	transmembrane protein 176B	10.8729	11.9948	1.12188	2.17631	0.0113715	0.00121105	13.6405	12.7943	-0.846197	0.556249	0.00357795	0.000602966
107146	Glyat	19	glycine-N-acyltransferase	7.21281	6.2616	-0.951213	0.517197	0.369041	0.163857	11.2254	12.7928	1.56743	2.96376	0.00223564	0.000602966
433375	Creg1	1	cellular repressor of E1A-stimulated genes 1	11.019	10.3931	-0.625838	0.648043	0.115615	0.0464544	13.0721	12.7921	-0.28004	0.823568	0.274936	0.121805
68404	Nrn1	13	neuritin 1	8.39674	6.69707	-1.69967	0.307856	0.0209231	0.00649334	11.5526	12.792	1.23938	2.36098	0.048296	0.00671096
19035	Ppib	9	peptidylprolyl isomerase B	11.8233	12.2184	0.395101	1.31503	0.0277583	0.00649334	13.0821	12.7844	-0.297756	0.813517	0.0601838	0.0340045
14871	Gstt1	10	glutathione S-transferase, theta 1	8.9641	11.0063	2.04219	4.1187	0.0122642	0.0017388	12.3952	12.7819	0.386731	1.30743	0.297801	0.0956838
14060	F13b	1	coagulation factor XIII, beta subunit	8.00517	4.53435	-3.47081	0.0901947	0.0223948	0.00649334	12.2715	12.7805	0.508978	1.42304	0.157546	0.0340045
54326	Elovl2	13	elongation of very long chain fatty acids (FEN1/Elo2, SUR4/Elo3, yeast)-like 2	7.42874	4.51313	-2.9156	0.132531	0.039545	0.010647	11.6233	12.7637	1.14042	2.20445	0.0451352	0.00671096
105387	Akr1c14	13	aldo-keto reductase family 1, member C14	6.18566	6.44984	0.264184	1.20096	0.826482	0.257865	11.609	12.7636	1.15458	2.2262	0.0197891	0.00671096
60440	Iigp1	18	interferon inducible GTPase 1	10.4414	9.7384	-0.703047	0.614273	0.0891549	0.0464544	12.4272	12.7574	0.330181	1.25717	0.390756	0.0956838
70257	2010107E04Rik	12	RIKEN cDNA 2010107E04 gene	9.4822	9.07509	-0.407105	0.754135	0.0363172	0.010647	13.0833	12.7572	-0.326075	0.797704	0.012012	0.00671096
67003	Uqcrc2	7	ubiquinol cytochrome c reductase core protein 2	10.7916	10.6402	-0.151357	0.900403	0.162148	0.0464544	12.0881	12.7499	0.661846	1.58211	0.00562291	0.00152371
80876	Ifitm2	7	interferon induced transmembrane protein 2	10.8815	10.7188	-0.162657	0.893378	0.446551	0.163857	12.6176	12.7472	0.12959	1.09398	0.375234	0.0956838
223453	Dap	15	death-associated protein	9.18811	9.66183	0.47372	1.38869	0.0131957	0.0017388	13.1676	12.7446	-0.423063	0.745839	0.00324627	0.000602966
14317	Ftcd	10	formiminotransferase cyclodeaminase	7.99777	5.86478	-2.133	0.227984	0.110598	0.0464544	12.7049	12.7379	0.0329516	1.0231	0.909498	0.0956838
22433	Xbp1	11	X-box binding protein 1	9.89225	9.8903	-0.00194829	0.99865	0.989169	0.18994	13.2368	12.7377	-0.499058	0.707568	0.0219537	0.00671096
74114	Crot	5	carnitine O-octanoyltransferase	8.31508	8.40391	0.0888335	1.06351	0.913513	0.257865	11.862	12.7325	0.870537	1.82834	0.0247319	0.00671096
23983	Pcbp1	6	poly(rC) binding protein 1	11.6551	11.4894	-0.165738	0.891472	0.168975	0.0464544	13.4698	12.7323	-0.737447	0.5998	0.00087253	0
53599	Cd164	10	CD164 antigen	11.6602	11.4836	-0.17663	0.884767	0.407343	0.163857	12.7575	12.7287	-0.0287887	0.980243	0.648021	0.1982
76491	Abhd14b	9	abhydrolase domain containing 14b	7.6815	9.01565	1.33415	2.52127	0.0176115	0.00256204	11.5731	12.7235	1.15043	2.21979	0.00178031	0.000602966
16783	Lamp1	8	lysosomal-associated membrane protein 1	11.8094	11.5631	-0.246297	0.843058	0.302194	0.101287	13.0873	12.7123	-0.375028	0.771091	0.0204524	0.00671096
102632	Acad11	9	acyl-Coenzyme A dehydrogenase family, member 11	6.10274	6.0907	-0.0120397	0.991689	0.985218	0.18994	10.9631	12.7122	1.74914	3.36158	0.00114007	0
15926	Idh1	1	isocitrate dehydrogenase 1 (NADP+), soluble	8.82002	8.99155	0.171529	1.12625	0.746924	0.257865	12.0089	12.7063	0.697472	1.62166	0.00411014	0.000602966
28146	Serp1	3	stress-associated endoplasmic reticulum protein 1	11.126	10.1565	-0.969533	0.510671	0.00882093	0.00121105	13.3247	12.7032	-0.621426	0.650028	0.0164746	0.00671096
238055	Apob	12	apolipoprotein B	8.16781	6.19742	-1.97039	0.255185	0.0311323	0.010647	12.154	12.6915	0.537572	1.45153	0.00826765	0.00152371
106529	Tecr	8	trans-2,3-enoyl-CoA reductase	9.63577	9.00878	-0.626999	0.647522	0.0163137	0.00475976	12.133	12.6893	0.556225	1.47042	0.0569028	0.00671096
14071	F9	X	coagulation factor IX	7.59309	4.61752	-2.97557	0.127135	0.034764	0.010647	11.8622	12.6884	0.826107	1.77289	0.0217607	0.00671096
66945	Sdha	13	succinate dehydrogenase complex, subunit A, flavoprotein (Fp)	9.55422	9.57049	0.0162702	1.01134	0.961121	0.257865	11.7194	12.6865	0.967131	1.95495	0.00232578	0.000602966
19193	Pipox	11	pipecolic acid oxidase	6.98747	6.30016	-0.687304	0.621013	0.427247	0.163857	12.2638	12.6854	0.421625	1.33944	0.0761112	0.0340045
15488	Hsd17b4	18	hydroxysteroid (17-beta) dehydrogenase 4	9.0243	8.57142	-0.452884	0.730581	0.348486	0.101287	11.6861	12.6816	0.995571	1.99387	0.00605628	0.00152371
12785	Cnbp	6	cellular nucleic acid binding protein	11.4403	11.2206	-0.219727	0.858728	0.0500038	0.0205415	12.7563	12.6706	-0.0856789	0.942341	0.482139	0.155537
12317	Calr	8	calreticulin	9.80966	9.68333	-0.126326	0.916162	0.519899	0.18994	13.4388	12.6687	-0.770139	0.586361	0.00187912	0
74147	Ehhadh	16	enoyl-Coenzyme A, hydratase/3-hydroxyacyl Coenzyme A dehydrogenase	8.06439	7.72533	-0.339068	0.790552	0.750812	0.18994	11.0506	12.6676	1.61696	3.06728	0.00870334	0.00152371
93747	Echs1	7	enoyl Coenzyme A hydratase, short chain, 1, mitochondrial	7.6767	7.89543	0.218729	1.16371	0.654248	0.254289	11.8035	12.666	0.862501	1.81819	0.0082977	0.00152371
67054	Paics	5	phosphoribosylaminoimidazole carboxylase, phosphoribosylaminoribosylaminoimidazole, succinocarboxamide synthetase	11.11	10.8169	-0.293158	0.816114	0.0296495	0.010647	12.4877	12.6466	0.158953	1.11648	0.303156	0.0956838
243085	Ugt2b35	5	UDP glucuronosyltransferase 2 family, polypeptide B35	9.64892	6.56848	-3.08044	0.118221	0.00747862	0.00105075	12.1037	12.6453	0.541607	1.45559	0.317366	0.0956838
67130	Ndufa6	15	NADH dehydrogenase (ubiquinone) 1 alpha subcomplex, 6 (B14)	9.94814	10.3531	0.40497	1.32406	0.0924191	0.0464544	12.6325	12.6409	0.00837682	1.00582	0.952781	0.0956838
13179	Dcn	10	decorin	12.1505	13.8419	1.69142	3.22974	0.000410551	0	10.7869	12.6406	1.85364	3.61411	0.00248758	0.000602966
68801	Elovl5	9	ELOVL family member 5, elongation of long chain fatty acids (yeast)	10.9327	10.4845	-0.448246	0.732934	0.0979519	0.0464544	11.6253	12.6394	1.01409	2.01962	0.0275482	0.00671096
68177	Ebpl	14	emopamil binding protein-like	8.5387	8.67114	0.132436	1.09614	0.832516	0.257865	12.1392	12.6364	0.497206	1.41148	0.11019	0.0340045
17069	Ly6e	15	lymphocyte antigen 6 complex, locus E	11.4411	11.167	-0.274058	0.82699	0.255357	0.101287	14.4565	12.6345	-1.82203	0.282822	0.00210967	0.000602966
64209	Herpud1	8	homocysteine-inducible, endoplasmic reticulum stress-inducible, ubiquitin-like domain member 1	9.22898	8.92057	-0.308413	0.807529	0.203731	0.101287	12.8188	12.6336	-0.185145	0.87956	0.425355	0.155537
11520	Plin2	4	perilipin 2	11.0714	9.9314	-1.14003	0.453752	0.0233078	0.00649334	12.7476	12.6316	-0.115926	0.92279	0.674464	0.1982
56334	Tmed2	5	transmembrane emp24 domain trafficking protein 2	12.565	12.455	-0.110085	0.926533	0.203962	0.101287	13.176	12.626	-0.54991	0.683063	0.00379926	0.000602966
21991	Tpi1	6	triosephosphate isomerase 1	10.9898	10.6086	-0.381141	0.76783	0.190591	0.101287	13.5424	12.6167	-0.925744	0.526409	0.00164683	0
76282	Gpt	15	glutamic pyruvic transaminase, soluble	8.64325	6.90513	-1.73811	0.299761	0.0335482	0.010647	13.0441	12.6146	-0.429461	0.742539	0.174942	0.0956838
225887	Ndufs8	19	NADH dehydrogenase (ubiquinone) Fe-S protein 8	10.9419	10.4669	-0.474975	0.719479	0.0388776	0.010647	12.4162	12.6032	0.186974	1.13837	0.296192	0.0956838
27400	Hsd17b6	10	hydroxysteroid (17-beta) dehydrogenase 6	5.48599	4.23937	-1.24662	0.421435	0.0455429	0.0205415	11.2944	12.5975	1.30313	2.46764	0.224582	0.0340045
64008	Aqp9	9	aquaporin 9	5.99018	4.33318	-1.65701	0.317096	0.00629695	0.00105075	9.48231	12.596	3.11364	8.65565	0.00122674	0
30926	Glrx3	7	glutaredoxin 3	11.2873	11.4715	0.184152	1.13615	0.37257	0.201435	12.2206	12.5886	0.36799	1.29055	0.193571	0.0340045
15112	Hao1	2	hydroxyacid oxidase 1, liver	8.54838	5.60438	-2.944	0.129947	0.0507549	0.0205415	12.0078	12.5872	0.579428	1.49426	0.119007	0.0340045
229663	Csde1	3	cold shock domain containing E1, RNA binding	11.7168	11.8226	0.105861	1.07614	0.284944	0.18994	12.8593	12.5829	-0.276378	0.825661	0.115473	0.0956838
14067	F5	1	coagulation factor V	8.20008	5.86075	-2.33933	0.197602	0.00475009	0.000943716	11.8629	12.576	0.71308	1.6393	0.0172796	0.00671096
12520	Cd81	7	CD81 antigen	11.2597	11.7168	0.457129	1.37281	0.0899558	0.0464544	13.1185	12.5729	-0.545549	0.685131	0.035145	0.0340045
104086	Cyp27a1	1	cytochrome P450, family 27, subfamily a, polypeptide 1	8.26403	9.03994	0.775909	1.71227	0.0316465	0.00649334	10.4928	12.5717	2.07887	4.22475	0.00220906	0.000602966
18412	Sqstm1	11	sequestosome 1	7.56943	7.62881	0.0593813	1.04202	0.855768	0.257865	12.9474	12.5707	-0.376707	0.770194	0.15603	0.0956838
14618	Gjb1	X	gap junction protein, beta 1	5.4629	3.9917	-1.4712	0.360681	0.0734511	0.0205415	12.1417	12.5694	0.427747	1.34513	0.260822	0.0956838
66046	Ndufb5	3	NADH dehydrogenase (ubiquinone) 1 beta subcomplex, 5	10.702	10.6307	-0.0712792	0.951794	0.460862	0.163857	12.3961	12.5689	0.172785	1.12723	0.240538	0.0340045
52633	Nit2	16	nitrilase family, member 2	7.8161	8.05578	0.239686	1.18074	0.686736	0.257865	11.5121	12.5613	1.04917	2.06934	0.005709	0.00152371
70335	Reep6	10	receptor accessory protein 6	7.03485	5.44797	-1.58688	0.332892	0.156309	0.0464544	12.4278	12.5599	0.132086	1.09588	0.509279	0.0956838
13629	Eef2	10	eukaryotic translation elongation factor 2	9.45953	9.43171	-0.0278161	0.980904	0.849593	0.18994	13.2072	12.5516	-0.655582	0.63482	0.00069109	0
19172	Psmb4	3	proteasome (prosome, macropain) subunit, beta type 4	11.3108	11.17	-0.140744	0.907051	0.359676	0.163857	12.9277	12.5512	-0.376425	0.770344	0.0885075	0.0956838
231691	Sds	5	serine dehydratase	8.80694	6.67007	-2.13687	0.227373	0.0223509	0.00649334	12.5008	12.5512	0.0503694	1.03553	0.92193	0.0956838
74129	Dmgdh	13	dimethylglycine dehydrogenase precursor	6.52753	5.3638	-1.16373	0.446358	0.207182	0.101287	11.1115	12.5498	1.4383	2.71001	0.00367792	0.000602966
17748	Mt1	8	metallothionein 1	11.8913	12.1281	0.236801	1.17838	0.611284	0.244935	12.759	12.5477	-0.211321	0.863746	0.839466	0.1982
12215	Bsg	10	basigin	8.39694	8.76405	0.367112	1.28977	0.0708503	0.0464544	13.2014	12.5388	-0.662586	0.631745	0.0304657	0.00671096
69574	Cmbl	15	carboxymethylenebutenolidase-like (Pseudomonas)	7.0866	8.02359	0.936993	1.91453	0.260048	0.18994	11.9251	12.5382	0.613137	1.52958	0.063341	0.00671096
75735	Pank1	19	pantothenate kinase 1	8.0856	7.06293	-1.02267	0.492204	0.137697	0.0464544	10.3668	12.5348	2.16802	4.49407	0.00103317	0
19177	Psmb7	2	proteasome (prosome, macropain) subunit, beta type 7	9.42242	8.41888	-1.00354	0.498776	0.0119216	0.0017388	12.752	12.5346	-0.217387	0.860122	0.00981163	0.00152371
66152	Uqcr10	11	ubiquinol-cytochrome c reductase, complex III subunit X	9.66184	9.99771	0.335871	1.26214	0.169514	0.163857	12.5845	12.5344	-0.050159	0.96583	0.680791	0.1982
50765	Trfr2	5	transferrin receptor 2	9.08291	6.1404	-2.94251	0.130081	0.0109965	0.0017388	11.391	12.5342	1.14321	2.20872	0.000513695	0
59010	Sqrdl	2	sulfide quinone reductase-like (yeast)	9.78026	10.13	0.349697	1.27429	0.224483	0.163857	12.2785	12.532	0.253518	1.19211	0.218182	0.0340045
18113	Nnmt	9	nicotinamide N-methyltransferase	8.23361	9.41876	1.18514	2.27386	0.0420013	0.010647	5.96754	12.5289	6.56131	94.4392	6.93401e-05	0
14619	Gjb2	14	gap junction protein, beta 2	7.21086	4.7923	-2.41856	0.187042	0.0363345	0.010647	11.8242	12.5281	0.703881	1.62888	0.0226228	0.00671096
107734	Mrpl30	1	mitochondrial ribosomal protein L30	10.947	10.7147	-0.232387	0.851225	0.207907	0.101287	12.7819	12.523	-0.258845	0.835757	0.238876	0.121805
110095	Pygl	12	liver glycogen phosphorylase	10.6111	8.69638	-1.91471	0.265225	0.0051904	0.000943716	12.3015	12.5208	0.219228	1.16411	0.308695	0.0956838
14261	Fmo1	1	flavin containing monooxygenase 1	7.80434	8.55892	0.75458	1.68714	0.166692	0.163857	11.3449	12.5132	1.16828	2.24743	0.0396937	0.00671096
216456	Gls2	10	glutaminase 2 (liver, mitochondrial)	6.34173	5.81672	-0.525003	0.694958	0.573731	0.18994	11.2327	12.5129	1.28018	2.42869	0.0341408	0.00671096
67528	Nudt7	8	nudix (nucleoside diphosphate linked moiety X)-type motif 7	6.15061	7.0045	0.853884	1.80736	0.145957	0.101287	10.6556	12.5059	1.85038	3.60596	0.0266341	0.00671096
93673	Cml2	6	camello-like 2	4.50621	4.44215	-0.0640676	0.956563	0.923226	0.18994	9.56794	12.5048	2.93686	7.65742	0.00100081	0
12261	C1qbp	11	complement component 1, q subcomponent binding protein	11.871	11.4415	-0.429518	0.74251	0.0117072	0.0017388	12.9482	12.5046	-0.443637	0.735279	0.0551485	0.0340045
107766	Haao	17	3-hydroxyanthranilate 3,4-dioxygenase	7.72302	6.02362	-1.6994	0.307914	0.0870655	0.0464544	11.8559	12.5033	0.647376	1.56632	0.137859	0.0340045
16816	Lcat	8	lecithin cholesterol acyltransferase	6.40255	5.0166	-1.38595	0.382637	0.047897	0.0205415	11.7618	12.4992	0.737409	1.66718	0.173167	0.0340045
68066	Slc25a39	11	solute carrier family 25, member 39	10.6621	9.74279	-0.919265	0.528778	0.0124902	0.0017388	13.0753	12.4953	-0.580057	0.668938	0.00206518	0.000602966
11840	Arf1	11	ADP-ribosylation factor 1	9.47895	9.02469	-0.45426	0.729884	0.0552944	0.0205415	13.1827	12.491	-0.691773	0.619093	0.000407373	0
13032	Ctsc	7	cathepsin C	12.9275	11.4098	-1.51774	0.349233	0.0451239	0.0205415	12.1694	12.4889	0.319528	1.24792	0.388212	0.0956838
12279	C9	15	complement component 9	9.16635	6.43362	-2.73273	0.150441	0.0731501	0.0205415	11.7985	12.4853	0.686821	1.60973	0.10551	0.0340045
16621	Klkb1	8	kallikrein B, plasma 1	7.2674	5.4278	-1.8396	0.279399	0.0369788	0.010647	11.6388	12.4823	0.84351	1.79441	0.0629574	0.00671096
20341	Selenbp1	3	selenium binding protein 1	9.62522	11.2013	1.57607	2.98158	0.00910985	0.000856631	12.771	12.479	-0.291931	0.816808	0.216594	0.121805
13849	Ephx1	1	epoxide hydrolase 1, microsomal	10.0567	10.2417	0.184975	1.1368	0.630403	0.244935	13.1142	12.4777	-0.636526	0.64326	0.240322	0.121805
404195	Cyp2c54	19	cytochrome P450, family 2, subfamily c, polypeptide 54	4.1531	4.2287	0.0756001	1.0538	0.913504	0.257865	6.79361	12.4774	5.68376	51.4021	0.00134231	0
76263	Gstk1	6	glutathione S-transferase kappa 1	8.19813	8.57254	0.374413	1.29631	0.446835	0.215683	11.5521	12.4771	0.924991	1.89867	0.0268722	0.00671096
50799	Slc25a13	6	solute carrier family 25 (mitochondrial carrier, adenine nucleotide translocator), member 13	7.42811	5.87262	-1.5555	0.340211	0.0460236	0.0205415	11.5761	12.4753	0.899253	1.8651	0.0181619	0.00671096
107350	AW112010	19	expressed sequence AW112010	11.7566	10.6316	-1.12492	0.458528	0.0930674	0.0464544	11.0374	12.4662	1.42884	2.6923	0.0101826	0.00152371
75396	Spp2	1	secreted phosphoprotein 2	7.15921	5.21926	-1.93995	0.260626	0.0667708	0.0205415	9.65545	12.4653	2.80986	7.01217	0.0435051	0.00671096
117147	Acsm1	7	acyl-CoA synthetase medium-chain family member 1	5.91903	4.35043	-1.56861	0.337134	0.107514	0.0464544	10.8466	12.4629	1.61634	3.06595	0.0024818	0.000602966
13809	Enpep	3	glutamyl aminopeptidase	7.75786	9.70799	1.95013	3.8641	0.0168262	0.00256204	10.4909	12.4561	1.96522	3.90474	0.000993875	0
102022	Ces2a	8	carboxylesterase 2A	4.70715	3.16805	-1.5391	0.344099	0.15961	0.0464544	11.5456	12.4544	0.908781	1.87746	0.198196	0.0340045
66841	Etfdh	3	electron transferring flavoprotein, dehydrogenase	7.93507	8.38656	0.45149	1.36745	0.481629	0.215683	11.4845	12.4534	0.968855	1.95729	0.0025679	0.000602966
71724	Aox3	1	aldehyde oxidase 3	4.8808	8.49879	3.61798	12.2778	0.0100257	0.00121105	10.4689	12.4497	1.98083	3.9472	0.0650156	0.00671096
56451	Suclg1	6	succinate-CoA ligase, GDP-forming, alpha subunit	9.86254	9.84534	-0.0172012	0.988148	0.943965	0.18994	12.0228	12.4469	0.424093	1.34173	0.00707211	0.00152371
14824	Grn	11	granulin	11.7869	11.3078	-0.479056	0.717447	0.079519	0.0464544	12.8188	12.4453	-0.37359	0.771859	0.0963614	0.0956838
66234	Sc4mol	8	sterol-C4-methyl oxidase-like	7.26482	7.73771	0.472891	1.38789	0.189411	0.163857	10.9669	12.443	1.47616	2.78206	0.036648	0.00671096
66416	Ndufa7	17	NADH dehydrogenase (ubiquinone) 1 alpha subcomplex, 7 (B14.5a)	7.122	8.65218	1.53018	2.88821	0.0107786	0.00121105	12.262	12.4325	0.170511	1.12546	0.271869	0.0956838
20308	Ccl9	11	chemokine (C-C motif) ligand 9	10.7818	7.16125	-3.62052	0.0813045	0.00304663	0.000576078	12.7498	12.4249	-0.324909	0.798348	0.400715	0.155537
67941	Rps27l	9	ribosomal protein S27-like	10.326	9.6813	-0.644732	0.639612	0.0228178	0.00649334	12.9604	12.4242	-0.536227	0.689572	0.0106362	0.00152371
19301	Pxmp2	5	peroxisomal membrane protein 2	8.088	7.24209	-0.845916	0.556358	0.0910733	0.0464544	9.96755	12.4214	2.45388	5.47887	0.00585288	0.00152371
66588	Cmpk1	4	cytidine monophosphate (UMP-CMP) kinase 1	11.3576	10.2113	-1.14634	0.45177	0.00351294	0.000764232	12.2307	12.4171	0.186458	1.13797	0.356153	0.0956838
11655	Alas1	9	aminolevulinic acid synthase 1	9.22237	8.31478	-0.907588	0.533075	0.00920057	0.00121105	11.2899	12.4161	1.12619	2.18281	0.0203819	0.00671096
18082	Nipsnap1	11	4-nitrophenylphosphatase domain and non-neuronal SNAP25-like protein homolog 1 (C. elegans)	7.63283	7.52069	-0.112133	0.925219	0.768672	0.18994	11.655	12.4098	0.75484	1.68744	0.0599064	0.00671096
15450	Lipc	9	lipase, hepatic	5.79855	4.63536	-1.16319	0.446524	0.261147	0.101287	9.44405	12.4091	2.96505	7.80854	0.0172218	0.00671096
20517	Slc22a1	17	solute carrier family 22 (organic cation transporter), member 1	6.57624	5.64488	-0.93136	0.524364	0.0566621	0.0205415	10.2287	12.4033	2.1746	4.5146	0.00112389	0
193813	Mcfd2	17	multiple coagulation factor deficiency 2	8.63486	9.52864	0.893773	1.85803	0.0343884	0.010647	12.589	12.4008	-0.188177	0.877714	0.210425	0.121805
76709	Arpc2	1	actin related protein 2/3 complex, subunit 2	12.7411	12.3826	-0.358479	0.779986	0.0568199	0.0205415	12.9572	12.3985	-0.558715	0.678907	0.0170311	0.00671096
100727	Ugt2b34	5	UDP glucuronosyltransferase 2 family, polypeptide B34	6.31669	4.88033	-1.43636	0.369499	0.266173	0.101287	12.4508	12.3972	-0.0536184	0.963517	0.791285	0.1982
66537	Pomp	5	proteasome maturation protein	10.3202	9.77706	-0.54314	0.686276	0.0428542	0.010647	11.6331	12.3962	0.763119	1.69716	0.00155553	0.000602966
268756	Gulo	14	gulonolactone (L-) oxidase	4.85611	3.55245	-1.30366	0.405098	0.0956983	0.0464544	9.17687	12.3895	3.21261	9.27024	0.000813591	0
71756	Cpn2	16	carboxypeptidase N, polypeptide 2	8.16671	5.6206	-2.54611	0.171216	0.0399211	0.010647	11.8669	12.389	0.522087	1.43603	0.0956206	0.0340045
268860	Abat	16	4-aminobutyrate aminotransferase	6.23142	7.94586	1.71444	3.2817	0.0271337	0.00649334	11.6124	12.3872	0.774889	1.71106	0.128519	0.0340045
20832	Ssr4	X	signal sequence receptor, delta	11.4245	11.1539	-0.270629	0.828958	0.035221	0.010647	12.2927	12.3857	0.0929476	1.06655	0.717646	0.0956838
66043	Atp5d	10	ATP synthase, H+ transporting, mitochondrial F1 complex, delta subunit	10.8732	10.8561	-0.0171365	0.988192	0.888255	0.18994	12.7585	12.3856	-0.372841	0.77226	0.0428938	0.0340045
15516	Hsp90ab1	17	heat shock protein 90 alpha (cytosolic), class B member 1	11.2217	10.9645	-0.257199	0.836711	0.161657	0.0464544	13.3491	12.3844	-0.964721	0.512377	0.00293193	0.000602966
74159	Acbd5	2	acyl-Coenzyme A binding domain containing 5	7.48103	7.24953	-0.231492	0.851754	0.488833	0.163857	11.9459	12.3833	0.437341	1.35411	0.0481544	0.00671096
110446	Acat1	9	acetyl-Coenzyme A acetyltransferase 1	9.29984	9.70681	0.406972	1.3259	0.316679	0.18994	12.0141	12.3815	0.367376	1.29	0.142963	0.0340045
270076	Gcdh	8	glutaryl-Coenzyme A dehydrogenase	6.53978	6.41884	-0.120937	0.91959	0.806775	0.18994	10.836	12.3778	1.54178	2.91154	0.000693401	0
69019	Spcs1	14	signal peptidase complex subunit 1 homolog (S. cerevisiae)	11.4669	11.6324	0.165535	1.12158	0.495223	0.215683	13.0962	12.3753	-0.720933	0.606705	0.00028545	0
70152	Mettl7a1	15	methyltransferase like 7A1	9.34881	10.1776	0.828766	1.77617	0.0567165	0.0205415	12.3454	12.3697	0.0243621	1.01703	0.894484	0.0956838
28199	Dcaf11	14	DDB1 and CUL4 associated factor 11	8.34546	8.43475	0.0892878	1.06384	0.693018	0.257865	11.7961	12.3617	0.565596	1.48	0.0510898	0.00671096
19175	Psmb6	11	proteasome (prosome, macropain) subunit, beta type 6	10.4748	10.4442	-0.0306508	0.978979	0.792356	0.18994	12.816	12.3602	-0.455736	0.729138	0.0115532	0.00152371
68197	Ndufc2	7	NADH dehydrogenase (ubiquinone) 1, subcomplex unknown, 2	10.0469	9.89517	-0.151722	0.900175	0.402086	0.163857	12.0364	12.3576	0.321184	1.24936	0.0104663	0.00152371
76267	Fads1	19	fatty acid desaturase 1	8.08776	8.78024	0.692478	1.61606	0.025722	0.00649334	11.9148	12.3564	0.441542	1.35805	0.0513088	0.00671096
18618	Pemt	11	phosphatidylethanolamine N-methyltransferase	7.29902	5.41822	-1.88081	0.271532	0.0651708	0.0205415	11.2602	12.3537	1.09351	2.13393	0.0737005	0.0340045
103142	Rdh9	10	retinol dehydrogenase 9	7.71894	3.61504	-4.1039	0.0581572	0.00699093	0.00105075	11.6109	12.3534	0.742483	1.67305	0.45182	0.0956838
65113	Ndfip1	18	Nedd4 family interacting protein 1	8.87034	7.95456	-0.915781	0.530057	0.00492517	0.000943716	11.4772	12.3504	0.873168	1.83168	0.000828037	0
12846	Comt	16	catechol-O-methyltransferase	8.93553	8.91497	-0.0205654	0.985846	0.963713	0.18994	11.7629	12.3463	0.583361	1.49834	0.126988	0.0340045
66112	Mosc1	1	MOCO sulphurase C-terminal domain containing 1	8.04103	5.42765	-2.61339	0.163415	0.0201187	0.00475976	11.1607	12.3449	1.18429	2.27252	0.00899688	0.00152371
12684	Cideb	14	cell death-inducing DNA fragmentation factor, alpha subunit-like effector B	7.26591	5.26947	-1.99644	0.250617	0.0643866	0.0205415	12.1849	12.3369	0.151972	1.11109	0.430879	0.0956838
14872	Gstt2	10	glutathione S-transferase, theta 2	7.71824	8.2851	0.566857	1.48129	0.0243456	0.00649334	11.7706	12.336	0.565332	1.47973	0.199411	0.0340045
13113	Cyp3a13	5	cytochrome P450, family 3, subfamily a, polypeptide 13	7.63448	5.24179	-2.39268	0.190428	0.0247403	0.00649334	11.3801	12.3335	0.9534	1.93643	0.0101855	0.00152371
595136	Ndufs5	4	NADH dehydrogenase (ubiquinone) Fe-S protein 5	8.57338	8.99809	0.42471	1.3423	0.0780461	0.0464544	11.98	12.3255	0.34543	1.27053	0.0574951	0.00671096
67126	Atp5e	2	ATP synthase, H+ transporting, mitochondrial F1 complex, epsilon subunit	10.2713	10.3104	0.0390849	1.02746	0.867131	0.257865	12.4342	12.3216	-0.112634	0.924898	0.127212	0.0956838
17194	Mbl1	14	mannose-binding lectin (protein A) 1	6.5458	5.18733	-1.35847	0.389994	0.0649032	0.0205415	9.84673	12.3213	2.47455	5.55795	0.000156015	0
19324	Rab1	11	RAB1, member RAS oncogene family	10.3596	10.5294	0.169746	1.12486	0.280667	0.18994	12.5733	12.3136	-0.259716	0.835252	0.0381226	0.0340045
192166	Sardh	2	sarcosine dehydrogenase	6.5278	6.3163	-0.2115	0.863639	0.515326	0.18994	11.2713	12.3131	1.0418	2.0588	0.00708656	0.00152371
93684	Sep15	3	selenoprotein	9.82061	10.0706	0.249973	1.18919	0.0288989	0.00649334	12.5068	12.3117	-0.195094	0.873516	0.224553	0.121805
93721	Cpn1	19	carboxypeptidase N, polypeptide 1	6.93444	5.73182	-1.20262	0.434484	0.0592838	0.0205415	11.761	12.3098	0.548849	1.46292	0.00110713	0
12540	Cdc42	4	cell division cycle 42 homolog (S. cerevisiae)	10.9261	10.4233	-0.502793	0.705739	0.0196963	0.00475976	12.4007	12.3078	-0.0928869	0.937645	0.631327	0.1982
18408	Slc25a15	8	solute carrier family 25 (mitochondrial carrier ornithine transporter), member 15	8.17798	7.41837	-0.759616	0.590653	0.0599702	0.0205415	11.0505	12.3045	1.25399	2.385	0.00493875	0.00152371
64918	Bhmt2	13	betaine-homocysteine methyltransferase 2	6.15282	4.88581	-1.26701	0.415521	0.314947	0.101287	11.1247	12.3022	1.17744	2.26176	0.0364249	0.00671096
22333	Vdac1	11	voltage-dependent anion channel 1	10.5352	9.85847	-0.676699	0.625595	0.0206353	0.00649334	12.8173	12.2979	-0.519358	0.697682	0.00103086	0
69010	Anapc13	9	anaphase promoting complex subunit 13	10.6279	10.3782	-0.249741	0.841047	0.350463	0.101287	12.0821	12.2949	0.212776	1.15892	0.0827424	0.0340045
67273	Ndufa10	1	NADH dehydrogenase (ubiquinone) 1 alpha subcomplex 10	9.61132	9.45602	-0.155308	0.897941	0.147538	0.0464544	12.3612	12.2948	-0.0663794	0.955032	0.677778	0.1982
237320	Aldh8a1	10	aldehyde dehydrogenase 8 family, member A1	6.78427	5.1422	-1.64208	0.320395	0.080993	0.0464544	11.4861	12.2839	0.797791	1.73844	0.0444753	0.00671096
72900	Ndufv2	17	NADH dehydrogenase (ubiquinone) flavoprotein 2	10.6328	10.3094	-0.323391	0.799189	0.0241526	0.00649334	12.1646	12.2789	0.114322	1.08247	0.43523	0.0956838
14756	Gpld1	13	glycosylphosphatidylinositol specific phospholipase D1	7.67656	6.26841	-1.40816	0.376793	0.00941148	0.00121105	10.2725	12.2705	1.99799	3.99444	0.00297874	0.000602966
230558	C8a	4	complement component 8, alpha polypeptide	7.69747	5.9278	-1.76967	0.293277	0.250062	0.101287	11.1143	12.2694	1.15516	2.2271	0.156374	0.0340045
22117	Tst	15	thiosulfate sulfurtransferase, mitochondrial	5.26524	5.43256	0.167321	1.12297	0.254624	0.18994	11.9565	12.2665	0.309955	1.23967	0.0388778	0.00671096
14385	Slc37a4	9	solute carrier family 37 (glucose-6-phosphate transporter), member 4	8.3623	7.90675	-0.455551	0.729232	0.227831	0.101287	10.9741	12.2636	1.28957	2.44455	0.0023905	0.000602966
16548	Khk	5	ketohexokinase	9.38609	7.53365	-1.85244	0.276924	0.0167638	0.00475976	11.7626	12.2622	0.4996	1.41382	0.133056	0.0340045
78330	Ndufv3	17	NADH dehydrogenase (ubiquinone) flavoprotein 3	10.7191	10.7109	-0.00825976	0.994291	0.969351	0.18994	12.1074	12.2567	0.14934	1.10906	0.276904	0.0956838
66108	Ndufa9	6	NADH dehydrogenase (ubiquinone) 1 alpha subcomplex, 9	9.48814	9.25658	-0.231566	0.85171	0.254049	0.101287	11.953	12.2534	0.300391	1.23148	0.00387149	0.000602966
15312	Hmgn1	16	high mobility group nucleosomal binding domain 1	11.8251	12.2968	0.471746	1.38679	0.0311935	0.00649334	13.5968	12.253	-1.34385	0.393967	0.000535652	0
71753	Tmprss6	15	transmembrane serine protease 6	7.75284	6.24539	-1.50745	0.351733	0.0138475	0.00256204	12.1996	12.2472	0.0476192	1.03356	0.784857	0.0956838
70984	4931406C07Rik	9	RIKEN cDNA 4931406C07 gene	7.3669	7.45998	0.0930872	1.06665	0.810234	0.257865	10.8876	12.2395	1.35192	2.55252	0.000145036	0
93732	Acox2	14	acyl-Coenzyme A oxidase 2, branched chain	6.96863	5.12647	-1.84216	0.278904	0.139428	0.0464544	12.7021	12.2321	-0.469955	0.721987	0.0164579	0.00671096
230075	Ndufb6	4	NADH dehydrogenase (ubiquinone) 1 beta subcomplex, 6	9.21023	9.05464	-0.155586	0.897767	0.278638	0.101287	11.8911	12.2315	0.340396	1.2661	0.00803132	0.00152371
66925	Sdhd	9	succinate dehydrogenase complex, subunit D, integral membrane protein	9.39971	8.65864	-0.741069	0.598296	0.0705804	0.0205415	11.8594	12.2299	0.370488	1.29279	0.127226	0.0340045
57320	Park7	4	Parkinson disease (autosomal recessive, early onset) 7	10.1745	10.3481	0.173591	1.12786	0.320924	0.18994	11.4159	12.2294	0.813532	1.75751	0.00508552	0.00152371
12464	Cct4	11	chaperonin containing Tcp1, subunit 4 (delta)	11.0064	11.3327	0.326324	1.25381	0.0241353	0.00649334	12.448	12.2255	-0.222449	0.857109	0.043411	0.0340045
68375	Ndufa8	2	NADH dehydrogenase (ubiquinone) 1 alpha subcomplex, 8	10.2108	10.0312	-0.179639	0.882924	0.111931	0.0464544	12.394	12.2241	-0.169837	0.888943	0.186612	0.0956838
57874	Ptplad1	9	protein tyrosine phosphatase-like A domain containing 1	8.95185	9.61543	0.663578	1.58401	0.0290607	0.00649334	11.6483	12.2218	0.573462	1.48809	0.0452404	0.00671096
67044	Higd2a	13	HIG1 domain family, member 2A	11.1796	10.9488	-0.230842	0.852138	0.170283	0.0464544	11.3517	12.2204	0.868689	1.826	0.00459552	0.00152371
23986	Eci2	13	enoyl-Coenzyme A delta isomerase 2	9.84419	10.0017	0.157493	1.11535	0.375937	0.201435	10.6912	12.2196	1.52843	2.88472	0.00382642	0.000602966
22320	Vamp8	6	vesicle-associated membrane protein 8	11.0372	9.87157	-1.16563	0.44577	0.0187915	0.00475976	11.8805	12.2167	0.336258	1.26248	0.00673986	0.00152371
73166	Tm7sf2	19	transmembrane 7 superfamily member 2	6.60351	6.69797	0.0944598	1.06767	0.699581	0.257865	7.98245	12.2137	4.23124	18.7815	0.000198775	0
12466	Cct6a	5	chaperonin containing Tcp1, subunit 6a (zeta)	10.9155	10.6257	-0.289777	0.818029	0.0964426	0.0464544	12.1217	12.2066	0.0848881	1.06061	0.503611	0.0956838
102294	Cyp4v3	8	cytochrome P450, family 4, subfamily v, polypeptide 3	8.25573	7.6176	-0.638126	0.642547	0.226366	0.101287	11.4837	12.2063	0.722577	1.65013	0.0426147	0.00671096
58992	F12	13	coagulation factor XII (Hageman factor)	8.16983	5.72094	-2.44889	0.183151	0.0281333	0.00649334	11.6821	12.2044	0.522333	1.43628	0.0488466	0.00671096
20916	Sucla2	14	succinate-Coenzyme A ligase, ADP-forming, beta subunit	10.1621	10.284	0.121884	1.08815	0.741905	0.257865	11.4112	12.201	0.78976	1.72879	0.000728071	0
20208	Saa1	7	serum amyloid A 1	11.3534	7.9005	-3.45291	0.0913212	0.0141769	0.00256204	7.76126	12.1981	4.43682	21.6579	0.00186063	0.000602966
13036	Ctsh	9	cathepsin H	11.2096	11.2487	0.0390933	1.02747	0.898664	0.257865	11.2119	12.1949	0.98295	1.9765	0.00710043	0.00152371
11973	Atp6v1e1	6	ATPase, H+ transporting, lysosomal V1 subunit E1	10.6942	10.7763	0.082025	1.0585	0.537265	0.23051	12.0143	12.1925	0.178118	1.13141	0.343855	0.0956838
170442	Bbox1	2	butyrobetaine (gamma), 2-oxoglutarate dioxygenase 1 (gamma-butyrobetaine hydroxylase)	7.70362	5.44102	-2.26261	0.208395	0.0593624	0.0205415	10.6336	12.1918	1.55816	2.94478	0.00440772	0.00152371
11363	Acadl	1	acyl-Coenzyme A dehydrogenase, long-chain	10.1856	9.26645	-0.919116	0.528833	0.0103158	0.0017388	12.1627	12.1793	0.0166266	1.01159	0.950949	0.0956838
22273	Uqcrc1	9	ubiquinol-cytochrome c reductase core protein 1	9.34844	8.6729	-0.675548	0.626094	0.0159098	0.00475976	12.454	12.1789	-0.275124	0.82638	0.0375656	0.0340045
407785	Ndufs6	13	NADH dehydrogenase (ubiquinone) Fe-S protein 6	10.73	10.2295	-0.500423	0.706899	0.0189579	0.00475976	11.9353	12.1786	0.243282	1.18368	0.0180827	0.00671096
66377	Ndufc1	3	NADH dehydrogenase (ubiquinone) 1, subcomplex unknown, 1	9.65353	9.62212	-0.0314144	0.978461	0.886365	0.18994	12.0987	12.1772	0.0784697	1.0559	0.647976	0.0956838
13205	Ddx3x	X	DEAD/H (Asp-Glu-Ala-Asp/His) box polypeptide 3, X-linked	9.16427	9.39639	0.232115	1.17456	0.442321	0.215683	11.8206	12.1767	0.356123	1.27998	0.0255195	0.00671096
67437	Ssr3	3	signal sequence receptor, gamma	10.9899	11.3146	0.324668	1.25238	0.208496	0.163857	12.7032	12.1698	-0.533379	0.690935	0.0229152	0.00671096
53315	Sult1d1	5	sulfotransferase family 1D, member 1	6.78455	3.89401	-2.89054	0.134853	0.0188932	0.00475976	9.99494	12.1664	2.17144	4.50474	0.0959812	0.0340045
407819	BC031181	18	cDNA sequence BC031181	10.5482	10.3634	-0.18485	0.879741	0.211124	0.101287	12.12	12.1582	0.0381579	1.0268	0.806426	0.0956838
245688	Rbbp7	X	retinoblastoma binding protein 7	11.6236	11.7048	0.0811939	1.05789	0.380935	0.201435	12.5452	12.153	-0.392198	0.761968	0.0977626	0.0956838
54709	Eif3i	4	eukaryotic translation initiation factor 3, subunit I	11.4174	11.8645	0.447133	1.36333	0.0518066	0.0205415	12.082	12.1422	0.0602369	1.04264	0.734089	0.0956838
76238	Grhpr	4	glyoxylate reductase/hydroxypyruvate reductase	7.82001	7.13491	-0.6851	0.621963	0.251682	0.101287	11.6203	12.1414	0.521143	1.43509	0.0294135	0.00671096
73046	Glrx5	12	glutaredoxin 5 homolog (S. cerevisiae)	10.1528	9.63517	-0.517654	0.698507	0.0878993	0.0464544	11.4995	12.1394	0.639943	1.55827	0.0569773	0.00671096
217615	Ctage5	12	CTAGE family, member 5	9.27637	8.40435	-0.87202	0.546381	0.0255238	0.00649334	11.9952	12.1316	0.136399	1.09916	0.24307	0.0340045
170718	Idh3b	2	isocitrate dehydrogenase 3 (NAD+) beta	10.2853	10.2964	0.0111418	1.00775	0.929522	0.257865	11.8417	12.1309	0.289198	1.22196	0.0871472	0.0340045
12868	Cox8a	19	cytochrome c oxidase, subunit VIIIa	8.61943	8.34413	-0.275296	0.826281	0.313538	0.101287	12.2947	12.1262	-0.168539	0.889743	0.0369883	0.0340045
109254	9530008L14Rik	13	RIKEN cDNA 9530008L14 gene	6.32691	3.88052	-2.44639	0.183469	0.0204568	0.00475976	9.68284	12.1244	2.44156	5.4323	0.00141512	0
68347	0610011F06Rik	17	RIKEN cDNA 0610011F06 gene	7.89081	8.24492	0.354104	1.27819	0.196915	0.163857	11.0236	12.1229	1.09926	2.14245	0.00820005	0.00152371
19170	Psmb1	17	proteasome (prosome, macropain) subunit, beta type 1	10.2351	10.1632	-0.0718957	0.951387	0.704047	0.18994	12.1621	12.1198	-0.0422939	0.97111	0.681194	0.1982
52585	Dhrs1	14	dehydrogenase/reductase (SDR family) member 1	8.44391	7.69915	-0.744754	0.59677	0.258403	0.101287	11.0007	12.1123	1.1116	2.16086	7.16515e-05	0
18634	Pex7	10	peroxisomal biogenesis factor 7	8.98025	8.22879	-0.751457	0.594003	0.0735187	0.0205415	11.6652	12.1074	0.442275	1.35875	0.0213284	0.00671096
229302	Tm4sf4	3	transmembrane 4 superfamily member 4	8.32516	9.55811	1.23294	2.35046	0.139318	0.101287	13.063	12.1035	-0.959499	0.514236	0.100437	0.0956838
226646	Ndufs2	1	NADH dehydrogenase (ubiquinone) Fe-S protein 2	10.2555	9.7267	-0.528823	0.69312	0.0225884	0.00649334	12.4948	12.1034	-0.391393	0.762393	0.0303455	0.00671096
16668	Krt18	15	keratin 18	8.62497	9.85991	1.23495	2.35372	0.0615229	0.0205415	13.4359	12.0979	-1.33801	0.395566	0.00660869	0.00152371
26443	Psma6	12	proteasome (prosome, macropain) subunit, alpha type 6	10.7626	9.75234	-1.01024	0.496465	0.0125555	0.00256204	12.3183	12.0888	-0.229493	0.852935	0.0729782	0.0340045
114664	Hsd17b11	5	hydroxysteroid (17-beta) dehydrogenase 11	10.2112	9.8868	-0.324396	0.798633	0.0900916	0.0464544	11.3182	12.0843	0.766099	1.70066	0.0617202	0.00671096
17448	Mdh2	5	malate dehydrogenase 2, NAD (mitochondrial)	10.5706	10.5626	-0.00806606	0.994425	0.909812	0.18994	12.5037	12.0829	-0.420737	0.747043	0.00495088	0.00152371
319660	Agmo	12	alkylglycerol monooxygenase	6.84943	6.83369	-0.0157396	0.989149	0.984137	0.18994	11.0083	12.0707	1.06239	2.08839	0.00315555	0.000602966
109754	Cyb5r3	15	cytochrome b5 reductase 3	7.81746	8.46832	0.650861	1.5701	0.0425012	0.010647	12.995	12.0574	-0.937643	0.522085	0.00070958	0
67264	Ndufb8	19	NADH dehydrogenase (ubiquinone) 1 beta subcomplex 8	10.2381	9.43067	-0.807435	0.571397	0.00341587	0.000764232	11.8265	12.0557	0.229216	1.1722	0.0591581	0.00671096
109801	Glo1	17	glyoxalase 1	8.83595	9.10715	0.271196	1.20681	0.528433	0.23051	10.9152	12.0548	1.13962	2.20323	0.015438	0.00671096
15081	H3f3b	11	H3 histone, family 3B	11.6723	11.4983	-0.174022	0.886368	0.497423	0.18994	13.6626	12.0501	-1.61256	0.327017	0.000394083	0
66058	Tmem176a	6	transmembrane protein 176A	10.1994	11.7078	1.50842	2.84499	0.0178386	0.00256204	12.8304	12.0491	-0.781269	0.581855	0.0114082	0.00152371
22235	Ugdh	5	UDP-glucose dehydrogenase	8.50506	10.1461	1.64106	3.11894	0.0300309	0.00649334	12.4769	12.0443	-0.432556	0.740948	0.375277	0.155537
19181	Psmc2	5	proteasome (prosome, macropain) 26S subunit, ATPase 2	10.9805	10.6054	-0.375048	0.77108	0.0249361	0.00649334	12.012	12.0414	0.0294877	1.02065	0.82947	0.0956838
13010	Cst3	2	cystatin C	11.7506	12.2584	0.507813	1.42189	0.0518187	0.0205415	12.0911	12.039	-0.0521115	0.964524	0.647083	0.1982
13109	Cyp2j5	4	cytochrome P450, family 2, subfamily j, polypeptide 5	4.96957	4.8521	-0.117476	0.921799	0.67125	0.18994	9.2612	12.0384	2.77724	6.85541	0.00969144	0.00152371
15902	Id2	12	inhibitor of DNA binding 2	10.4346	9.79825	-0.636328	0.643348	0.0351973	0.010647	11.9522	12.0382	0.0859639	1.0614	0.694342	0.0956838
216454	BC089597	10	cDNA sequence BC089597	7.95869	5.79091	-2.16778	0.222552	0.0877115	0.0464544	9.09136	12.0379	2.94655	7.70903	0.00698024	0.00152371
232493	Gys2	6	glycogen synthase 2	6.32077	4.44653	-1.87423	0.272772	0.0283234	0.00649334	10.4169	12.0346	1.61763	3.0687	0.00343407	0.000602966
68059	Tm9sf2	14	transmembrane 9 superfamily member 2	8.12401	8.34086	0.216847	1.16219	0.521593	0.23051	12.1908	12.0326	-0.158188	0.89615	0.108677	0.0956838
56442	Serinc1	10	serine incorporator 1	7.92896	8.30475	0.375783	1.29754	0.360381	0.201435	11.4379	12.0306	0.592728	1.5081	0.00237721	0.000602966
76893	Lass2	3	LAG1 homolog, ceramide synthase 2	8.66006	8.53302	-0.127037	0.91571	0.432522	0.163857	12.1792	12.029	-0.15016	0.90115	0.80252	0.1982
26941	Slc9a3r1	11	solute carrier family 9 (sodium/hydrogen exchanger), member 3 regulator 1	10.6638	10.0705	-0.593252	0.662847	0.0356243	0.010647	12.1217	12.0258	-0.0959326	0.935667	0.581723	0.186738
67300	Cltc	11	clathrin, heavy polypeptide (Hc)	8.87082	9.0568	0.185986	1.13759	0.747743	0.257865	12.5801	12.0231	-0.55705	0.679691	0.031318	0.00671096
74840	Manf	9	mesencephalic astrocyte-derived neurotrophic factor	10.2615	9.9871	-0.274431	0.826776	0.3216	0.101287	12.6667	12.0216	-0.645052	0.63947	0.0783353	0.0340045
67705	1810058I24Rik	6	RIKEN cDNA 1810058I24 gene	9.99778	10.5725	0.574706	1.48937	0.0144438	0.00256204	10.6843	12.0208	1.33652	2.52542	0.00276031	0.000602966
56398	1500003O03Rik	2	RIKEN cDNA 1500003O03 gene	9.84743	9.14	-0.70743	0.61241	0.0328611	0.010647	11.4674	12.0117	0.5443	1.45831	0.0382677	0.00671096
18081	Ninj1	13	ninjurin 1	10.1672	9.49445	-0.672777	0.627298	0.19166	0.101287	11.1685	12.0059	0.837387	1.78681	0.00201549	0.000602966
54683	Prdx5	19	peroxiredoxin 5	10.7561	9.752	-1.00409	0.498586	0.00414625	0.000764232	11.4276	12.0043	0.576696	1.49143	0.00360453	0.000602966
12034	Phb2	6	prohibitin 2	10.2849	9.92425	-0.360671	0.778802	0.0307266	0.010647	12.3629	12.004	-0.358932	0.779741	0.00754709	0.00152371
16008	Igfbp2	1	insulin-like growth factor binding protein 2	7.07535	4.50135	-2.574	0.167938	0.0244473	0.00649334	10.3176	12.0005	1.6829	3.21073	0.227345	0.0340045
69186	1810027O10Rik	11	RIKEN cDNA 1810027O10 gene	9.96117	9.83682	-0.124345	0.91742	0.463809	0.163857	11.5862	11.9998	0.413552	1.33196	0.0435936	0.00671096
14377	G6pc	11	glucose-6-phosphatase, catalytic	7.72338	5.43597	-2.28742	0.204842	0.0787695	0.0464544	9.30971	11.9942	2.6845	6.4286	0.0422917	0.00671096
72265	Tram1	1	translocating chain-associating membrane protein 1	10.7741	10.8601	0.0860081	1.06143	0.4633	0.215683	12.3435	11.9926	-0.350897	0.784097	0.00667283	0.00152371
20918	Eif1	11	eukaryotic translation initiation factor 1	11.969	12.3708	0.401706	1.32107	0.0579756	0.0205415	12.2409	11.9896	-0.251302	0.840138	0.183177	0.0956838
57436	Gabarapl1	6	gamma-aminobutyric acid (GABA) A receptor-associated protein-like 1	7.33903	8.51112	1.17209	2.25338	0.0308416	0.00649334	11.2581	11.9865	0.728377	1.65677	0.12503	0.0340045
20479	Vps4b	1	vacuolar protein sorting 4b (yeast)	11.4626	11.3394	-0.123231	0.918129	0.448961	0.163857	11.9206	11.9835	0.0628496	1.04453	0.557018	0.0956838
12040	Bckdhb	9	branched chain ketoacid dehydrogenase E1, beta polypeptide	7.82316	8.13786	0.314695	1.24375	0.614545	0.244935	10.3187	11.983	1.66423	3.16945	0.00222235	0.000602966
14569	Gdi2	13	guanosine diphosphate (GDP) dissociation inhibitor 2	9.57896	9.1956	-0.383364	0.766648	0.054664	0.0205415	11.8583	11.9823	0.124028	1.08977	0.441711	0.0956838
19156	Psap	10	prosaposin	9.35637	8.26402	-1.09235	0.468998	0.0200685	0.00475976	12.7452	11.9803	-0.764906	0.588492	0.0458465	0.0340045
108156	Mthfd1	12	methylenetetrahydrofolate dehydrogenase (NADP+ dependent), methenyltetrahydrofolate cyclohydrolase, formyltetrahydrofolate synthase	8.69077	8.16584	-0.524923	0.694996	0.0989619	0.0464544	11.8318	11.9787	0.146958	1.10723	0.47872	0.0956838
15109	Hal	10	histidine ammonia lyase	7.23572	5.43598	-1.79974	0.287226	0.0703678	0.0205415	11.142	11.9784	0.836428	1.78562	0.255466	0.0956838
12465	Cct5	15	chaperonin containing Tcp1, subunit 5 (epsilon)	10.7841	10.8055	0.0214167	1.01496	0.899105	0.257865	12.9	11.9729	-0.927105	0.525913	0.000300474	0
71817	Tmem50a	4	transmembrane protein 50A	10.3228	10.2752	-0.0476165	0.967533	0.732977	0.18994	11.1629	11.9726	0.809667	1.75281	0.00260083	0.000602966
13122	Cyp7a1	4	cytochrome P450, family 7, subfamily a, polypeptide 1	3.43654	3.08764	-0.348902	0.785181	0.0479108	0.0205415	6.5629	11.9673	5.40441	42.3534	0.00569571	0.00152371
216558	Ugp2	11	UDP-glucose pyrophosphorylase 2	8.87834	9.19967	0.321337	1.24949	0.241518	0.18994	11.6118	11.9624	0.35063	1.27512	0.302049	0.0956838
27061	Bcap31	X	B cell receptor associated protein 31	10.7965	10.751	-0.0454128	0.969013	0.760021	0.18994	11.3417	11.9617	0.620003	1.53688	0.0279972	0.00671096
69227	2810407C02Rik	3	RIKEN cDNA 2810407C02 gene	6.93537	6.56609	-0.369286	0.774166	0.30048	0.101287	11.5348	11.9597	0.424831	1.34242	0.0329782	0.00671096
56473	Fads2	19	fatty acid desaturase 2	6.00693	5.77863	-0.228301	0.85364	0.0845328	0.0464544	11.97	11.9592	-0.0107825	0.992554	0.960815	0.1982
23994	Dazap2	15	DAZ associated protein 2	11.8859	11.1317	-0.754218	0.592868	0.00688461	0.00105075	12.3584	11.9588	-0.39962	0.758058	0.0494487	0.0340045
53945	Slc40a1	1	solute carrier family 40 (iron-regulated transporter), member 1	11.475	9.72999	-1.74501	0.298332	0.0554926	0.0205415	11.7068	11.9566	0.24987	1.1891	0.0857911	0.0340045
20716	Serpina3n	12	serine (or cysteine) peptidase inhibitor, clade A, member 3N	9.3697	10.0827	0.71302	1.63923	0.147792	0.101287	12.6298	11.9529	-0.676883	0.625515	0.234025	0.121805
17995	Ndufv1	19	NADH dehydrogenase (ubiquinone) flavoprotein 1	10.0614	10.0054	-0.0560058	0.961924	0.608248	0.18994	12.0093	11.9522	-0.0571246	0.961178	0.647465	0.1982
217258	Abca8a	11	ATP-binding cassette, sub-family A (ABC1), member 8a	8.70326	12.3606	3.65736	12.6176	0.00404513	0.000476804	11.6914	11.9437	0.252212	1.19103	0.481606	0.0956838
75986	Agmat	4	agmatine ureohydrolase (agmatinase)	7.44223	6.13751	-1.30472	0.404801	0.191233	0.101287	9.89081	11.9433	2.05245	4.1481	0.000343234	0
212933	Pm20d1	1	peptidase M20 domain containing 1	7.07985	4.74331	-2.33654	0.197985	0.0123613	0.0017388	10.5405	11.942	1.40147	2.64171	0.00566913	0.00152371
320415	Gchfr	2	GTP cyclohydrolase I feedback regulator	8.03646	6.37504	-1.66142	0.316128	0.0323197	0.010647	11.0474	11.9404	0.892978	1.85701	0.0181948	0.00671096
20787	Srebf1	11	sterol regulatory element binding transcription factor 1	8.70315	8.77543	0.0722861	1.05138	0.635311	0.244935	12.284	11.9394	-0.344621	0.787515	0.262228	0.121805
27413	Abcb11	2	ATP-binding cassette, sub-family B (MDR/TAP), member 11	8.53061	5.97301	-2.5576	0.169858	0.0295172	0.010647	11.0469	11.9394	0.89241	1.85627	0.270779	0.0956838
66317	Wdr61	9	WD repeat domain 61	10.2781	10.2174	-0.0606663	0.958821	0.580675	0.18994	10.9337	11.937	1.00332	2.00461	0.000375592	0
67800	Dgat2	7	diacylglycerol O-acyltransferase 2	7.50614	5.55023	-1.9559	0.25776	0.0125636	0.00256204	11.8229	11.9349	0.112042	1.08076	0.712214	0.0956838
108705	Pttg1ip	10	pituitary tumor-transforming 1 interacting protein	10.1658	10.6083	0.44254	1.35899	0.0241867	0.00649334	11.5181	11.9332	0.415182	1.33347	0.105692	0.0340045
98256	Kmo	1	kynurenine 3-monooxygenase (kynurenine 3-hydroxylase)	7.04463	4.75454	-2.2901	0.204462	0.0476063	0.0205415	11.0714	11.9314	0.86001	1.81505	0.0173963	0.00671096
66271	Tmem126a	7	transmembrane protein 126A	9.54083	9.62339	0.082559	1.05889	0.713884	0.257865	11.3853	11.9273	0.542032	1.45602	0.00455276	0.00152371
66154	Tmem14c	13	transmembrane protein 14C	10.4401	9.42675	-1.01336	0.495392	0.016494	0.00475976	10.826	11.9251	1.09906	2.14215	0.00581359	0.00152371
59042	Cope	8	coatomer protein complex, subunit epsilon	9.82438	10.2238	0.399439	1.31899	0.0470117	0.0205415	12.4768	11.9218	-0.554937	0.680687	0.00385531	0.000602966
19045	Ppp1ca	19	protein phosphatase 1, catalytic subunit, alpha isoform	10.8836	10.4413	-0.442281	0.73597	0.0257833	0.00649334	12.7095	11.9208	-0.788768	0.578838	0.00178262	0
102644	Oaf	9	OAF homolog (Drosophila)	7.55427	9.64666	2.0924	4.26456	0.00383769	0.000476804	11.1162	11.9148	0.798569	1.73938	0.0345031	0.00671096
73024	2900064A13Rik	2	RIKEN cDNA 2900064A13 gene	10.4396	10.5298	0.090201	1.06452	0.730833	0.257865	12.1409	11.9138	-0.227107	0.854346	0.0155201	0.00671096
16341	Eif3e	15	eukaryotic translation initiation factor 3, subunit E	11.2975	10.9302	-0.367294	0.775235	0.0504013	0.0205415	12.4637	11.9048	-0.558897	0.678821	0.000703802	0
231103	Gckr	5	glucokinase regulatory protein	5.97489	5.51302	-0.461867	0.726046	0.546161	0.18994	10.9016	11.9025	1.00091	2.00126	0.0116127	0.00152371
67388	1110008F13Rik	2	RIKEN cDNA 1110008F13 gene	10.7093	9.81228	-0.897072	0.536976	0.011717	0.0017388	11.8582	11.8965	0.0382728	1.02688	0.661326	0.0956838
15446	Hpgd	8	hydroxyprostaglandin dehydrogenase 15 (NAD)	10.7879	10.1304	-0.657448	0.633999	0.258556	0.101287	10.6302	11.8951	1.26489	2.40309	0.00493875	0.00152371
23922	Jtb	3	jumping translocation breakpoint	10.215	10.7438	0.528841	1.44277	0.0160641	0.00256204	11.258	11.8941	0.636049	1.55407	0.00117994	0
73078	Pmpcb	5	peptidase (mitochondrial processing) beta	8.49948	8.47096	-0.0285162	0.980428	0.916248	0.18994	11.3415	11.8935	0.551954	1.46607	0.00421588	0.00152371
17991	Ndufa2	18	NADH dehydrogenase (ubiquinone) 1 alpha subcomplex, 2	10.1671	10.8159	0.648727	1.56778	0.0159219	0.00256204	12.0907	11.8898	-0.200845	0.870041	0.236461	0.121805
77371	Sec24a	11	Sec24 related gene family, member A (S. cerevisiae)	6.57398	6.94175	0.367769	1.29036	0.275196	0.18994	11.3945	11.8892	0.494718	1.40905	0.00949093	0.00152371
18194	Nsdhl	X	NAD(P) dependent steroid dehydrogenase-like	7.11088	6.96349	-0.147389	0.902883	0.48133	0.163857	10.0647	11.8874	1.82271	3.53745	0.0266642	0.00671096
19744	Rheb	5	Ras homolog enriched in brain	11.0446	11.06	0.015357	1.0107	0.797074	0.257865	12.0529	11.887	-0.165875	0.891388	0.144868	0.0956838
56348	Hsd17b12	2	hydroxysteroid (17-beta) dehydrogenase 12	9.65321	8.89461	-0.758597	0.591071	0.0200523	0.00475976	11.6373	11.8844	0.247106	1.18682	0.118087	0.0340045
19166	Psma2	13	proteasome (prosome, macropain) subunit, alpha type 2	10.7364	10.3879	-0.348514	0.785393	0.0216887	0.00649334	11.2339	11.8838	0.649922	1.56908	0.00343754	0.000602966
59028	Rcl1	19	RNA terminal phosphate cyclase-like 1	7.98684	7.14976	-0.837083	0.559774	0.0767332	0.0205415	11.6035	11.8815	0.278055	1.21256	0.268224	0.0956838
12847	Copa	1	coatomer protein complex subunit alpha	9.18296	9.62038	0.437418	1.35418	0.172571	0.163857	12.2154	11.8808	-0.334605	0.793001	0.0347891	0.0340045
67887	Tmem66	8	transmembrane protein 66	9.95456	10.2451	0.290529	1.22309	0.120738	0.101287	11.7508	11.8773	0.126536	1.09167	0.391517	0.0956838
68552	1110003E01Rik	5	RIKEN cDNA 1110003E01 gene	10.0494	10.829	0.779545	1.71659	0.0096351	0.00121105	11.3737	11.877	0.503283	1.41744	0.00632035	0.00152371
57296	Psmd8	7	proteasome (prosome, macropain) 26S subunit, non-ATPase, 8	9.62458	9.37237	-0.252201	0.839614	0.156213	0.0464544	11.8053	11.8768	0.0714569	1.05078	0.808664	0.0956838
67702	Rnf149	1	ring finger protein 149	10.7544	9.22525	-1.52916	0.346479	0.00900064	0.00121105	11.5321	11.8729	0.34083	1.26649	0.00456085	0.00152371
30055	Timm13	10	translocase of inner mitochondrial membrane 13 homolog (yeast)	9.74665	10.008	0.261317	1.19857	0.316854	0.18994	12.1037	11.8713	-0.232401	0.851217	0.146319	0.0956838
67732	Iah1	12	isoamyl acetate-hydrolyzing esterase 1 homolog (S. cerevisiae)	9.14242	10.122	0.979575	1.97188	0.0125081	0.0017388	11.397	11.8705	0.473493	1.38847	0.0769594	0.0340045
67815	Sec14l2	11	SEC14-like 2 (S. cerevisiae)	7.57336	6.15211	-1.42125	0.373389	0.14692	0.0464544	11.5452	11.8693	0.324157	1.25193	0.461434	0.0956838
66887	Lonp2	8	lon peptidase 2, peroxisomal	8.26933	8.71955	0.450228	1.36626	0.179729	0.163857	11.245	11.8673	0.622258	1.53928	0.00347567	0.000602966
11757	Prdx3	19	peroxiredoxin 3	8.21989	8.08687	-0.133021	0.91192	0.743498	0.18994	11.135	11.8671	0.732083	1.66104	0.00979371	0.00152371
22145	Tuba4a	1	tubulin, alpha 4A	11.0288	8.71781	-2.31097	0.201525	0.000370103	0	12.1825	11.8636	-0.318952	0.801652	0.14416	0.0956838
76959	Chmp5	4	charged multivesicular body protein 5	10.7852	10.8033	0.0181	1.01262	0.945976	0.257865	11.4088	11.8634	0.454591	1.37039	0.00895008	0.00152371
16691	Krt8	15	keratin 8	9.40372	10.7116	1.30792	2.47584	0.124043	0.101287	13.121	11.8592	-1.2618	0.417023	0.00851439	0.00152371
17158	Man2a1	17	mannosidase 2, alpha 1	10.2053	11.0037	0.798359	1.73912	0.00442245	0.000764232	11.7782	11.8561	0.0778259	1.05543	0.755323	0.0956838
12460	Ccs	19	copper chaperone for superoxide dismutase	8.07069	8.56233	0.491636	1.40604	0.0187111	0.00475976	11.0386	11.855	0.816412	1.76102	0.00577314	0.00152371
208677	Creb3l3	10	cAMP responsive element binding protein 3-like 3	7.75304	6.36594	-1.3871	0.382332	0.0424393	0.010647	11.493	11.8522	0.359144	1.28266	0.323356	0.0956838
110460	Acat2	17	acetyl-Coenzyme A acetyltransferase 2	9.3118	8.64909	-0.662714	0.631689	0.0572278	0.0205415	11.6196	11.8458	0.226224	1.16977	0.591281	0.0956838
14630	Gclm	3	glutamate-cysteine ligase, modifier subunit	9.61048	8.99825	-0.612233	0.654183	0.0430224	0.010647	12.5744	11.8437	-0.730752	0.60259	0.0623726	0.0340045
68728	Trp53inp2	2	transformation related protein 53 inducible nuclear protein 2	7.45847	7.97125	0.512783	1.4268	0.149673	0.101287	11.0536	11.8429	0.789287	1.72822	0.014098	0.00152371
21672	Prdx2	8	peroxiredoxin 2	10.2585	11.0188	0.760308	1.69385	0.0376358	0.010647	11.6763	11.8389	0.162553	1.11927	0.0780255	0.0340045
28250	Slco1a4	6	solute carrier organic anion transporter family, member 1a4	7.79363	5.17611	-2.61751	0.162948	0.00770975	0.00105075	9.67448	11.837	2.16248	4.47683	0.0784242	0.0340045
71853	Pdia6	12	protein disulfide isomerase associated 6	9.62397	9.58381	-0.0401623	0.972546	0.90382	0.18994	12.4595	11.8363	-0.623155	0.649249	0.058378	0.0340045
56530	Cnpy2	10	canopy 2 homolog (zebrafish)	9.88518	11.0179	1.13275	2.19276	0.0119904	0.0017388	11.8779	11.8352	-0.0427221	0.970821	0.751332	0.1982
22384	Eif4h	5	eukaryotic translation initiation factor 4H	11.0283	11.1854	0.157067	1.11502	0.0804418	0.0464544	12.4362	11.8314	-0.604851	0.657539	0.000618283	0
72931	Swi5	2	SWI5 recombination repair homolog (yeast)	8.19195	8.5524	0.360445	1.28382	0.0418991	0.010647	11.9842	11.8302	-0.153986	0.898764	0.180306	0.0956838
14068	F7	8	coagulation factor VII	6.93537	4.81503	-2.12034	0.229993	0.0131651	0.00256204	11.3409	11.8301	0.489214	1.40368	0.227457	0.0340045
30960	Vapa	17	vesicle-associated membrane protein, associated protein A	10.6582	10.2413	-0.416948	0.749008	0.016149	0.00475976	12.3386	11.8289	-0.509677	0.702379	0.0166902	0.00671096
19052	Ppp2ca	11	protein phosphatase 2 (formerly 2A), catalytic subunit, alpha isoform	10.2642	10.3723	0.108076	1.07779	0.301819	0.18994	12.4261	11.8266	-0.599484	0.65999	0.00132497	0
544963	Iqgap2	13	IQ motif containing GTPase activating protein 2	8.25892	6.67177	-1.58715	0.332829	0.0285563	0.00649334	10.1136	11.825	1.71139	3.27476	0.0011626	0
56752	Aldh9a1	1	aldehyde dehydrogenase 9, subfamily A1	9.24183	8.49471	-0.747119	0.595792	0.108253	0.0464544	11.4931	11.8206	0.327468	1.25481	0.241026	0.0340045
54198	Snx3	10	sorting nexin 3	11.3245	10.929	-0.395409	0.760274	0.0625399	0.0205415	12.2501	11.8186	-0.431504	0.741488	0.0118352	0.00152371
67468	Mmd	11	monocyte to macrophage differentiation-associated	7.73494	6.92015	-0.814785	0.568493	0.0346166	0.010647	10.3457	11.8166	1.47085	2.77185	0.000781232	0
24068	Sra1	18	steroid receptor RNA activator 1	8.07154	8.63509	0.563545	1.4779	0.0399702	0.010647	11.7111	11.8145	0.103352	1.07427	0.495883	0.0956838
15486	Hsd17b2	8	hydroxysteroid (17-beta) dehydrogenase 2	5.22944	4.50145	-0.727989	0.603745	0.314951	0.101287	10.1188	11.811	1.69219	3.23148	0.00170172	0.000602966
66052	Sdhc	1	succinate dehydrogenase complex, subunit C, integral membrane protein	8.76939	8.74115	-0.0282426	0.980614	0.887843	0.18994	11.931	11.81	-0.121005	0.919547	0.510039	0.186738
66414	Ndufa12	10	NADH dehydrogenase (ubiquinone) 1 alpha subcomplex, 12	11.0541	10.4568	-0.597281	0.660999	0.0395866	0.010647	12.0138	11.8087	-0.205154	0.867446	0.57879	0.186738
15108	Hsd17b10	X	hydroxysteroid (17-beta) dehydrogenase 10	9.02206	9.18691	0.16485	1.12105	0.286315	0.18994	10.342	11.807	1.46509	2.7608	0.000240379	0
103963	Rpn1	6	ribophorin I	10.5866	10.8942	0.307586	1.23764	0.131159	0.101287	12.9823	11.8032	-1.17906	0.441639	0.000191841	0
109624	Cald1	6	caldesmon 1	8.27388	10.7823	2.50841	5.68992	0.00290044	0.000476804	12.4457	11.8016	-0.644086	0.639898	0.000694557	0
67916	Ppap2b	4	phosphatidic acid phosphatase type 2B	9.24244	11.697	2.45454	5.48138	0.0024191	0	10.5001	11.8014	1.30124	2.46441	0.00756212	0.00152371
64385	Cyp4f14	17	cytochrome P450, family 4, subfamily f, polypeptide 14	5.78652	6.44288	0.656359	1.5761	0.231877	0.163857	9.46885	11.7987	2.32988	5.02764	0.00167456	0.000602966
110265	Msra	14	methionine sulfoxide reductase A	8.43435	6.7563	-1.67805	0.312505	0.0074584	0.00105075	11.1888	11.7981	0.609247	1.52546	0.00524616	0.00152371
26876	Adh4	3	alcohol dehydrogenase 4 (class II), pi polypeptide	6.35481	4.28976	-2.06505	0.238979	0.114442	0.0464544	8.39391	11.7965	3.40261	10.5752	0.00344043	0.000602966
66624	Spcs2	7	signal peptidase complex subunit 2 homolog (S. cerevisiae)	10.1433	9.53593	-0.607362	0.656396	0.00751098	0.00105075	12.228	11.7955	-0.432525	0.740964	0.22371	0.121805
14858	Gsta2	9	glutathione S-transferase, alpha 2 (Yc2)	6.60958	4.37208	-2.2375	0.212053	0.0323238	0.010647	11.6518	11.7926	0.140748	1.10248	0.871668	0.0956838
224904	2410015M20Rik	17	RIKEN cDNA 2410015M20 gene	9.27622	8.89126	-0.384961	0.7658	0.0260716	0.00649334	11.7421	11.7909	0.0487936	1.0344	0.622411	0.0956838
13119	Cyp4a14	4	cytochrome P450, family 4, subfamily a, polypeptide 14	8.42144	4.73296	-3.68848	0.0775634	0.0132448	0.00256204	7.55364	11.7864	4.23275	18.8012	0.0143216	0.00152371
50908	C1s	6	complement component 1, s subcomponent	7.89018	11.2983	3.40812	10.6156	0.00778429	0.000856631	11.6956	11.7848	0.0892055	1.06378	0.686293	0.0956838
66116	Cml1	6	camello-like 1	6.31963	6.87385	0.554218	1.46837	0.296141	0.18994	9.96642	11.7742	1.80781	3.50111	0.0127805	0.00152371
17750	Mt2	8	metallothionein 2	12.2624	12.3367	0.074265	1.05282	0.881423	0.257865	11.8386	11.7739	-0.0646863	0.956153	0.963369	0.1982
19353	Rac1	5	RAS-related C3 botulinum substrate 1	11.5568	10.8727	-0.68403	0.622424	0.0195877	0.00475976	12.1685	11.7729	-0.395577	0.760185	0.027977	0.00671096
56447	Copz1	15	coatomer protein complex, subunit zeta 1	9.46999	9.53178	0.0617875	1.04376	0.508641	0.23051	12.0394	11.7725	-0.266877	0.831117	0.0184627	0.00671096
75578	Fggy	4	FGGY carbohydrate kinase domain containing	7.00559	6.96182	-0.0437639	0.970121	0.929098	0.18994	10.9564	11.7722	0.815803	1.76028	0.0817098	0.0340045
69981	Tmem30a	9	transmembrane protein 30A	9.34228	9.43415	0.0918788	1.06576	0.676616	0.257865	10.6628	11.7712	1.10838	2.15603	0.00140818	0
70337	Iyd	10	iodotyrosine deiodinase	7.44563	7.64122	0.195595	1.1452	0.811864	0.257865	11.1736	11.7677	0.594084	1.50951	0.0360389	0.00671096
71994	Cnn3	3	calponin 3, acidic	10.4017	11.8726	1.47096	2.77206	0.0167043	0.00256204	12.1559	11.7666	-0.389314	0.763492	0.0261256	0.00671096
15529	Sdc2	15	syndecan 2	6.49956	8.58877	2.08922	4.25517	0.0091058	0.000856631	11.7563	11.7616	0.00534146	1.00371	0.98714	0.0956838
57279	Slc25a20	9	solute carrier family 25 (mitochondrial carnitine/acylcarnitine translocase), member 20	7.80473	8.11897	0.314233	1.24335	0.493956	0.215683	10.5784	11.7605	1.18209	2.26906	0.000382526	0
24017	Rnf13	3	ring finger protein 13	7.41543	7.28767	-0.127763	0.91525	0.662478	0.18994	11.1688	11.7555	0.586701	1.50181	0.0187652	0.00671096
622402	Akr1c12	13	aldo-keto reductase family 1, member C12	7.1503	5.48325	-1.66705	0.314896	0.0878496	0.0464544	11.5157	11.7545	0.23874	1.17996	0.382492	0.0956838
68135	Eif3h	15	eukaryotic translation initiation factor 3, subunit H	11.3253	11.1178	-0.207431	0.866078	0.39026	0.163857	12.2753	11.7544	-0.520874	0.69695	0.00641569	0.00152371
64138	Ctsz	2	cathepsin Z	11.0023	10.3335	-0.668718	0.629065	0.0696524	0.0205415	12.1835	11.7537	-0.429851	0.742338	0.106758	0.0956838
14137	Fdft1	14	farnesyl diphosphate farnesyl transferase 1	8.04645	8.39189	0.345442	1.27054	0.122401	0.101287	11.4739	11.7534	0.279507	1.21378	0.593977	0.0956838
14873	Gsto1	19	glutathione S-transferase omega 1	10.2575	8.26936	-1.98818	0.252057	0.00556426	0.00105075	9.47915	11.7496	2.27041	4.82461	0.0012331	0
12822	Col18a1	10	collagen, type XVIII, alpha 1	8.00006	8.29038	0.290313	1.22291	0.245008	0.18994	11.8187	11.7437	-0.0749881	0.94935	0.800635	0.1982
67398	Srpr	9	signal recognition particle receptor ('docking protein')	8.6495	9.45245	0.802952	1.74467	0.0165535	0.00256204	11.5565	11.7433	0.186793	1.13823	0.45349	0.0956838
16071	Igkc	6	immunoglobulin kappa constant	12.516	10.5172	-1.99883	0.250203	0.136852	0.0464544	11.6163	11.7406	0.12433	1.09	0.915932	0.0956838
26444	Psma7	2	proteasome (prosome, macropain) subunit, alpha type 7	10.1824	9.54902	-0.633402	0.644654	0.00459754	0.000943716	11.7777	11.74	-0.0377064	0.974202	0.669379	0.1982
99138	Stard7	2	START domain containing 7	10.0657	9.85695	-0.208702	0.865315	0.227141	0.101287	11.6865	11.7396	0.0530902	1.03748	0.683326	0.0956838
217869	Eif5	12	eukaryotic translation initiation factor 5	7.85338	8.07263	0.219251	1.16413	0.233725	0.163857	11.3821	11.739	0.356893	1.28067	0.118229	0.0340045
14790	Grcc10	6	gene rich cluster, C10 gene	9.84286	10.5927	0.749885	1.68166	0.0306388	0.00649334	11.235	11.738	0.50302	1.41718	0.0240362	0.00671096
53382	Txnl1	18	thioredoxin-like 1	9.89719	9.80218	-0.0950169	0.936261	0.653953	0.18994	12.302	11.7341	-0.567953	0.674573	0.00555703	0.00152371
545536	Gm10704	3	predicted pseudogene 10704	11.0051	10.9826	-0.0224666	0.984548	0.873398	0.18994	11.8322	11.7334	-0.0988011	0.933809	0.53489	0.186738
56612	Pfdn5	15	prefoldin 5	9.50827	10.4853	0.977069	1.96846	0.0308665	0.00649334	12.3237	11.7333	-0.590457	0.664132	0.00301803	0.000602966
218335	Clptm1l	13	CLPTM1-like	10.7547	10.9342	0.179528	1.13251	0.272961	0.18994	11.2688	11.7326	0.463847	1.37921	0.157789	0.0340045
21452	Tcn2	11	transcobalamin 2	10.1541	10.1089	-0.0452644	0.969112	0.779934	0.18994	10.6837	11.7319	1.04822	2.06797	0.0089599	0.00152371
106648	Cyp4f15	17	cytochrome P450, family 4, subfamily f, polypeptide 15	5.81387	5.07173	-0.742143	0.59785	0.0449107	0.0205415	8.7747	11.7245	2.94984	7.72666	0.0027268	0.000602966
22627	Ywhae	11	tyrosine 3-monooxygenase/tryptophan 5-monooxygenase activation protein, epsilon polypeptide	9.97845	9.7484	-0.230054	0.852603	0.341982	0.101287	12.5526	11.7219	-0.830673	0.562267	6.93401e-05	0
56248	Ak3	19	adenylate kinase 3	6.33176	6.75369	0.421932	1.33972	0.0967875	0.0464544	11.4083	11.7174	0.309071	1.23891	0.0179077	0.00671096
13177	Eci1	17	enoyl-Coenzyme A delta isomerase 1	8.34504	8.75444	0.409409	1.32814	0.0818667	0.0464544	11.0022	11.7154	0.713198	1.63943	0.000800878	0
67010	Rbm7	9	RNA binding motif protein 7	10.7476	10.1367	-0.610894	0.654791	0.0483702	0.0205415	11.3773	11.7142	0.336848	1.26299	0.0293078	0.00671096
21454	Tcp1	17	t-complex protein 1	10.7531	10.3413	-0.411864	0.751652	0.0534419	0.0205415	12.4446	11.7081	-0.73642	0.600227	0.00808275	0.00152371
12896	Cpt2	4	carnitine palmitoyltransferase 2	7.08308	8.2714	1.18833	2.27888	0.0629322	0.0205415	10.6713	11.7069	1.03556	2.04991	0.00112735	0
11808	Apoa4	9	apolipoprotein A-IV	7.25484	5.63474	-1.6201	0.325313	0.0436522	0.0205415	13.2138	11.7061	-1.50779	0.351649	0.026585	0.00671096
27981	D4Wsu53e	4	DNA segment, Chr 4, Wayne State University 53, expressed	7.33886	7.97157	0.632705	1.55047	0.009794	0.00121105	11.3203	11.7051	0.384803	1.30568	0.0033942	0.000602966
51792	Ppp2r1a	17	protein phosphatase 2 (formerly 2A), regulatory subunit A (PR 65), alpha isoform	11.4958	11.5637	0.0679343	1.04821	0.417157	0.201435	12.4437	11.703	-0.740775	0.598418	0.00720155	0.00152371
66181	Nop10	2	NOP10 ribonucleoprotein homolog (yeast)	9.30075	9.25085	-0.0499035	0.966001	0.702046	0.18994	11.5165	11.7027	0.186215	1.13777	0.302988	0.0956838
75863	Clec4g	8	C-type lectin domain family 4, member g	11.3399	11.1023	-0.237673	0.848112	0.585161	0.18994	7.63314	11.701	4.0679	16.7711	0.00190685	0.000602966
67636	Lyrm5	6	LYR motif containing 5	8.19429	8.86399	0.669694	1.59074	0.00951029	0.00121105	10.4366	11.6987	1.26209	2.39843	0.00216341	0.000602966
218103	Slc17a2	13	solute carrier family 17 (sodium phosphate), member 2	6.35477	4.85319	-1.50158	0.353167	0.0486412	0.0205415	9.67524	11.6986	2.02335	4.06526	0.00310181	0.000602966
227197	Ndufs1	1	NADH dehydrogenase (ubiquinone) Fe-S protein 1	8.54302	8.44039	-0.102631	0.931333	0.764327	0.18994	11.4496	11.697	0.247385	1.18705	0.345812	0.0956838
28200	Dhrs4	14	dehydrogenase/reductase (SDR family) member 4	6.80955	6.19356	-0.615989	0.652482	0.115074	0.0464544	11.4568	11.6958	0.238973	1.18015	0.191467	0.0340045
66085	Eif3f	7	eukaryotic translation initiation factor 3, subunit F	11.5918	11.8843	0.29246	1.22473	0.263154	0.18994	12.0505	11.6956	-0.354927	0.781909	0.139913	0.0956838
69672	Txndc15	13	thioredoxin domain containing 15	9.25737	9.96613	0.708758	1.6344	0.0290798	0.00649334	10.9212	11.693	0.771816	1.70742	0.0160072	0.00671096
233016	Blvrb	7	biliverdin reductase B (flavin reductase (NADPH))	10.4809	9.72054	-0.760374	0.590343	0.110487	0.0464544	10.7192	11.6927	0.973437	1.96351	0.0571894	0.00671096
97212	Hadha	5	hydroxyacyl-Coenzyme A dehydrogenase/3-ketoacyl-Coenzyme A thiolase/enoyl-Coenzyme A hydratase (trifunctional protein), alpha subunit	5.13966	5.26262	0.122964	1.08897	0.726997	0.257865	11.6342	11.6895	0.0552967	1.03907	0.749634	0.0956838
66889	Rnf128	X	ring finger protein 128	9.20495	8.22971	-0.975236	0.508657	0.0515211	0.0205415	11.8973	11.6875	-0.209736	0.864695	0.3578	0.155537
16006	Igfbp1	11	insulin-like growth factor binding protein 1	11.6157	7.81143	-3.80426	0.0715817	0.0141445	0.00256204	12.8527	11.6865	-1.16614	0.445612	0.117205	0.0956838
66092	Ghitm	14	growth hormone inducible transmembrane protein	9.04936	8.8788	-0.170568	0.888493	0.409818	0.163857	11.1855	11.6805	0.494945	1.40927	0.00819138	0.00152371
72157	Pgm2	4	phosphoglucomutase 2	7.60489	7.29571	-0.309173	0.807104	0.485709	0.163857	10.9797	11.6769	0.697199	1.62135	0.0406067	0.00671096
56529	Sec11a	7	SEC11 homolog A (S. cerevisiae)	10.6949	10.8867	0.191776	1.14217	0.131797	0.101287	11.7439	11.6767	-0.0671402	0.954528	0.7447	0.1982
11637	Ak2	4	adenylate kinase 2	9.16518	7.41599	-1.74919	0.297468	0.001379	0	11.4017	11.6766	0.274865	1.20988	0.329552	0.0956838
58520	0610007P14Rik	12	RIKEN cDNA 0610007P14 gene	7.17426	6.9809	-0.193354	0.87457	0.21484	0.101287	11.2064	11.675	0.468649	1.38381	0.0789564	0.0340045
218865	Chdh	14	choline dehydrogenase	6.66223	7.03336	0.371125	1.29336	0.336821	0.201435	11.1512	11.6742	0.522993	1.43693	0.00301283	0.000602966
66713	Actr2	11	ARP2 actin-related protein 2 homolog (yeast)	11.3971	10.2027	-1.19438	0.436975	0.00494135	0.000943716	11.8585	11.6728	-0.185673	0.879239	0.0768965	0.0340045
68090	Yif1a	19	Yip1 interacting factor homolog A (S. cerevisiae)	8.48697	9.0207	0.533732	1.44767	0.0227883	0.00475976	11.0496	11.6721	0.622458	1.5395	0.00377904	0.000602966
21789	Tfpi2	6	tissue factor pathway inhibitor 2	7.17761	8.85412	1.67652	3.19656	0.0343774	0.010647	10.687	11.6716	0.984553	1.9787	0.0196776	0.00671096
12606	Cebpa	7	CCAAT/enhancer binding protein (C/EBP), alpha	7.02824	6.20909	-0.819143	0.566779	0.0407948	0.010647	12.0017	11.6714	-0.330312	0.795364	0.490708	0.155537
211389	Suox	10	sulfite oxidase	5.01812	5.52537	0.50725	1.42134	0.0279172	0.00649334	9.69639	11.6678	1.9714	3.92148	0.00371952	0.000602966
20656	Sod2	17	superoxide dismutase 2, mitochondrial	10.2537	9.7805	-0.473247	0.720342	0.0188354	0.00475976	10.761	11.6667	0.905741	1.87351	0.00138738	0
21351	Taldo1	7	transaldolase 1	11.0608	9.72542	-1.33541	0.39628	0.00753294	0.00105075	11.8039	11.666	-0.137939	0.908817	0.475592	0.155537
68015	Trap1	16	TNF receptor-associated protein 1	7.98925	8.07118	0.0819301	1.05843	0.67366	0.254289	11.7973	11.6657	-0.131618	0.912807	0.435954	0.155537
99712	Cept1	3	choline/ethanolaminephosphotransferase 1	10.3995	9.74602	-0.653465	0.635752	0.0268702	0.00649334	11.4034	11.6649	0.261509	1.19873	0.0990414	0.0340045
66048	Tmem93	11	transmembrane protein 93	8.97964	8.76704	-0.212609	0.862975	0.213437	0.101287	11.2143	11.6643	0.450009	1.36605	0.0166081	0.00671096
13244	Degs1	1	degenerative spermatocyte homolog 1 (Drosophila)	10.2157	10.2307	0.0149444	1.01041	0.92334	0.257865	11.9857	11.6635	-0.322258	0.799817	0.0591552	0.0340045
18002	Nedd8	14	neural precursor cell expressed, developmentally down-regulated gene 8	9.94146	10.0714	0.129916	1.09423	0.507699	0.215683	12.1942	11.6596	-0.534594	0.690353	0.00120247	0
67442	Retsat	6	retinol saturase (all trans retinol 13,14 reductase)	7.71234	7.22196	-0.49038	0.711838	0.459457	0.163857	11.235	11.6586	0.423623	1.34129	0.437828	0.0956838
56378	Arpc3	5	actin related protein 2/3 complex, subunit 3	11.0535	10.5552	-0.49833	0.707926	0.0713842	0.0205415	11.8175	11.6579	-0.159604	0.895271	0.320834	0.121805
67443	Map1lc3b	8	microtubule-associated protein 1 light chain 3 beta	10.0932	10.7333	0.640066	1.5584	0.00785479	0.000856631	11.4879	11.6527	0.16481	1.12102	0.434022	0.0956838
259301	Leap2	11	liver-expressed antimicrobial peptide 2	6.58	5.27881	-1.3012	0.40579	0.182762	0.101287	10.6107	11.6519	1.04115	2.05786	0.123296	0.0340045
26440	Psma1	7	proteasome (prosome, macropain) subunit, alpha type 1	9.38335	8.5651	-0.818255	0.567127	0.00831937	0.00121105	11.4563	11.6494	0.193105	1.14322	0.196428	0.0340045
11927	Atox1	11	ATX1 (antioxidant protein 1) homolog 1 (yeast)	10.3981	10.0824	-0.315728	0.803446	0.227168	0.101287	11.7376	11.6449	-0.0926738	0.937783	0.545283	0.186738
75406	Ndufs7	10	NADH dehydrogenase (ubiquinone) Fe-S protein 7	9.99802	10.1382	0.140219	1.10207	0.136106	0.101287	11.6558	11.6448	-0.010976	0.992421	0.950596	0.1982
18777	Lypla1	1	lysophospholipase 1	8.54336	7.58107	-0.962285	0.513244	0.0195796	0.00475976	10.8103	11.6402	0.829966	1.77764	0.00633017	0.00152371
13663	Ei24	9	etoposide induced 2.4 mRNA	9.84868	9.82129	-0.0273917	0.981193	0.934078	0.18994	11.5803	11.6347	0.0543989	1.03843	0.837248	0.0956838
66916	Ndufb7	8	NADH dehydrogenase (ubiquinone) 1 beta subcomplex, 7	10.3304	9.58268	-0.747684	0.595559	0.0130565	0.00256204	11.7285	11.6324	-0.0961241	0.935543	0.186942	0.0956838
66077	Aurkaip1	4	aurora kinase A interacting protein 1	9.65569	9.53743	-0.118258	0.9213	0.412748	0.163857	11.0533	11.6322	0.578876	1.49369	0.00167456	0.000602966
23802	Amfr	8	autocrine motility factor receptor	9.53452	9.19934	-0.335187	0.792681	0.362074	0.163857	11.4008	11.6289	0.228106	1.1713	0.339909	0.0956838
68371	Pbld1	10	phenazine biosynthesis-like protein domain containing 1	5.42554	5.11855	-0.306996	0.808323	0.586581	0.18994	10.7623	11.6269	0.86458	1.82081	0.0950433	0.0340045
60525	Acss2	2	acyl-CoA synthetase short-chain family member 2	6.59059	7.08642	0.495834	1.41014	0.162676	0.163857	8.45191	11.623	3.17106	9.00709	0.0044239	0.00152371
14057	Sfxn1	13	sideroflexin 1	9.06432	10.0976	1.03328	2.04668	0.00997486	0.00121105	11.5256	11.6222	0.096612	1.06926	0.7795	0.0956838
66413	Psmd6	14	proteasome (prosome, macropain) 26S subunit, non-ATPase, 6	9.25222	9.2727	0.0204827	1.0143	0.913486	0.257865	11.4665	11.6216	0.155158	1.11354	0.202042	0.0340045
103711	Pnpo	11	pyridoxine 5'-phosphate oxidase	7.18259	6.84931	-0.333278	0.793731	0.210637	0.101287	10.616	11.6197	1.00376	2.00522	0.0104831	0.00152371
67876	Coq10b	1	coenzyme Q10 homolog B (S. cerevisiae)	7.75658	7.56916	-0.187424	0.878172	0.638983	0.18994	10.3001	11.6189	1.3188	2.49459	0.0063007	0.00152371
26926	Aifm1	X	apoptosis-inducing factor, mitochondrion-associated 1	8.90989	8.43141	-0.478479	0.717734	0.0486799	0.0205415	10.7958	11.6166	0.820715	1.76628	0.003389	0.000602966
12509	Cd59a	2	CD59a antigen	6.90651	7.39679	0.490281	1.40472	0.122328	0.101287	9.7142	11.6159	1.90174	3.73664	0.00153819	0.000602966
66155	Ufc1	1	ubiquitin-fold modifier conjugating enzyme 1	9.37802	9.49243	0.114416	1.08254	0.553412	0.23051	11.219	11.6144	0.395371	1.31528	0.0240027	0.00671096
381629	0610007C21Rik	5	RIKEN cDNA 0610007C21 gene	8.81773	9.75545	0.937725	1.91551	0.0389862	0.010647	10.8104	11.614	0.803661	1.74552	0.0167167	0.00671096
109815	H47	7	histocompatibility 47	10.5296	10.2131	-0.316451	0.803043	0.213573	0.101287	11.4851	11.6139	0.128802	1.09339	0.544659	0.0956838
67707	Mrpl24	3	mitochondrial ribosomal protein L24	9.37001	9.8676	0.497592	1.41185	0.0183101	0.00475976	11.695	11.6135	-0.0815017	0.945073	0.630008	0.1982
17155	Man1a	10	mannosidase 1, alpha	8.48809	9.45663	0.968532	1.95685	0.00365278	0.000476804	11.4571	11.6128	0.155712	1.11397	0.361817	0.0956838
15451	Hpn	7	hepsin	7.9723	7.00238	-0.969916	0.510536	0.112784	0.0464544	11.83	11.6089	-0.221171	0.857869	0.297989	0.121805
14629	Gclc	9	glutamate-cysteine ligase, catalytic subunit	8.77031	8.61175	-0.158555	0.895922	0.692289	0.18994	12.5982	11.6057	-0.992478	0.502614	0.0665474	0.0340045
17713	Grpel1	5	GrpE-like 1, mitochondrial	9.58767	9.0369	-0.550765	0.682658	0.034768	0.010647	11.121	11.6047	0.483684	1.39831	0.00317	0.000602966
59021	Rab2a	4	RAB2A, member RAS oncogene family	9.49925	10.1309	0.631618	1.5493	0.0523342	0.0205415	11.2602	11.6041	0.343969	1.26924	0.0366301	0.00671096
230709	Zmpste24	4	zinc metallopeptidase, STE24 homolog (S. cerevisiae)	10.6789	10.5456	-0.133375	0.911696	0.446184	0.163857	11.3172	11.6038	0.286608	1.21977	0.00823645	0.00152371
97998	Deptor	15	DEP domain containing MTOR-interacting protein	4.77244	6.81405	2.04161	4.11704	0.00824887	0.000856631	10.403	11.6036	1.20061	2.29837	0.00186294	0.000602966
11671	Aldh3a2	11	aldehyde dehydrogenase family 3, subfamily A2	6.71953	6.90525	0.185713	1.13738	0.468689	0.215683	11.1499	11.5986	0.448759	1.36487	0.122336	0.0340045
27384	Akr1c13	13	aldo-keto reductase family 1, member C13	9.09296	7.40275	-1.69021	0.309881	0.0365945	0.010647	11.8085	11.5981	-0.210411	0.864291	0.471337	0.155537
13033	Ctsd	7	cathepsin D	11.1188	10.6931	-0.42569	0.744483	0.153503	0.0464544	12.0373	11.5949	-0.442325	0.735947	0.126409	0.0956838
11928	Atp1a1	3	ATPase, Na+/K+ transporting, alpha 1 polypeptide	10.2501	10.0624	-0.187721	0.877992	0.495788	0.18994	12.0608	11.594	-0.466833	0.723551	0.133943	0.0956838
65098	Zfand6	7	zinc finger, AN1-type domain 6	8.67845	8.47932	-0.199126	0.871078	0.538227	0.18994	11.1992	11.5913	0.392102	1.3123	0.046934	0.00671096
67880	Dcxr	11	dicarbonyl L-xylulose reductase	9.03244	7.66466	-1.36779	0.387486	0.0276549	0.00649334	10.016	11.5897	1.57374	2.97676	0.00301283	0.000602966
18670	Abcb4	5	ATP-binding cassette, sub-family B (MDR/TAP), member 4	7.40256	5.87412	-1.52845	0.34665	0.0919314	0.0464544	10.9806	11.5894	0.608792	1.52498	0.19539	0.0340045
14151	Fech	18	ferrochelatase	8.16277	8.38383	0.221061	1.16559	0.254213	0.18994	10.96	11.5891	0.62904	1.54654	0.0109344	0.00152371
23923	Aadat	8	aminoadipate aminotransferase	5.3494	3.90222	-1.44718	0.366738	0.165824	0.0464544	9.82598	11.5842	1.75827	3.38292	0.00116549	0
68342	Ndufb10	17	NADH dehydrogenase (ubiquinone) 1 beta subcomplex, 10	9.09513	9.49208	0.396949	1.31672	0.194542	0.163857	11.7302	11.5804	-0.149841	0.90135	0.244631	0.121805
66357	Ostc	3	oligosaccharyltransferase complex subunit	9.82975	10.0563	0.226516	1.17001	0.199088	0.163857	12.4533	11.5792	-0.874156	0.545573	0.0110788	0.00152371
67473	Slc47a1	11	solute carrier family 47, member 1	5.86454	4.75187	-1.11267	0.462438	0.242127	0.101287	10.8938	11.5791	0.685323	1.60806	0.033415	0.00671096
19330	Rab18	18	RAB18, member RAS oncogene family	5.94091	6.15879	0.217885	1.16303	0.23094	0.163857	11.1002	11.5737	0.473536	1.38851	0.000707269	0
66165	Bccip	7	BRCA2 and CDKN1A interacting protein	9.3448	9.47794	0.133144	1.09668	0.415443	0.201435	10.5475	11.5735	1.02606	2.03645	0.000580146	0
22275	Urod	4	uroporphyrinogen decarboxylase	9.61904	9.83299	0.213954	1.15986	0.362732	0.201435	10.8236	11.5715	0.747892	1.67934	0.0011262	0
68198	Ndufb2	6	NADH dehydrogenase (ubiquinone) 1 beta subcomplex, 2	8.37061	8.42794	0.0573329	1.04054	0.599507	0.244935	11.0766	11.5708	0.494218	1.40856	0.000136947	0
70186	Fam162a	16	family with sequence similarity 162, member A	9.52706	9.92505	0.397991	1.31767	0.0229542	0.00475976	11.9591	11.5671	-0.392034	0.762054	0.307125	0.121805
244416	Ppp1r3b	8	protein phosphatase 1, regulatory (inhibitor) subunit 3B	6.95949	6.0627	-0.896783	0.537083	0.252432	0.101287	11.2881	11.567	0.278897	1.21327	0.637578	0.0956838
16430	Stt3a	9	STT3, subunit of the oligosaccharyltransferase complex, homolog A (S. cerevisiae)	10.0724	9.89642	-0.175949	0.885185	0.21065	0.101287	11.985	11.5644	-0.420591	0.747118	0.0374546	0.0340045
26754	Cops5	1	COP9 (constitutive photomorphogenic) homolog, subunit 5 (Arabidopsis thaliana)	9.67356	9.07192	-0.601641	0.659004	0.0128594	0.00256204	11.4539	11.5565	0.102572	1.07369	0.541261	0.0956838
20425	Shmt1	11	serine hydroxymethyltransferase 1 (soluble)	6.00092	5.0978	-0.90312	0.534729	0.0605411	0.0205415	11.2	11.554	0.354072	1.27816	0.102161	0.0340045
11428	Aco1	4	aconitase 1	7.95997	8.39584	0.435863	1.35272	0.310352	0.18994	10.5045	11.5532	1.0487	2.06866	0.00544956	0.00152371
104112	Acly	11	ATP citrate lyase	10.2644	9.85237	-0.412072	0.751543	0.173686	0.0464544	11.3597	11.5518	0.192129	1.14245	0.589286	0.0956838
66427	Cyb5b	8	cytochrome b5 type B	7.76762	7.60807	-0.159553	0.895302	0.537456	0.18994	10.7431	11.5512	0.808045	1.75084	0.050787	0.00671096
66448	Mrpl20	4	mitochondrial ribosomal protein L20	9.20094	8.53974	-0.661199	0.632352	0.0146183	0.00256204	11.2424	11.5479	0.305472	1.23582	0.0472564	0.00671096
69202	Ptms	6	parathymosin	8.08958	7.66953	-0.420048	0.7474	0.0694086	0.0205415	12.1438	11.5458	-0.597933	0.6607	0.00520744	0.00152371
28295	D10Jhu81e	10	DNA segment, Chr 10, Johns Hopkins University 81 expressed	8.43647	8.41691	-0.019566	0.986529	0.894517	0.18994	11.2158	11.5451	0.329351	1.25645	0.17061	0.0340045
54426	Hgfac	5	hepatocyte growth factor activator	6.14985	5.1348	-1.01506	0.494809	0.225587	0.101287	11.3025	11.5449	0.242416	1.18297	0.295262	0.0956838
68137	Kdelr1	7	KDEL (Lys-Asp-Glu-Leu) endoplasmic reticulum protein retention receptor 1	8.91104	9.95433	1.04329	2.06093	0.0054874	0.000856631	11.4582	11.5377	0.0794952	1.05665	0.580076	0.0956838
67068	Dynlrb1	2	dynein light chain roadblock-type 1	9.01619	9.80859	0.792403	1.73196	0.0558422	0.0205415	11.1478	11.5327	0.384905	1.30577	0.00415752	0.00152371
70223	Nars	18	asparaginyl-tRNA synthetase	9.07057	8.61486	-0.455707	0.729153	0.0900823	0.0464544	12.217	11.5309	-0.686108	0.621528	0.00307812	0.000602966
68202	Ndufa5	6	NADH dehydrogenase (ubiquinone) 1 alpha subcomplex, 5	9.89558	10.0304	0.13477	1.09792	0.654252	0.254289	11.6219	11.5284	-0.0935063	0.937242	0.216968	0.121805
104009	Qsox1	1	quiescin Q6 sulfhydryl oxidase 1	6.28411	5.45496	-0.829157	0.562858	0.0110005	0.0017388	11.6012	11.5282	-0.0729375	0.9507	0.820117	0.1982
14104	Fasn	11	fatty acid synthase	7.88996	8.24957	0.359614	1.28308	0.301519	0.18994	11.5459	11.5282	-0.0176468	0.987843	0.969368	0.1982
278180	Vsig4	X	V-set and immunoglobulin domain containing 4	12.5938	10.7556	-1.83829	0.279653	0.0472406	0.0205415	7.71568	11.5254	3.8097	14.0228	0.0084306	0.00152371
75612	Gns	10	glucosamine (N-acetyl)-6-sulfatase	10.9261	10.5798	-0.346237	0.786633	0.0774636	0.0205415	10.5205	11.5242	1.00367	2.00509	0.0153646	0.00671096
53381	Prdx4	X	peroxiredoxin 4	9.52238	9.43453	-0.0878521	0.940923	0.702326	0.18994	11.5371	11.5241	-0.0129712	0.991049	0.954958	0.1982
14679	Gnai3	3	guanine nucleotide binding protein (G protein), alpha inhibiting 3	9.74296	9.76926	0.0263038	1.0184	0.904632	0.257865	11.5074	11.5238	0.0163687	1.01141	0.921657	0.0956838
12628	Cfh	1	complement component factor h	8.69367	10.2794	1.58574	3.00162	0.0139342	0.0017388	10.5886	11.5214	0.932755	1.90892	0.00996995	0.00152371
11804	Aplp2	9	amyloid beta (A4) precursor-like protein 2	8.29309	8.38658	0.0934941	1.06695	0.261805	0.18994	11.8772	11.5213	-0.355891	0.781387	0.0335785	0.0340045
20733	Spint2	7	serine protease inhibitor, Kunitz type 2	8.1574	8.24312	0.0857149	1.06121	0.827393	0.257865	11.6873	11.518	-0.169261	0.889298	0.54609	0.186738
74617	Scpep1	11	serine carboxypeptidase 1	9.54716	9.83457	0.287404	1.22044	0.0622423	0.0205415	12.2371	11.5165	-0.720511	0.606882	0.0172189	0.00671096
93687	Csnk1a1	18	casein kinase 1, alpha 1	10.4398	11.0126	0.572878	1.48749	0.0098385	0.00121105	11.8146	11.5157	-0.298938	0.81285	0.0250436	0.00671096
270166	Clpx	9	caseinolytic peptidase X (E.coli)	8.10639	7.78528	-0.321112	0.800453	0.597408	0.18994	11.31	11.5156	0.20565	1.15321	0.529827	0.0956838
104725	1110002B05Rik	12	RIKEN cDNA 1110002B05 gene	11.099	10.8953	-0.203723	0.868307	0.431038	0.163857	12.3863	11.5145	-0.871827	0.546455	0.000337455	0
108037	Shmt2	10	serine hydroxymethyltransferase 2 (mitochondrial)	8.19567	7.29204	-0.903638	0.534537	0.00426528	0.000943716	12.0863	11.5134	-0.572913	0.672258	0.0721646	0.0340045
12411	Cbs	17	cystathionine beta-synthase	7.05172	6.30598	-0.745731	0.596366	0.0442445	0.0205415	10.7547	11.513	0.758386	1.6916	0.16462	0.0340045
100040220	Gm9892	8	predicted gene 9892	10.1226	10.1879	0.0652858	1.04629	0.697512	0.257865	11.665	11.5126	-0.152392	0.899758	0.361462	0.155537
56382	Rab9	X	RAB9, member RAS oncogene family	10.1039	10.1129	0.00900854	1.00626	0.959266	0.257865	10.6601	11.5048	0.844736	1.79594	0.0116954	0.00152371
67117	Dynlt3	X	dynein light chain Tctex-type 3	9.59712	10.2231	0.625931	1.54321	0.0570961	0.0205415	10.6907	11.5046	0.813895	1.75795	0.0153271	0.00671096
14860	Gsta4	9	glutathione S-transferase, alpha 4	7.63225	7.89622	0.26397	1.20078	0.707705	0.257865	11.5904	11.5022	-0.0882935	0.940635	0.904454	0.1982
238257	Tmem30b	12	transmembrane protein 30B	7.48103	6.6781	-0.802928	0.573185	0.0890648	0.0464544	11.4407	11.4989	0.0581748	1.04115	0.741575	0.0956838
19125	Prodh	16	proline dehydrogenase	6.36908	6.2445	-0.124586	0.917267	0.567724	0.18994	10.031	11.4967	1.4657	2.76198	0.0534138	0.00671096
72599	Pdia5	16	protein disulfide isomerase associated 5	7.09229	7.36034	0.268045	1.20418	0.208646	0.163857	12.3929	11.4943	-0.898602	0.536406	0.0166462	0.00671096
81910	Rrbp1	2	ribosome binding protein 1	9.33921	8.79026	-0.548956	0.683514	0.0763247	0.0205415	12.2594	11.4934	-0.76599	0.58805	0.00425286	0.000602966
75761	Apol7a	15	apolipoprotein L 7a	6.23506	5.41969	-0.815361	0.568266	0.26279	0.101287	10.9944	11.4911	0.496654	1.41094	0.331558	0.0956838
17025	Alad	4	aminolevulinate, delta-, dehydratase	8.21236	7.90013	-0.312231	0.805395	0.328919	0.101287	11.4624	11.4878	0.0253907	1.01776	0.879348	0.0956838
71760	Agxt2l1	3	alanine-glyoxylate aminotransferase 2-like 1	6.54142	5.31564	-1.22578	0.427567	0.313764	0.101287	8.69713	11.4854	2.78832	6.90826	0.0313423	0.00671096
64705	Dpys	15	dihydropyrimidinase	4.89077	4.3758	-0.514962	0.699811	0.330686	0.101287	10.4512	11.4826	1.03145	2.04408	0.12808	0.0340045
12461	Cct2	10	chaperonin containing Tcp1, subunit 2 (beta)	10.6284	10.698	0.0695936	1.04942	0.485477	0.215683	11.8063	11.4793	-0.327008	0.797188	0.00846065	0.00152371
17105	Lyz2	10	lysozyme 2	12.341	10.8072	-1.53385	0.345355	0.127149	0.0464544	11.5051	11.4767	-0.028366	0.98053	0.971587	0.1982
109821	F11	8	coagulation factor XI	5.85092	4.58274	-1.26817	0.415185	0.0182362	0.00475976	10.0209	11.4764	1.45554	2.74258	0.0231353	0.00671096
67856	Echdc3	2	enoyl Coenzyme A hydratase domain containing 3	7.1393	6.45523	-0.684076	0.622404	0.082704	0.0464544	9.98239	11.4749	1.49249	2.81373	0.00188201	0.000602966
19182	Psmc3	2	proteasome (prosome, macropain) 26S subunit, ATPase 3	9.36291	9.44387	0.0809535	1.05772	0.471111	0.215683	11.7391	11.4741	-0.26494	0.832233	0.0261366	0.00671096
59044	Rnf130	11	ring finger protein 130	10.0956	9.43459	-0.661033	0.632425	0.00846498	0.00121105	11.2805	11.4737	0.193244	1.14333	0.198068	0.0340045
14791	Emg1	6	EMG1 nucleolar protein homolog (S. cerevisiae)	9.83199	9.50471	-0.327281	0.797037	0.0947547	0.0464544	11.8823	11.471	-0.411365	0.751912	0.00203802	0.000602966
66997	Psmd12	11	proteasome (prosome, macropain) 26S subunit, non-ATPase, 12	9.25144	8.72148	-0.529964	0.692572	0.0277017	0.00649334	11.0035	11.4701	0.466591	1.38184	0.00114353	0
20334	Sec23a	12	SEC23A (S. cerevisiae)	8.14087	9.19102	1.05015	2.07074	0.0350188	0.010647	10.907	11.4683	0.561275	1.47557	0.0581931	0.00671096
12757	Clta	4	clathrin, light polypeptide (Lca)	11.4212	11.2298	-0.191378	0.875769	0.218446	0.101287	11.645	11.4669	-0.178124	0.883851	0.130158	0.0956838
70361	Lman1	18	lectin, mannose-binding, 1	9.14893	9.67282	0.523886	1.43782	0.0251627	0.00649334	11.699	11.4624	-0.236543	0.848777	0.0476684	0.0340045
59029	Psmd14	2	proteasome (prosome, macropain) 26S subunit, non-ATPase, 14	10.9588	10.2077	-0.751188	0.594114	0.0138435	0.00256204	11.6348	11.4564	-0.178444	0.883656	0.293786	0.121805
23972	Papss2	19	3'-phosphoadenosine 5'-phosphosulfate synthase 2	4.54752	4.94233	0.394812	1.31477	0.0580258	0.0205415	9.51056	11.4543	1.94372	3.84697	0.000713047	0
213827	Arcn1	9	archain 1	8.30976	8.43251	0.122751	1.08881	0.512613	0.23051	11.5777	11.4542	-0.123507	0.917954	0.270868	0.121805
18115	Nnt	13	nicotinamide nucleotide transhydrogenase	8.08682	8.40646	0.319644	1.24802	0.429682	0.215683	10.965	11.4541	0.48916	1.40363	0.184767	0.0340045
72999	Insig2	1	insulin induced gene 2	8.99418	8.57289	-0.421295	0.746754	0.238133	0.101287	11.0102	11.4517	0.441529	1.35804	0.209203	0.0340045
13001	Csnk2b	17	casein kinase 2, beta polypeptide	8.68973	7.99704	-0.692689	0.6187	0.082047	0.0464544	12.0383	11.4509	-0.587372	0.665554	0.0225939	0.00671096
66914	Vps28	15	vacuolar protein sorting 28 (yeast)	10.3059	10.3888	0.0829504	1.05918	0.6393	0.244935	11.9238	11.4486	-0.475171	0.719382	0.0290102	0.00671096
18570	Pdcd6	13	programmed cell death 6	10.722	10.5034	-0.218593	0.859403	0.0418482	0.010647	10.6268	11.4422	0.815414	1.7598	0.00659078	0.00152371
68465	Adipor2	6	adiponectin receptor 2	8.35003	7.69047	-0.659564	0.63307	0.0196715	0.00475976	10.7672	11.4418	0.674595	1.59615	0.00539813	0.00152371
17777	Mttp	3	microsomal triglyceride transfer protein	6.5728	4.68556	-1.88725	0.270323	0.0319782	0.010647	11.4963	11.4388	-0.0574271	0.960976	0.621972	0.1982
83493	Sacm1l	9	SAC1 (suppressor of actin mutations 1, homolog)-like (S. cerevisiae)	9.02219	9.6077	0.585502	1.50056	0.0369828	0.010647	10.3776	11.4375	1.0599	2.08478	0.000281983	0
68944	Tmco1	1	transmembrane and coiled-coil domains 1	9.24424	9.12583	-0.118406	0.921205	0.66434	0.18994	11.6731	11.4358	-0.237297	0.848333	0.141161	0.0956838
66277	Klf15	6	Kruppel-like factor 15	7.44398	8.23107	0.787085	1.72558	0.0367234	0.010647	11.0233	11.4335	0.410224	1.32889	0.265874	0.0956838
56041	Uso1	5	USO1 homolog, vesicle docking protein (yeast)	7.77535	8.72721	0.95186	1.93436	0.00798538	0.000856631	10.7598	11.4305	0.670704	1.59185	0.00544782	0.00152371
11974	Atp6v0e	17	ATPase, H+ transporting, lysosomal V0 subunit E	11.2739	10.8712	-0.402663	0.756461	0.0508792	0.0205415	11.6697	11.4293	-0.240331	0.846551	0.330587	0.121805
68953	Chmp2a	7	charged multivesicular body protein 2A	9.36542	9.46203	0.0966116	1.06926	0.696426	0.257865	11.2923	11.4291	0.136849	1.0995	0.324377	0.0956838
55949	Eef1b2	1	eukaryotic translation elongation factor 1 beta 2	10.594	10.6865	0.0924752	1.0662	0.349851	0.201435	11.9323	11.4265	-0.505826	0.704257	0.00897666	0.00152371
27409	Abcg5	17	ATP-binding cassette, sub-family G (WHITE), member 5	5.97864	4.54258	-1.43607	0.369574	0.124368	0.0464544	9.90293	11.4244	1.52148	2.87086	0.173127	0.0340045
15384	Hnrnpab	11	heterogeneous nuclear ribonucleoprotein A/B	10.1489	9.41428	-0.734646	0.600965	0.00377297	0.000764232	12.7466	11.4236	-1.32306	0.399685	6.93401e-05	0
26378	Decr2	17	2-4-dienoyl-Coenzyme A reductase 2, peroxisomal	5.27551	4.86341	-0.412103	0.751527	0.478299	0.163857	10.0714	11.4205	1.34911	2.54754	0.01	0.00152371
20193	S100a1	3	S100 calcium binding protein A1	8.88512	9.76152	0.876403	1.83579	0.014961	0.00256204	10.523	11.4171	0.894151	1.85852	0.0150953	0.00671096
67695	Ost4	5	oligosaccharyltransferase 4 homolog (S. cerevisiae)	9.12584	9.50823	0.382392	1.3035	0.0235597	0.00649334	12.0183	11.4138	-0.604563	0.657671	0.00864267	0.00152371
12793	Cnih	14	cornichon homolog (Drosophila)	10.2173	10.2051	-0.0121951	0.991583	0.944035	0.18994	11.5333	11.4121	-0.121201	0.919422	0.506792	0.186738
67938	Myl12b	17	myosin, light chain 12B, regulatory	11.6776	11.4058	-0.271758	0.828309	0.211613	0.101287	12.2551	11.4111	-0.843967	0.557109	0.0264313	0.00671096
12343	Capza2	6	capping protein (actin filament) muscle Z-line, alpha 2	11.2159	10.296	-0.919906	0.528543	0.0133147	0.00256204	11.4	11.4109	0.0109784	1.00764	0.920376	0.0956838
12385	Ctnna1	18	catenin (cadherin associated protein), alpha 1	10.8872	11.5239	0.63664	1.5547	0.0211825	0.00475976	11.896	11.4076	-0.48839	0.71282	0.00311973	0.000602966
319625	Galm	17	galactose mutarotase	7.64721	7.1654	-0.48181	0.716078	0.357206	0.163857	11.2722	11.4072	0.135009	1.0981	0.427345	0.0956838
20454	St3gal5	6	ST3 beta-galactoside alpha-2,3-sialyltransferase 5	8.77046	7.81917	-0.951288	0.51717	0.0405631	0.010647	10.5213	11.405	0.88375	1.84517	0.0129418	0.00152371
27362	Dnajb9	12	DnaJ (Hsp40) homolog, subfamily B, member 9	9.67657	10.0158	0.339203	1.26506	0.0611207	0.0205415	11.1924	11.4021	0.209673	1.15643	0.498657	0.0956838
20893	Bhlhe40	6	basic helix-loop-helix family, member e40	8.43374	8.35927	-0.074463	0.949696	0.873084	0.18994	11.4952	11.3993	-0.0959121	0.935681	0.787354	0.1982
217980	Larp4b	13	La ribonucleoprotein domain family, member 4B	10.4113	9.78142	-0.629849	0.646244	0.0148905	0.00256204	11.4924	11.3981	-0.0943454	0.936697	0.802501	0.1982
14827	Pdia3	2	protein disulfide isomerase associated 3	7.46148	7.63227	0.17079	1.12568	0.462335	0.215683	11.7188	11.3978	-0.320958	0.800538	0.0827979	0.0340045
56726	Sh3bgrl	X	SH3-binding domain glutamic acid-rich protein like	9.46697	9.08735	-0.379619	0.76864	0.253033	0.101287	11.7413	11.3956	-0.345728	0.786911	0.089334	0.0956838
231889	Bud31	5	BUD31 homolog (yeast)	10.4742	10.4749	0.000628275	1.00044	0.996352	0.257865	11.3545	11.3947	0.0402309	1.02828	0.794439	0.0956838
56351	Ptges3	10	prostaglandin E synthase 3 (cytosolic)	10.0259	9.72015	-0.305779	0.809005	0.0732298	0.0205415	12.0741	11.3886	-0.685494	0.621793	0.000337455	0
17850	Mut	17	methylmalonyl-Coenzyme A mutase	8.09344	8.36213	0.268689	1.20471	0.390475	0.201435	10.8873	11.3878	0.500448	1.41465	0.0216301	0.00671096
19165	Psen2	1	presenilin 2	9.2054	9.41973	0.214336	1.16017	0.27638	0.18994	11.5352	11.3869	-0.148341	0.902287	0.77087	0.1982
70789	Kynu	2	kynureninase (L-kynurenine hydrolase)	6.52711	5.28705	-1.24006	0.423354	0.135246	0.0464544	9.43446	11.3837	1.94928	3.86182	0.0016162	0.000602966
59052	Mettl9	7	methyltransferase like 9	10.67	10.378	-0.29205	0.816741	0.146941	0.0464544	11.0917	11.3816	0.289959	1.22261	0.0495845	0.00671096
56357	Ivd	2	isovaleryl coenzyme A dehydrogenase	8.04295	7.98094	-0.0620043	0.957932	0.801289	0.18994	10.7932	11.3814	0.588208	1.50338	0.133231	0.0340045
67869	Paip2	18	polyadenylate-binding protein-interacting protein 2	9.78075	10.4793	0.69851	1.62283	0.0153401	0.00256204	11.6037	11.3804	-0.223366	0.856564	0.187384	0.0956838
98496	Pid1	1	phosphotyrosine interaction domain containing 1	7.775	9.05304	1.27803	2.42508	0.0191861	0.00475976	11.3558	11.3768	0.0209921	1.01466	0.951494	0.0956838
71661	0610005C13Rik	7	RIKEN cDNA 0610005C13 gene	6.71396	5.79163	-0.922336	0.527654	0.132368	0.0464544	9.22385	11.3763	2.15241	4.44569	0.0240408	0.00671096
21371	Tbca	13	tubulin cofactor A	9.87329	10.0119	0.138615	1.10085	0.733404	0.257865	11.2228	11.3741	0.151374	1.11063	0.390444	0.0956838
66676	Tmed7	18	transmembrane emp24 protein transport domain containing 7	8.17351	7.72979	-0.443728	0.735232	0.225843	0.101287	12.1689	11.3736	-0.795357	0.5762	0.000464001	0
16005	Igfals	17	insulin-like growth factor binding protein, acid labile subunit	4.7384	4.68572	-0.0526838	0.964141	0.791476	0.18994	8.93799	11.3706	2.43259	5.39863	0.000513695	0
208665	Akr1d1	6	aldo-keto reductase family 1, member D1	5.60988	4.27903	-1.33085	0.397534	0.179047	0.101287	10.0944	11.3695	1.27508	2.42012	0.0335231	0.00671096
227290	Aamp	1	angio-associated migratory protein	8.38479	8.66277	0.277978	1.21249	0.156402	0.101287	11.7144	11.3687	-0.345648	0.786954	0.0433665	0.0340045
77006	Ddrgk1	2	DDRGK domain containing 1	9.15014	8.99456	-0.155575	0.897774	0.277769	0.101287	10.7696	11.3672	0.597514	1.51311	0.004807	0.00152371
66885	Acadsb	7	acyl-Coenzyme A dehydrogenase, short/branched chain	7.97756	8.81326	0.835704	1.78473	0.0240029	0.00649334	9.394	11.367	1.97296	3.92573	0.000409685	0
13123	Cyp7b1	3	cytochrome P450, family 7, subfamily b, polypeptide 1	6.15896	9.91872	3.75976	13.5457	0.000654975	0	9.52044	11.3618	1.84139	3.58355	0.11362	0.0340045
109129	Mmadhc	2	methylmalonic aciduria (cobalamin deficiency) cblD type, with homocystinuria	9.58241	9.26847	-0.313932	0.804447	0.221359	0.101287	11.0433	11.3599	0.316599	1.24539	0.00723102	0.00152371
14132	Fcgrt	7	Fc receptor, IgG, alpha chain transporter	9.81364	10.5258	0.712141	1.63823	0.0685938	0.0464544	9.97636	11.3535	1.37716	2.59757	0.000765053	0
66834	Acot13	13	acyl-CoA thioesterase 13	8.57737	8.43977	-0.137593	0.909035	0.439985	0.163857	10.6063	11.3534	0.747111	1.67843	0.00805385	0.00152371
11843	Arf4	14	ADP-ribosylation factor 4	8.4684	9.05825	0.589856	1.5051	0.0163726	0.00256204	11.9974	11.3518	-0.645564	0.639243	0.00164221	0
73830	Eif3k	7	eukaryotic translation initiation factor 3, subunit K	10.2624	10.5893	0.326903	1.25432	0.227985	0.163857	11.6068	11.3515	-0.25535	0.837784	0.151775	0.0956838
66536	Nipsnap3b	4	nipsnap homolog 3B (C. elegans)	9.36155	7.90739	-1.45417	0.364966	0.00231509	0.000576078	11.2946	11.3411	0.0464703	1.03274	0.69318	0.0956838
269951	Idh2	7	isocitrate dehydrogenase 2 (NADP+), mitochondrial	9.25942	9.42217	0.162751	1.11942	0.442117	0.215683	11.9829	11.3408	-0.642065	0.640795	0.0109176	0.00152371
110382	C8b	4	complement component 8, beta polypeptide	6.25973	4.85051	-1.40922	0.376516	0.0911698	0.0464544	11.0107	11.3395	0.328827	1.25599	0.614708	0.0956838
12039	Bckdha	7	branched chain ketoacid dehydrogenase E1, alpha polypeptide	7.67954	7.43755	-0.241986	0.845581	0.179312	0.101287	10.1047	11.3361	1.23133	2.34784	0.00791228	0.00152371
66375	Dhrs7	12	dehydrogenase/reductase (SDR family) member 7	9.73482	9.24836	-0.486464	0.713773	0.0693092	0.0205415	11.1002	11.3339	0.233699	1.17585	0.305734	0.0956838
223691	Eif3l	15	eukaryotic translation initiation factor 3, subunit L	9.27791	9.45769	0.179772	1.1327	0.0634604	0.0205415	12.1934	11.3326	-0.860784	0.550653	0.00012019	0
20813	Srp14	2	signal recognition particle 14	10.927	11.253	0.326034	1.25356	0.114566	0.101287	11.3233	11.3321	0.00879644	1.00612	0.932076	0.0956838
171281	Acot3	12	acyl-CoA thioesterase 3	6.26181	4.99772	-1.26409	0.416363	0.108635	0.0464544	8.2276	11.332	3.10442	8.60049	0.0161066	0.00671096
14263	Fmo5	3	flavin containing monooxygenase 5	8.02224	5.86308	-2.15917	0.223885	0.00468537	0.000943716	11.7836	11.3319	-0.451765	0.731148	0.325755	0.121805
17966	Nbr1	11	neighbor of Brca1 gene 1	7.78222	8.32015	0.537929	1.45189	0.129824	0.101287	11.0734	11.3295	0.256193	1.19432	0.20128	0.0340045
71911	Bdh1	16	3-hydroxybutyrate dehydrogenase, type 1	4.37626	3.57837	-0.797884	0.575192	0.122945	0.0464544	11.4076	11.3288	-0.0787232	0.946895	0.883541	0.1982
18102	Nme1	11	non-metastatic cells 1, protein (NM23A) expressed in	11.0406	10.429	-0.611558	0.654489	0.0169239	0.00475976	12.018	11.3285	-0.689442	0.620093	0.0286392	0.00671096
12408	Cbr1	16	carbonyl reductase 1	6.9586	7.18437	0.225768	1.1694	0.545856	0.23051	11.5653	11.3212	-0.244077	0.844356	0.815535	0.1982
64291	Osbpl1a	18	oxysterol binding protein-like 1A	8.59228	8.83261	0.240332	1.18126	0.285507	0.18994	10.5096	11.3207	0.811132	1.75459	0.0856605	0.0340045
52637	Cisd1	10	CDGSH iron sulfur domain 1	7.49661	7.04722	-0.44939	0.732352	0.159654	0.0464544	10.711	11.3205	0.609528	1.52576	0.10733	0.0340045
12012	Baat	4	bile acid-Coenzyme A: amino acid N-acyltransferase	5.9546	4.04609	-1.90852	0.266366	0.0626005	0.0205415	9.93393	11.3175	1.38362	2.60922	0.0139541	0.00152371
14792	Lpcat3	6	lysophosphatidylcholine acyltransferase 3	7.90964	8.09555	0.185905	1.13753	0.537055	0.23051	11.511	11.3161	-0.194873	0.87365	0.309714	0.121805
101966	D8Ertd738e	8	DNA segment, Chr 8, ERATO Doi 738, expressed	10.1288	9.68133	-0.447434	0.733346	0.013261	0.00256204	11.1745	11.3151	0.140561	1.10233	0.0560436	0.00671096
100273	Osbpl9	4	oxysterol binding protein-like 9	9.85784	9.58885	-0.268995	0.829898	0.0280738	0.00649334	10.0887	11.3145	1.22582	2.33889	0.000127124	0
93694	Clec2d	6	C-type lectin domain family 2, member d	5.33874	7.03852	1.69978	3.24851	0.0170741	0.00256204	9.62451	11.314	1.68946	3.22536	0.0119912	0.00152371
27395	Mrpl15	1	mitochondrial ribosomal protein L15	7.34504	6.97846	-0.366585	0.775616	0.0259554	0.00649334	10.8766	11.3125	0.435887	1.35274	0.0897729	0.0340045
18576	Pde3b	7	phosphodiesterase 3B, cGMP-inhibited	8.89917	7.86732	-1.03185	0.489084	0.00603808	0.00105075	10.3222	11.3082	0.985998	1.98068	0.00482492	0.00152371
100504474	2010003K15Rik	10	RIKEN cDNA 2010003K15 gene	7.71114	5.3866	-2.32454	0.199638	0.054616	0.0205415	11.4065	11.3075	-0.099073	0.933633	0.647336	0.1982
14262	Fmo3	1	flavin containing monooxygenase 3	5.13076	6.18996	1.05921	2.08379	0.228949	0.163857	7.434	11.3049	3.87094	14.6308	0.125378	0.0340045
13170	Dbp	7	D site albumin promoter binding protein	5.73663	6.6276	0.890973	1.85443	0.0403516	0.010647	10.3415	11.303	0.961497	1.94733	0.127538	0.0340045
27045	Nit1	1	nitrilase 1	7.54402	7.63308	0.0890596	1.06368	0.765184	0.257865	10.8485	11.3027	0.454145	1.36997	0.0167763	0.00671096
66882	Bzw1	1	basic leucine zipper and W2 domains 1	10.0784	9.13072	-0.94773	0.518448	0.0109398	0.0017388	11.4422	11.3022	-0.140003	0.907517	0.159025	0.0956838
66661	Srp72	5	signal recognition particle 72	9.41236	9.64045	0.228099	1.17129	0.0353458	0.010647	11.2085	11.302	0.0934502	1.06692	0.468112	0.0956838
12972	Cryz	3	crystallin, zeta	7.59558	8.01135	0.415768	1.33401	0.397296	0.201435	10.6172	11.2986	0.681385	1.60368	0.0345788	0.00671096
20148	Dhrs3	4	dehydrogenase/reductase (SDR family) member 3	8.49157	9.47717	0.985602	1.98014	0.0157838	0.00256204	10.9392	11.2955	0.356321	1.28016	0.0241587	0.00671096
15288	Hmbs	9	hydroxymethylbilane synthase	9.39499	8.69724	-0.697749	0.616533	0.0464743	0.0205415	11.7257	11.2954	-0.430326	0.742094	0.0347902	0.0340045
14431	Gamt	10	guanidinoacetate methyltransferase	6.83063	7.10409	0.273461	1.2087	0.673702	0.254289	10.8542	11.2878	0.43361	1.35061	0.0313683	0.00671096
70349	Copb1	7	coatomer protein complex, subunit beta 1	8.20735	8.54761	0.340265	1.26599	0.388385	0.201435	11.1068	11.2868	0.180025	1.1329	0.229496	0.0340045
14227	Fkbp2	19	FK506 binding protein 2	8.79232	8.4309	-0.361427	0.778394	0.0608988	0.0205415	11.0293	11.2851	0.255801	1.194	0.0495533	0.00671096
55980	Impa1	3	inositol (myo)-1(or 4)-monophosphatase 1	9.29351	9.26615	-0.0273678	0.981209	0.866009	0.18994	11.4421	11.2849	-0.157217	0.896753	0.235478	0.121805
67963	Npc2	12	Niemann Pick type C2	11.4436	11.5958	0.152198	1.11126	0.394374	0.201435	11.1491	11.2847	0.135601	1.09855	0.535304	0.0956838
79044	Mrps34	17	mitochondrial ribosomal protein S34	8.54719	8.51452	-0.0326716	0.977608	0.671136	0.18994	11.0779	11.2835	0.205594	1.15316	0.100287	0.0340045
12469	Cct8	16	chaperonin containing Tcp1, subunit 8 (theta)	9.29217	9.19116	-0.101014	0.932378	0.660517	0.18994	11.796	11.2832	-0.512854	0.700835	0.00306368	0.000602966
66055	0610009D07Rik	12	RIKEN cDNA 0610009D07 gene	10.0624	9.72556	-0.336811	0.791789	0.230655	0.101287	11.4828	11.2804	-0.20244	0.869079	0.154009	0.0956838
22210	Ube2b	11	ubiquitin-conjugating enzyme E2B, RAD6 homology (S. cerevisiae)	8.79971	9.03502	0.235315	1.17716	0.219461	0.163857	10.8932	11.2797	0.386406	1.30713	0.0266977	0.00671096
110821	Pcca	14	propionyl-Coenzyme A carboxylase, alpha polypeptide	8.51138	8.51203	0.0006457	1.00045	0.998621	0.257865	10.7695	11.2787	0.509182	1.42324	0.0449567	0.00671096
269831	Tspan12	6	tetraspanin 12	5.6317	4.62586	-1.00584	0.497981	0.105793	0.0464544	9.86396	11.2759	1.41193	2.66093	0.00661042	0.00152371
16423	Cd47	16	CD47 antigen (Rh-related antigen, integrin-associated signal transducer)	10.3089	10.3465	0.0375697	1.02638	0.802476	0.257865	11.515	11.2759	-0.23912	0.847262	0.0796435	0.0340045
18519	Kat2b	17	K(lysine) acetyltransferase 2B	9.21811	9.46437	0.246259	1.18613	0.217382	0.163857	11.2347	11.2759	0.0411774	1.02895	0.785654	0.0956838
13601	Ecm1	3	extracellular matrix protein 1	8.3922	9.78066	1.38846	2.618	0.0042491	0.000764232	8.31951	11.2746	2.95507	7.75469	0.000149081	0
14533	Bloc1s1	10	biogenesis of lysosome-related organelles complex-1, subunit 1	9.90933	10.8549	0.945612	1.92601	0.0522169	0.0205415	11.1447	11.2725	0.12775	1.09259	0.439878	0.0956838
211401	Mtss1	15	metastasis suppressor 1	6.37135	6.82526	0.453905	1.36974	0.0794808	0.0464544	11.0636	11.2723	0.208686	1.15563	0.415107	0.0956838
63959	Slc29a1	17	solute carrier family 29 (nucleoside transporters), member 1	6.26258	6.27999	0.0174134	1.01214	0.964643	0.257865	11.3482	11.2717	-0.076526	0.948339	0.757854	0.1982
26893	Cops6	5	COP9 (constitutive photomorphogenic) homolog, subunit 6 (Arabidopsis thaliana)	9.61525	9.72817	0.112925	1.08142	0.29133	0.18994	10.5853	11.271	0.68574	1.60853	0.000513695	0
67693	2310003F16Rik	2	RIKEN cDNA 2310003F16 gene	9.53236	9.19492	-0.337438	0.791445	0.169814	0.0464544	11.3309	11.2701	-0.0607429	0.95877	0.621744	0.1982
56508	Rapgef4	2	Rap guanine nucleotide exchange factor (GEF) 4	3.76797	3.63456	-0.13341	0.911674	0.438008	0.163857	9.25613	11.2699	2.0138	4.03844	0.000127124	0
12739	Cldn3	5	claudin 3	7.41254	8.49127	1.07873	2.11218	0.0403476	0.010647	12.0649	11.2699	-0.795029	0.576332	0.00455565	0.000602966
56428	Mtch2	2	mitochondrial carrier homolog 2 (C. elegans)	8.94788	9.11551	0.167629	1.12321	0.551949	0.23051	10.7232	11.2695	0.546338	1.46037	0.00802843	0.00152371
216705	Clint1	11	clathrin interactor 1	10.0372	9.62589	-0.411279	0.751957	0.0157301	0.00475976	11.1969	11.2682	0.0713407	1.05069	0.689239	0.0956838
12894	Cpt1a	19	carnitine palmitoyltransferase 1a, liver	8.40216	8.53144	0.129279	1.09375	0.647572	0.254289	10.5155	11.2679	0.752313	1.68449	0.0472593	0.00671096
56433	Vps29	5	vacuolar protein sorting 29 (S. pombe)	10.0217	9.72461	-0.29707	0.813904	0.109785	0.0464544	11.4287	11.2678	-0.160851	0.894497	0.220911	0.121805
100042179	Gm9803	10	presequence translocase-asssociated motor 16 homolog pseudogene	10.0762	9.9128	-0.163415	0.892909	0.141927	0.0464544	11.9524	11.2655	-0.686869	0.621201	0.00556454	0.00152371
13135	Dad1	14	defender against cell death 1	10.1177	10.2573	0.139564	1.10157	0.386233	0.201435	11.4982	11.2642	-0.233988	0.850281	0.105867	0.0956838
65114	Vps35	8	vacuolar protein sorting 35	8.69859	8.71601	0.0174153	1.01214	0.910245	0.257865	11.4526	11.2637	-0.188864	0.877296	0.18117	0.0956838
19084	Prkar1a	11	protein kinase, cAMP dependent regulatory, type I, alpha	9.32436	9.12557	-0.198792	0.87128	0.182967	0.101287	11.5304	11.2629	-0.267549	0.830729	0.0385641	0.0340045
67511	Tmed9	13	transmembrane emp24 protein transport domain containing 9	10.5914	11.0478	0.456477	1.37219	0.0287169	0.00649334	11.0801	11.2559	0.175861	1.12964	0.415691	0.0956838
54208	Arl6ip1	7	ADP-ribosylation factor-like 6 interacting protein 1	10.1437	8.75533	-1.38838	0.381995	0.00572778	0.00105075	11.7899	11.2551	-0.534796	0.690256	0.0996059	0.0956838
68653	Samm50	15	sorting and assembly machinery component 50 homolog (S. cerevisiae)	10.3363	10.0482	-0.288141	0.818956	0.170146	0.0464544	11.9871	11.253	-0.734109	0.601189	0.000204553	0
18569	Pdcd4	19	programmed cell death 4	9.71498	9.74532	0.0303373	1.02125	0.744087	0.257865	10.4439	11.2508	0.806866	1.74941	0.0580157	0.00671096
83409	Lamtor2	3	late endosomal/lysosomal adaptor, MAPK and MTOR activator 2	8.94762	8.5792	-0.368425	0.774627	0.0806914	0.0464544	11.0172	11.2469	0.229699	1.17259	0.140102	0.0340045
72747	Ttc39c	18	tetratricopeptide repeat domain 39C	7.36534	6.49563	-0.869714	0.547255	0.0437863	0.0205415	10.3399	11.2466	0.906644	1.87468	0.172713	0.0340045
233489	Picalm	7	phosphatidylinositol binding clathrin assembly protein	11.2354	10.8667	-0.368728	0.774465	0.0563721	0.0205415	11.2592	11.2443	-0.0149287	0.989706	0.951518	0.1982
66904	Pccb	9	propionyl Coenzyme A carboxylase, beta polypeptide	6.37691	6.55749	0.180579	1.13334	0.463006	0.215683	10.2987	11.2431	0.944404	1.92439	0.00213625	0.000602966
105355	Slc17a3	13	solute carrier family 17 (sodium phosphate), member 3	5.51068	5.17006	-0.340615	0.789705	0.693858	0.18994	9.48389	11.2424	1.75851	3.38348	0.00609095	0.00152371
59022	Edf1	2	endothelial differentiation-related factor 1	8.91448	9.5624	0.647922	1.56691	0.101098	0.0464544	11.1714	11.2387	0.0672466	1.04772	0.574914	0.0956838
17117	Amacr	15	alpha-methylacyl-CoA racemase	7.27169	7.13735	-0.134335	0.911089	0.862034	0.18994	11.0313	11.2365	0.205158	1.15281	0.743168	0.0956838
13098	Cyp2c39	19	cytochrome P450, family 2, subfamily c, polypeptide 39	5.15053	3.25858	-1.89195	0.269443	0.225776	0.101287	9.38484	11.2347	1.84981	3.60453	0.324215	0.0956838
64655	Mrps22	9	mitochondrial ribosomal protein S22	8.05795	7.59824	-0.459715	0.72713	0.0124041	0.0017388	11.0962	11.2314	0.13526	1.09829	0.224336	0.0340045
100198	H6pd	4	hexose-6-phosphate dehydrogenase (glucose 1-dehydrogenase)	9.42183	10.9775	1.55569	2.93975	0.00704929	0.000856631	10.7193	11.2287	0.509382	1.42344	0.0111378	0.00152371
67023	Use1	8	unconventional SNARE in the ER 1 homolog (S. cerevisiae)	9.70035	10.1734	0.47307	1.38806	0.0441145	0.010647	11.0163	11.2267	0.210332	1.15695	0.406502	0.0956838
13204	Dhx15	5	DEAH (Asp-Glu-Ala-His) box polypeptide 15	10.9775	10.6302	-0.347356	0.786023	0.0385609	0.010647	11.598	11.2259	-0.372084	0.772666	0.0167653	0.00671096
14976	H2-Ke2	17	H2-K region expressed gene 2	9.78254	9.46752	-0.315014	0.803843	0.400765	0.163857	11.8416	11.2247	-0.616886	0.652077	0.00373165	0.000602966
53356	Eif3g	9	eukaryotic translation initiation factor 3, subunit G	10.0151	10.0182	0.00311342	1.00216	0.97722	0.257865	11.6825	11.2241	-0.458357	0.727815	0.000454756	0
12462	Cct3	3	chaperonin containing Tcp1, subunit 3 (gamma)	9.9703	10.2683	0.297992	1.22943	0.0198183	0.00475976	11.7566	11.2228	-0.533784	0.690741	0.00898128	0.00152371
66119	Tomm6	17	translocase of outer mitochondrial membrane 6 homolog (yeast)	9.10356	8.59335	-0.510207	0.702122	0.0136025	0.00256204	12.2395	11.2218	-1.01772	0.493897	0.00141743	0
68585	Rtn4	11	reticulon 4	7.21166	7.48043	0.268775	1.20478	0.0928502	0.0464544	11.8142	11.2216	-0.592653	0.663122	0.203986	0.121805
11607	Agtr1a	13	angiotensin II receptor, type 1a	7.59569	9.2326	1.63691	3.10998	0.00312348	0.000476804	10.05	11.2212	1.17121	2.252	0.0160441	0.00671096
53379	Hnrnpa2b1	6	heterogeneous nuclear ribonucleoprotein A2/B1	10.7757	10.5149	-0.260835	0.834605	0.0771059	0.0205415	11.6174	11.2152	-0.402212	0.756697	0.00962527	0.00152371
56048	Lgals8	13	lectin, galactose binding, soluble 8	7.61032	8.16975	0.559429	1.47369	0.13435	0.101287	10.0931	11.2143	1.12117	2.17523	0.000506761	0
232449	Dera	6	2-deoxyribose-5-phosphate aldolase homolog (C. elegans)	8.16239	6.52674	-1.63566	0.321824	0.00915029	0.00121105	10.7829	11.2127	0.429804	1.34705	0.174194	0.0340045
67089	Psmc6	14	proteasome (prosome, macropain) 26S subunit, ATPase, 6	8.88393	8.85842	-0.0255107	0.982473	0.799616	0.18994	11.4092	11.2119	-0.197339	0.872158	0.0262267	0.00671096
241274	Pnpla7	2	patatin-like phospholipase domain containing 7	8.77556	7.40737	-1.3682	0.387375	0.0457451	0.0205415	11.1881	11.2109	0.0227187	1.01587	0.938716	0.0956838
76574	Mfsd2a	4	major facilitator superfamily domain containing 2A	5.86943	4.14315	-1.72628	0.30223	0.0111831	0.0017388	6.98012	11.2104	4.23033	18.7696	0.000394083	0
14373	G0s2	1	G0/G1 switch gene 2	9.09755	9.75676	0.659205	1.57921	0.249953	0.18994	10.4097	11.2102	0.800532	1.74174	0.224308	0.0340045
110172	Slc35b1	11	solute carrier family 35, member B1	9.69285	9.30061	-0.392237	0.761947	0.0135049	0.00256204	12.0701	11.2084	-0.861715	0.550298	0.0106553	0.00152371
231413	Grsf1	5	G-rich RNA sequence binding factor 1	9.00228	8.7218	-0.280478	0.823318	0.235737	0.101287	10.2806	11.2077	0.927046	1.90138	0.000464001	0
18643	Pfn1	11	profilin 1	9.96048	8.7189	-1.24158	0.422909	0.0201286	0.00475976	12.8438	11.2076	-1.63617	0.32171	0.000240379	0
16971	Lrp1	10	low density lipoprotein receptor-related protein 1	9.13447	11.2048	2.07038	4.19996	0.000703513	0	10.9357	11.2072	0.27146	1.20703	0.363716	0.0956838
13040	Ctss	3	cathepsin S	12.8911	11.3927	-1.49844	0.353935	0.0171649	0.00475976	11.3755	11.2071	-0.168411	0.889822	0.762142	0.1982
11801	Cd5l	3	CD5 antigen-like	12.7325	11.5561	-1.17647	0.442434	0.133738	0.0464544	9.44528	11.2055	1.76018	3.3874	0.122332	0.0340045
23991	Cib1	7	calcium and integrin binding 1 (calmyrin)	7.98327	8.52197	0.538701	1.45266	0.0344005	0.010647	10.4603	11.204	0.743677	1.67444	0.047754	0.00671096
17999	Nedd4	9	neural precursor cell expressed, developmentally down-regulated 4	7.99819	10.5424	2.54416	5.8327	0.000297296	0	11.595	11.2032	-0.391765	0.762197	0.011756	0.00152371
29817	Igfbp7	5	insulin-like growth factor binding protein 7	11.4912	13.4654	1.97426	3.92927	0.00676615	0.000856631	11.0147	11.2001	0.185459	1.13718	0.349672	0.0956838
19186	Psme1	14	proteasome (prosome, macropain) 28 subunit, alpha	10.3374	9.5244	-0.813038	0.569182	0.0359884	0.010647	12.0396	11.195	-0.844644	0.556848	0.000619438	0
69077	Psmd11	11	proteasome (prosome, macropain) 26S subunit, non-ATPase, 11	7.43207	7.43909	0.00701806	1.00488	0.967988	0.257865	10.7629	11.1931	0.43016	1.34738	0.00241766	0.000602966
52668	Ifi27l1	12	interferon, alpha-inducible protein 27 like 1	9.78684	10.7409	0.954092	1.93736	0.0073515	0.000856631	12.506	11.1926	-1.31339	0.402375	0.000711892	0
14079	Fabp2	3	fatty acid binding protein 2, intestinal	5.83094	3.27218	-2.55876	0.169721	0.0426861	0.010647	11.5489	11.1906	-0.358345	0.780059	0.541009	0.186738
433458	Gm13880	2	predicted gene 13880	9.53036	9.05733	-0.473034	0.720448	0.0175936	0.00475976	11.6023	11.1906	-0.411745	0.751713	0.011522	0.00152371
66320	Tmem208	8	transmembrane protein 208	8.78472	9.06741	0.282682	1.21645	0.0569782	0.0205415	11.0568	11.1892	0.132369	1.09609	0.297421	0.0956838
13171	Dbt	3	dihydrolipoamide branched chain transacylase E2	7.58797	7.73735	0.149379	1.10909	0.731856	0.257865	10.4353	11.1882	0.75282	1.68508	0.0233364	0.00671096
27378	Tcl1b3	12	T cell leukemia/lymphoma 1B, 3	9.79222	9.21476	-0.577455	0.670145	0.0560525	0.0205415	11.4265	11.186	-0.240442	0.846486	0.0301601	0.00671096
69029	1500032L24Rik	15	RIKEN cDNA 1500032L24 gene	10.7835	10.8929	0.109397	1.07878	0.524228	0.23051	11.9893	11.1846	-0.804744	0.572464	0.000174506	0
22644	Rnf103	6	ring finger protein 103	9.05814	8.80169	-0.25645	0.837145	0.442048	0.163857	9.95916	11.1819	1.22279	2.33398	8.66751e-05	0
19243	Ptp4a1	1	protein tyrosine phosphatase 4a1	7.77974	8.4521	0.672364	1.59368	0.129613	0.101287	10.4734	11.1808	0.707408	1.63287	0.0290639	0.00671096
105171	Arrdc3	13	arrestin domain containing 3	7.86969	8.10105	0.231359	1.17394	0.756271	0.257865	9.77725	11.1787	1.4014	2.64159	0.0376655	0.00671096
64058	Perp	10	PERP, TP53 apoptosis effector	7.90787	6.81454	-1.09333	0.468679	0.0538198	0.0205415	11.1779	11.1786	0.00067716	1.00047	0.995312	0.0956838
56347	Eif3c	7	eukaryotic translation initiation factor 3, subunit C	10.3032	10.5805	0.277274	1.2119	0.206944	0.163857	11.4346	11.1763	-0.258272	0.836089	0.15911	0.0956838
11988	Slc7a2	8	solute carrier family 7 (cationic amino acid transporter, y+ system), member 2	5.81109	4.44045	-1.37064	0.38672	0.00467323	0.000943716	10.2858	11.1732	0.887394	1.84983	0.0744222	0.0340045
213393	8430408G22Rik	6	RIKEN cDNA 8430408G22 gene	8.15472	6.20781	-1.94691	0.25937	0.0132783	0.00256204	11.485	11.172	-0.313013	0.804959	0.656547	0.1982
70495	Atp6ap2	X	ATPase, H+ transporting, lysosomal accessory protein 2	11.096	10.6465	-0.449576	0.732258	0.0558751	0.0205415	11.486	11.1699	-0.316004	0.803292	0.226955	0.121805
16456	F11r	1	F11 receptor	8.59945	8.91793	0.318484	1.24702	0.44863	0.215683	11.8829	11.1697	-0.713148	0.609988	0.00192419	0.000602966
19185	Psmd4	3	proteasome (prosome, macropain) 26S subunit, non-ATPase, 4	8.29594	8.15766	-0.138275	0.908605	0.275583	0.101287	11.6948	11.1697	-0.525132	0.694896	0.308112	0.121805
103742	1810046J19Rik	11	RIKEN cDNA 1810046J19 gene	9.34651	9.03774	-0.30877	0.80733	0.37839	0.163857	10.9902	11.1681	0.177925	1.13126	0.235415	0.0340045
211151	Churc1	12	churchill domain containing 1	8.90561	9.05124	0.145636	1.10622	0.3617	0.201435	11.0247	11.1678	0.143029	1.10422	0.399083	0.0956838
18606	Enpp2	15	ectonucleotide pyrophosphatase/phosphodiesterase 2	8.47751	11.7908	3.31327	9.94015	0.00968884	0.00121105	12.5415	11.1668	-1.37463	0.385651	0.00859933	0.00152371
56758	Mbnl1	3	muscleblind-like 1 (Drosophila)	10.6579	10.4122	-0.245758	0.843373	0.32195	0.101287	11.1434	11.1662	0.0227824	1.01592	0.876066	0.0956838
51788	H2afz	3	H2A histone family, member Z	12.7119	12.0716	-0.640261	0.641597	0.258676	0.101287	13.4776	11.166	-2.31158	0.20144	0.00799376	0.00152371
56282	Mrpl12	11	mitochondrial ribosomal protein L12	8.36471	8.09503	-0.269678	0.829505	0.138234	0.0464544	11.4428	11.1658	-0.277079	0.82526	0.0526621	0.0340045
66845	Mrpl33	5	mitochondrial ribosomal protein L33	10.4862	10.3632	-0.122967	0.918297	0.70202	0.18994	10.7763	11.1654	0.389131	1.3096	0.0565671	0.00671096
69225	Carkd	8	carbohydrate kinase domain containing	9.61313	10.2138	0.600635	1.51638	0.00886947	0.000856631	10.4091	11.1647	0.755591	1.68832	0.000993875	0
19684	Rdx	9	radixin	9.22052	9.85289	0.632374	1.55011	0.0314576	0.00649334	11.3526	11.164	-0.188613	0.877449	0.0986739	0.0956838
53612	Vti1b	12	vesicle transport through interaction with t-SNAREs 1B homolog	9.90278	10.0114	0.108654	1.07822	0.491399	0.215683	10.9271	11.1638	0.236712	1.1783	0.0954449	0.0340045
18107	Nmt1	11	N-myristoyltransferase 1	10.8258	10.3823	-0.443534	0.735331	0.0452609	0.0205415	11.6673	11.1624	-0.504962	0.704679	0.0217237	0.00671096
234734	Aars	8	alanyl-tRNA synthetase	7.24419	6.96511	-0.279083	0.824115	0.0342104	0.010647	10.9054	11.1617	0.256341	1.19445	0.0922328	0.0340045
54381	Pgcp	15	plasma glutamate carboxypeptidase	9.37079	10.5369	1.16608	2.24401	0.0244664	0.00649334	8.64813	11.1609	2.51274	5.70703	0.00372183	0.000602966
14412	Slc6a13	6	solute carrier family 6 (neurotransmitter transporter, GABA), member 13	7.86098	5.32072	-2.54026	0.171912	0.00842858	0.00121105	11.6362	11.16	-0.476179	0.718879	0.121512	0.0956838
103694	Tmed4	11	transmembrane emp24 protein transport domain containing 4	9.5829	9.99102	0.408116	1.32695	0.0393069	0.010647	11.4571	11.1578	-0.299277	0.812659	0.135307	0.0956838
68991	Ssu72	4	Ssu72 RNA polymerase II CTD phosphatase homolog (yeast)	9.61693	8.94589	-0.671036	0.628055	0.0287129	0.010647	10.9253	11.1575	0.232259	1.17467	0.11252	0.0340045
226414	Dars	1	aspartyl-tRNA synthetase	8.60602	7.91018	-0.695835	0.617352	0.011331	0.0017388	11.1279	11.1569	0.0290069	1.02031	0.837573	0.0956838
68352	Aspdh	7	aspartate dehydrogenase domain containing	4.91816	3.95567	-0.962484	0.513173	0.0799934	0.0464544	8.36723	11.1503	2.78307	6.88313	0.00143939	0
320940	Atp11c	X	ATPase, class VI, type 11C	5.53711	4.67625	-0.860864	0.550623	0.0304527	0.010647	8.84195	11.1498	2.30785	4.95146	0.00308159	0.000602966
13370	Dio1	4	deiodinase, iodothyronine, type I	3.60932	3.98744	0.378113	1.29964	0.596368	0.244935	9.71253	11.1491	1.43654	2.7067	0.0374494	0.00671096
66121	Chchd1	14	coiled-coil-helix-coiled-coil-helix domain containing 1	9.22831	9.53233	0.304023	1.23458	0.0313472	0.00649334	11.403	11.148	-0.255009	0.837982	0.0628528	0.0340045
246703	Apoa1bp	3	apolipoprotein A-I binding protein	9.23244	9.62708	0.394643	1.31462	0.0336447	0.010647	11.3507	11.1477	-0.203019	0.868731	0.504947	0.186738
15452	Hprt	X	hypoxanthine guanine phosphoribosyl transferase	10.4865	9.34861	-1.13784	0.45444	0.00829106	0.00121105	11.0149	11.1476	0.132781	1.09641	0.614826	0.0956838
64384	Sirt3	7	sirtuin 3 (silent mating type information regulation 2, homolog) 3 (S. cerevisiae)	7.44729	7.57739	0.130103	1.09437	0.549411	0.23051	9.98262	11.147	1.16438	2.24138	0.0133717	0.00152371
73124	Golim4	3	golgi integral membrane protein 4	7.58795	8.46348	0.875536	1.83469	0.0571539	0.0205415	10.786	11.1467	0.360736	1.28408	0.094447	0.0340045
11747	Anxa5	3	annexin A5	10.9413	11.9908	1.04946	2.06975	0.0235049	0.00649334	12.9775	11.1461	-1.83143	0.280985	0.00248642	0.000602966
380780	Serpina11	12	serine (or cysteine) peptidase inhibitor, clade A (alpha-1 antiproteinase, antitrypsin), member 11	5.87066	4.58643	-1.28423	0.41059	0.101003	0.0464544	10.5815	11.1458	0.564259	1.47863	0.124898	0.0340045
75841	Rnf139	15	ring finger protein 139	8.92827	8.92754	-0.000728148	0.999495	0.996529	0.18994	11.1504	11.1437	-0.0067242	0.99535	0.960957	0.1982
53415	Htatip2	7	HIV-1 tat interactive protein 2, homolog (human)	9.13775	8.1732	-0.964555	0.512436	0.0620239	0.0205415	9.76462	11.1405	1.37592	2.59533	0.00937998	0.00152371
78304	Lsmd1	11	LSM domain containing 1	9.06963	9.39353	0.323896	1.25171	0.204604	0.163857	11.5313	11.1365	-0.394853	0.760567	0.0666659	0.0340045
192185	Nadk	4	NAD kinase	8.12047	8.04768	-0.0727833	0.950802	0.76059	0.18994	10.5363	11.1358	0.599563	1.51526	0.0345296	0.00671096
27984	Efhd2	4	EF hand domain containing 2	11.1511	9.59677	-1.55436	0.34048	0.00443054	0.000943716	10.0988	11.1343	1.03553	2.04987	0.0166705	0.00671096
19013	Ppara	15	peroxisome proliferator activated receptor alpha	5.16969	5.06053	-0.109155	0.927131	0.860286	0.18994	10.3814	11.134	0.752545	1.68476	0.105793	0.0340045
68047	Mpnd	17	MPN domain containing	9.13657	8.9293	-0.207274	0.866173	0.118923	0.0464544	11.3956	11.1312	-0.264385	0.832554	0.142415	0.0956838
66461	Ptpmt1	2	protein tyrosine phosphatase, mitochondrial 1	8.97042	8.47807	-0.492348	0.710867	0.0634274	0.0205415	10.7126	11.1299	0.417281	1.33541	0.0698076	0.0340045
72778	Dnajc22	15	DnaJ (Hsp40) homolog, subfamily C, member 22	6.22814	4.67006	-1.55808	0.339604	0.135816	0.0464544	11.0725	11.1284	0.0558872	1.0395	0.772426	0.0956838
20018	Polr1d	5	polymerase (RNA) I polypeptide D	9.59066	9.33513	-0.255534	0.837677	0.395757	0.163857	11.2209	11.128	-0.0929168	0.937625	0.446023	0.155537
14489	Mtpn	6	myotrophin	9.28187	8.68443	-0.597439	0.660926	0.0302719	0.010647	11.2002	11.1265	-0.0736987	0.950199	0.443722	0.155537
234673	Ces2e	8	carboxylesterase 2E	6.82049	4.09389	-2.72661	0.151081	0.0386019	0.010647	12.6523	11.1246	-1.52766	0.346839	0.00887438	0.00152371
14958	H1f0	15	H1 histone family, member 0	9.85267	9.51306	-0.339609	0.790255	0.41951	0.163857	13.3832	11.1243	-2.2589	0.208931	0.000107477	0
246277	Csad	15	cysteine sulfinic acid decarboxylase	6.82466	7.6003	0.775632	1.71194	0.156717	0.101287	11.4166	11.1231	-0.293555	0.815889	0.695331	0.1982
100042069	Gm15210	8	predicted gene 15210	11.3292	11.4844	0.155273	1.11363	0.265046	0.18994	11.5771	11.1206	-0.456544	0.72873	0.0246741	0.00671096
11886	Asah1	8	N-acylsphingosine amidohydrolase 1	11.5294	10.4897	-1.03973	0.486417	0.0234528	0.00649334	11.2712	11.1189	-0.152306	0.899811	0.603256	0.1982
14020	Evi5	5	ecotropic viral integration site 5	7.92985	8.96121	1.03135	2.04394	0.0461935	0.0205415	10.7649	11.1174	0.352562	1.27683	0.00158442	0.000602966
64540	Tspan4	7	tetraspanin 4	9.056	10.0474	0.991407	1.98812	0.0223873	0.00475976	10.6224	11.1168	0.494358	1.40869	0.149243	0.0340045
226243	Habp2	19	hyaluronic acid binding protein 2	4.71784	4.39128	-0.32656	0.797436	0.0636505	0.0205415	10.4452	11.1161	0.670906	1.59207	0.00129897	0
66736	Ttc35	15	tetratricopeptide repeat domain 35	9.43907	9.34322	-0.0958505	0.93572	0.322939	0.101287	10.9123	11.1134	0.201023	1.14951	0.112748	0.0340045
225791	Zadh2	18	zinc binding alcohol dehydrogenase, domain containing 2	8.6846	9.37147	0.686868	1.60979	0.0309063	0.00649334	10.5048	11.1133	0.608475	1.52465	0.0109315	0.00152371
27393	Mrpl39	16	mitochondrial ribosomal protein L39	9.43509	9.15005	-0.285041	0.820718	0.213685	0.101287	10.9759	11.1115	0.135581	1.09854	0.254416	0.0956838
231329	Polr2b	5	polymerase (RNA) II (DNA directed) polypeptide B	10.2526	10.3753	0.12273	1.08879	0.334388	0.201435	10.8922	11.1085	0.216315	1.16176	0.220651	0.0340045
66075	Chchd3	6	coiled-coil-helix-coiled-coil-helix domain containing 3	7.52325	7.39057	-0.132682	0.912134	0.498087	0.18994	11.0043	11.1075	0.103173	1.07413	0.371052	0.0956838
15526	Hspa9	18	heat shock protein 9	7.24168	7.00994	-0.231738	0.851608	0.385813	0.163857	11.3021	11.1068	-0.195319	0.87338	0.130118	0.0956838
12238	Commd3	2	COMM domain containing 3	8.5491	8.06498	-0.484125	0.714931	0.170977	0.0464544	11.4608	11.1059	-0.354857	0.781947	0.0836045	0.0340045
66258	Mrps17	5	mitochondrial ribosomal protein S17	8.75104	8.82912	0.0780804	1.05561	0.539662	0.23051	10.9517	11.1005	0.148835	1.10867	0.104122	0.0340045
102462	Imp3	9	IMP3, U3 small nucleolar ribonucleoprotein, homolog (yeast)	9.39304	10.0204	0.627386	1.54476	0.0393941	0.010647	10.9656	11.0999	0.134288	1.09755	0.42878	0.0956838
75909	Vmp1	11	vacuole membrane protein 1	8.63731	8.28383	-0.35348	0.782694	0.182185	0.101287	11.2422	11.0996	-0.142585	0.905894	0.256036	0.121805
192193	Edem1	6	ER degradation enhancer, mannosidase alpha-like 1	8.66371	7.82367	-0.840038	0.558629	0.0466009	0.0205415	10.7223	11.0993	0.376952	1.29859	0.0745192	0.0340045
215449	Rap1b	10	RAS related protein 1b	10.5476	9.68167	-0.865912	0.548699	0.00421675	0.000943716	11.1743	11.0989	-0.0753765	0.949094	0.683104	0.1982
68365	Rab14	2	RAB14, member RAS oncogene family	9.22588	9.247	0.0211151	1.01474	0.887758	0.257865	11.0981	11.0941	-0.00395297	0.997264	0.956447	0.1982
69836	Pla2g12b	10	phospholipase A2, group XIIB	7.52935	5.32319	-2.20617	0.216709	0.0552308	0.0205415	11.3589	11.0934	-0.265534	0.831891	0.415508	0.155537
13014	Cstb	10	cystatin B	11.5731	11.6709	0.0978273	1.07016	0.381137	0.201435	12.802	11.0901	-1.71191	0.305256	0.00651797	0.00152371
26464	Vnn3	10	vanin 3	7.46129	5.46835	-1.99294	0.251227	0.0311126	0.010647	12.2094	11.0884	-1.12099	0.459779	0.103628	0.0956838
67375	Qprt	7	quinolinate phosphoribosyltransferase	7.38961	6.38268	-1.00692	0.497606	0.153488	0.0464544	11.5189	11.0841	-0.434826	0.739783	0.103923	0.0956838
26365	Ceacam1	7	carcinoembryonic antigen-related cell adhesion molecule 1	6.64188	5.00917	-1.63271	0.322482	0.0112785	0.0017388	9.2765	11.0833	1.80683	3.49873	0.00196984	0.000602966
94063	Mrpl16	19	mitochondrial ribosomal protein L16	8.55738	7.75075	-0.806633	0.571715	0.00978013	0.00121105	10.8612	11.0821	0.220923	1.16548	0.267146	0.0956838
55934	Rp9	9	retinitis pigmentosa 9 (human)	10.2969	10.0259	-0.270953	0.828772	0.249194	0.101287	10.8891	11.0794	0.190272	1.14098	0.343655	0.0956838
217737	Ahsa1	12	AHA1, activator of heat shock protein ATPase homolog 1 (yeast)	8.70997	9.05213	0.342165	1.26766	0.117409	0.101287	11.3396	11.0786	-0.260989	0.834515	0.245085	0.121805
18597	Pdha1	X	pyruvate dehydrogenase E1 alpha 1	8.68909	8.73789	0.0487987	1.0344	0.858641	0.257865	10.3144	11.0782	0.763724	1.69787	0.00597307	0.00152371
13382	Dld	12	dihydrolipoamide dehydrogenase	7.28755	6.84706	-0.440495	0.736882	0.3619	0.163857	10.471	11.0776	0.606581	1.52265	0.00483127	0.00152371
12387	Ctnnb1	9	catenin (cadherin associated protein), beta 1	6.94705	7.62382	0.676776	1.59856	0.040525	0.010647	11.8606	11.0752	-0.78543	0.580179	0.00024269	0
67826	Snap47	11	synaptosomal-associated protein, 47	7.77333	9.42612	1.6528	3.14443	0.00735959	0.000856631	10.5079	11.0694	0.561553	1.47586	0.0701075	0.0340045
66901	Proz	8	protein Z, vitamin K-dependent plasma glycoprotein	4.82646	3.80866	-1.0178	0.493869	0.0686597	0.0205415	10.6511	11.0692	0.418121	1.33619	0.153687	0.0340045
67763	Prpsap1	11	phosphoribosyl pyrophosphate synthetase-associated protein 1	8.83568	9.79313	0.957451	1.94188	0.00227869	0	10.735	11.0689	0.333851	1.26037	0.242034	0.0340045
18400	Slc22a18	7	solute carrier family 22 (organic cation transporter), member 18	6.62051	6.06539	-0.555116	0.680602	0.0820013	0.0464544	10.5068	11.0667	0.559902	1.47417	0.000394083	0
20194	S100a10	3	S100 calcium binding protein A10 (calpactin)	10.1887	11.1386	0.949986	1.93185	0.010143	0.00121105	11.6223	11.0665	-0.555807	0.680276	0.208011	0.121805
20750	Spp1	5	secreted phosphoprotein 1	10.8468	13.0149	2.16803	4.49408	0.00175113	0	9.24999	11.0661	1.81607	3.52121	0.36898	0.0956838
102866	Pls3	X	plastin 3 (T-isoform)	8.73947	10.008	1.2685	2.40912	0.0382113	0.010647	10.2726	11.0657	0.793113	1.73281	0.0174882	0.00671096
20316	Sdf2	11	stromal cell derived factor 2	9.73334	10.8195	1.0862	2.12315	0.00141541	0	10.6288	11.0649	0.436059	1.3529	0.00139489	0
76687	Spcs3	8	signal peptidase complex subunit 3 homolog (S. cerevisiae)	10.6324	10.2804	-0.351964	0.783517	0.351677	0.101287	11.5064	11.0649	-0.441507	0.736365	0.0563475	0.0340045
21787	Tfg	16	Trk-fused gene	9.57839	9.67012	0.0917379	1.06565	0.388711	0.201435	11.8016	11.0639	-0.737712	0.59969	0.00409049	0.000602966
19046	Ppp1cb	5	protein phosphatase 1, catalytic subunit, beta isoform	9.93294	9.59791	-0.335032	0.792766	0.217672	0.101287	11.4141	11.0633	-0.350775	0.784163	0.0113261	0.00152371
11727	Ang	14	angiogenin, ribonuclease, RNase A family, 5	6.16248	5.61948	-0.543004	0.68634	0.243815	0.101287	7.92336	11.062	3.13864	8.80692	0.0253109	0.00671096
433771	Minos1	4	mitochondrial inner membrane organizing system 1	10.0283	9.95333	-0.0749724	0.94936	0.529376	0.18994	10.8956	11.0616	0.16598	1.12193	0.0646342	0.00671096
212647	Aldh4a1	4	aldehyde dehydrogenase 4 family, member A1	6.83054	6.03403	-0.79651	0.57574	0.0469274	0.0205415	9.86508	11.0614	1.19633	2.29156	0.015182	0.00671096
13089	Cyp2b13	7	cytochrome P450, family 2, subfamily b, polypeptide 13	4.46106	4.0105	-0.450555	0.731761	0.138561	0.0464544	6.63317	11.0586	4.42544	21.4878	0.020197	0.00671096
21807	Tsc22d1	14	TSC22 domain family, member 1	9.35108	11.1917	1.84058	3.58154	0.00100283	0	11.6703	11.0583	-0.61198	0.654298	0.31274	0.121805
67201	Glod4	11	glyoxalase domain containing 4	9.49054	9.47504	-0.0155028	0.989312	0.911792	0.18994	10.8205	11.0582	0.237728	1.17913	0.0413417	0.00671096
15369	Hmox2	16	heme oxygenase (decycling) 2	9.85653	9.16904	-0.687493	0.620932	0.00896308	0.00121105	11.3899	11.0578	-0.332119	0.794369	0.0424177	0.0340045
20463	Cox7a2l	17	cytochrome c oxidase subunit VIIa polypeptide 2-like	9.75141	9.78165	0.0302359	1.02118	0.836721	0.257865	11.3098	11.057	-0.252789	0.839272	0.116382	0.0956838
20969	Sdc1	12	syndecan 1	6.78094	6.89573	0.114789	1.08282	0.237939	0.163857	10.7467	11.0567	0.310029	1.23973	0.297887	0.0956838
15929	Idh3g	X	isocitrate dehydrogenase 3 (NAD+), gamma	10.3478	10.0364	-0.3114	0.805859	0.0944329	0.0464544	11.0118	11.056	0.0442231	1.03113	0.810777	0.0956838
14751	Gpi1	7	glucose phosphate isomerase 1	10.8126	9.43701	-1.37561	0.385388	0.00730585	0.00105075	11.9614	11.056	-0.905452	0.533865	0.0424055	0.0340045
93692	Glrx	13	glutaredoxin	5.0801	4.18945	-0.890654	0.539369	0.0214871	0.00649334	9.55493	11.0558	1.50091	2.83022	0.00167456	0.000602966
67332	Snrpd3	10	small nuclear ribonucleoprotein D3	10.1249	9.47028	-0.654645	0.635232	0.0190867	0.00475976	11.6925	11.0551	-0.637375	0.642882	0.01137	0.00152371
69895	Snhg8	3	small nucleolar RNA host gene 8	11.3792	11.6038	0.224522	1.16839	0.176598	0.163857	10.8973	11.0536	0.156281	1.11441	0.378125	0.0956838
11833	Aqp8	7	aquaporin 8	5.70949	4.28118	-1.42831	0.371565	0.147024	0.0464544	9.21205	11.0535	1.84147	3.58374	0.031407	0.00671096
59008	Anapc5	5	anaphase-promoting complex subunit 5	11.102	11.498	0.396007	1.31586	0.0482529	0.0205415	12.2167	11.053	-1.16364	0.446386	6.12504e-05	0
20320	Nptn	9	neuroplastin	10.4791	10.7055	0.226396	1.16991	0.501055	0.215683	11.6421	11.0529	-0.58916	0.66473	0.000529874	0
56298	Atl2	17	atlastin GTPase 2	6.24036	5.7976	-0.442758	0.735727	0.124603	0.0464544	10.4002	11.0505	0.650278	1.56947	0.00688894	0.00152371
20747	Spop	11	speckle-type POZ protein	8.53826	8.46319	-0.0750639	0.9493	0.646589	0.18994	10.6	11.0502	0.45022	1.36625	0.00208714	0.000602966
11826	Aqp1	6	aquaporin 1	9.49852	8.79085	-0.707668	0.612309	0.228548	0.101287	9.37941	11.0484	1.66897	3.17987	0.0130585	0.00152371
52469	Ccdc56	11	coiled-coil domain containing 56	7.87103	7.98266	0.11163	1.08045	0.624146	0.244935	11.6562	11.0483	-0.60789	0.656156	0.00191032	0
28084	Vps25	11	vacuolar protein sorting 25 (yeast)	7.56637	7.87022	0.303852	1.23444	0.036691	0.010647	11.2716	11.0477	-0.223916	0.856238	0.172164	0.0956838
68611	Mrpl28	17	mitochondrial ribosomal protein L28	9.20827	9.21572	0.00745441	1.00518	0.959773	0.257865	11.7751	11.0459	-0.729247	0.603219	0.000829192	0
70103	Znhit1	5	zinc finger, HIT domain containing 1	8.25368	7.92553	-0.328143	0.796561	0.218247	0.101287	11.0882	11.0452	-0.0430634	0.970592	0.691935	0.1982
66440	Cdc26	4	cell division cycle 26	7.58613	8.1038	0.517671	1.43164	0.0829155	0.0464544	10.4188	11.0451	0.626339	1.54364	0.00186814	0.000602966
15235	Mst1	9	macrophage stimulating 1 (hepatocyte growth factor-like)	7.31609	4.69468	-2.6214	0.162509	0.0469759	0.0205415	10.5815	11.0427	0.461189	1.37668	0.0238455	0.00671096
69804	Tmem147	7	transmembrane protein 147	9.46776	9.32035	-0.147414	0.902868	0.349717	0.101287	11.0405	11.0394	-0.00100998	0.9993	0.997304	0.1982
71207	Nudt4	10	nudix (nucleoside diphosphate linked moiety X)-type motif 4	8.84265	8.47741	-0.365244	0.776337	0.0387915	0.010647	11.6601	11.035	-0.625072	0.648388	0.0198833	0.00671096
13897	Ces1e	8	carboxylesterase 1E	3.57409	3.03956	-0.534525	0.690386	0.117929	0.0464544	8.68288	11.0336	2.35074	5.10087	0.00866058	0.00152371
14797	Aes	10	amino-terminal enhancer of split	6.67442	6.10942	-0.564996	0.675957	0.124928	0.0464544	11.636	11.0286	-0.607436	0.656362	0.00706691	0.00152371
70564	5730469M10Rik	14	RIKEN cDNA 5730469M10 gene	8.24743	8.952	0.704575	1.62966	0.0458734	0.0205415	10.9616	11.0284	0.0668079	1.0474	0.661835	0.0956838
67101	2310039H08Rik	17	RIKEN cDNA 2310039H08 gene	8.88574	9.26152	0.375778	1.29754	0.0350107	0.010647	10.4407	11.0279	0.587185	1.50231	0.00684849	0.00152371
12321	Calu	6	calumenin	9.53084	10.8768	1.346	2.54206	0.0155527	0.00256204	12.4871	11.0265	-1.46061	0.36334	0.000416619	0
26901	Deb1	9	differentially expressed in B16F10 1	7.28751	7.53504	0.247521	1.18717	0.180571	0.163857	9.79978	11.0254	1.22565	2.3386	0.00162776	0.000602966
20930	Surf1	2	surfeit gene 1	8.70545	9.22576	0.520309	1.43426	0.0278796	0.00649334	9.91114	11.0252	1.11407	2.16455	6.93401e-05	0
170706	Tmem37	1	transmembrane protein 37	8.69678	7.66928	-1.0275	0.49056	0.0235753	0.00649334	11.1925	11.0251	-0.16739	0.890452	0.410904	0.155537
21664	Phlda1	10	pleckstrin homology-like domain, family A, member 1	8.00129	9.91209	1.9108	3.76018	0.0173162	0.00256204	10.1068	11.0219	0.915131	1.88574	0.131135	0.0340045
11911	Atf4	15	activating transcription factor 4	9.69362	9.76196	0.0683374	1.04851	0.845714	0.257865	11.8636	11.0214	-0.842172	0.557803	0.00425286	0.000602966
170459	Stard4	18	StAR-related lipid transfer (START) domain containing 4	7.16981	7.19394	0.0241243	1.01686	0.929357	0.257865	10.8529	11.0203	0.167316	1.12297	0.625002	0.0956838
14960	H2-Aa	17	histocompatibility 2, class II antigen A, alpha	12.8813	10.6426	-2.23872	0.211874	0.0294045	0.010647	11.1454	11.0181	-0.127244	0.915579	0.856047	0.1982
66915	Myeov2	1	myeloma overexpressed 2	9.64257	9.49763	-0.14494	0.904417	0.18687	0.101287	11.0291	11.0164	-0.01267	0.991256	0.940996	0.1982
56448	Cyp2d22	15	cytochrome P450, family 2, subfamily d, polypeptide 22	6.37687	8.38794	2.01107	4.03082	0.00513088	0.000856631	10.5594	11.0162	0.456849	1.37254	0.167559	0.0340045
56185	Hao2	3	hydroxyacid oxidase 2	4.86996	5.21402	0.344058	1.26932	0.196891	0.163857	7.3216	11.0129	3.69126	12.9175	0.0307414	0.00671096
107702	Rnh1	7	ribonuclease/angiogenin inhibitor 1	9.48013	9.49289	0.0127535	1.00888	0.942119	0.257865	11.3827	11.012	-0.370736	0.773388	0.00350688	0.000602966
67043	Syap1	X	synapse associated protein 1	9.05655	9.09439	0.0378425	1.02658	0.843413	0.257865	9.93179	11.0065	1.07472	2.10632	0.00132555	0
17149	Magoh	4	mago-nashi homolog, proliferation-associated (Drosophila)	10.5859	10.3268	-0.259194	0.835554	0.276745	0.101287	11.4651	11.0062	-0.458843	0.727569	0.0353109	0.0340045
223646	Naprt1	15	nicotinate phosphoribosyltransferase domain containing 1	7.40657	7.74823	0.341668	1.26722	0.376619	0.201435	11.3978	11.0049	-0.392922	0.761585	0.0621773	0.0340045
66895	1300014I06Rik	13	RIKEN cDNA 1300014I06 gene	7.13247	7.43047	0.297998	1.22944	0.269937	0.18994	9.7832	11.0044	1.22124	2.33147	0.000338611	0
68002	1110058L19Rik	1	RIKEN cDNA 1110058L19 gene	8.08986	8.74884	0.658978	1.57896	0.0172354	0.00256204	10.6395	11.003	0.363458	1.28651	0.0792453	0.0340045
19184	Psmc5	11	protease (prosome, macropain) 26S subunit, ATPase 5	8.13721	8.09611	-0.041095	0.971917	0.879343	0.18994	11.1902	11.0022	-0.187973	0.877838	0.168842	0.0956838
70247	Psmd1	1	proteasome (prosome, macropain) 26S subunit, non-ATPase, 1	9.58068	9.04379	-0.536883	0.689259	0.00983041	0.00121105	11.1255	11.0008	-0.124761	0.917156	0.502677	0.155537
60595	Actn4	7	actinin alpha 4	10.0729	10.1199	0.0470453	1.03315	0.809855	0.257865	11.8409	11.0002	-0.840712	0.558368	0.00355426	0.000602966
26965	Cul1	6	cullin 1	9.55341	9.93152	0.378112	1.29964	0.0898564	0.0464544	11.131	11.0001	-0.130904	0.913259	0.440778	0.155537
20216	Acsm3	7	acyl-CoA synthetase medium-chain family member 3	4.97335	5.23219	0.258844	1.19652	0.658578	0.254289	9.88162	10.9983	1.11665	2.16843	0.0368161	0.00671096
52665	Echdc1	10	enoyl Coenzyme A hydratase domain containing 1	5.37019	6.22191	0.851716	1.80465	0.099679	0.0464544	9.86911	10.9977	1.12855	2.18639	0.0015694	0.000602966
17827	Mtx1	3	metaxin 1	9.5695	9.76316	0.193666	1.14367	0.256374	0.18994	11.106	10.997	-0.109043	0.927203	0.662745	0.1982
76408	Abcc3	11	ATP-binding cassette, sub-family C (CFTR/MRP), member 3	8.60645	7.5212	-1.08525	0.471311	0.114466	0.0464544	10.0336	10.9967	0.963164	1.94958	0.230011	0.0340045
68250	Fam96a	9	family with sequence similarity 96, member A	9.15857	7.92565	-1.23292	0.425456	0.0517228	0.0205415	11.2522	10.9903	-0.261957	0.833956	0.0123437	0.00671096
17175	Masp2	4	mannan-binding lectin serine peptidase 2	5.42223	4.50569	-0.916537	0.529779	0.0497362	0.0205415	9.26768	10.9892	1.72155	3.2979	0.00141743	0
64697	Keg1	19	kidney expressed gene 1	3.83228	3.91048	0.0782006	1.0557	0.832241	0.257865	7.17359	10.9881	3.8145	14.0695	0.0182226	0.00671096
11972	Atp6v0d1	8	ATPase, H+ transporting, lysosomal V0 subunit D1	9.54316	9.21368	-0.329478	0.795824	0.0639486	0.0205415	10.9359	10.9881	0.0521093	1.03678	0.509043	0.0956838
51810	Hnrnpu	1	heterogeneous nuclear ribonucleoprotein U	9.83191	9.37463	-0.457284	0.728356	0.0614593	0.0205415	11.9337	10.9866	-0.947102	0.518673	0.000151393	0
20186	Nr1h4	10	nuclear receptor subfamily 1, group H, member 4	6.59329	7.6709	1.07761	2.11053	0.16981	0.163857	10.2652	10.9856	0.72039	1.64763	0.0740339	0.0340045
19699	Reln	5	reelin	6.73721	8.18128	1.44406	2.72086	0.0653672	0.0205415	8.3111	10.9828	2.67174	6.37199	0.000966717	0
11502	Adam9	8	a disintegrin and metallopeptidase domain 9 (meltrin gamma)	9.52811	10.2467	0.718552	1.64553	0.0500979	0.0205415	10.0974	10.9824	0.885079	1.84687	0.0154426	0.00671096
70834	Spag9	11	sperm associated antigen 9	10.0887	10.6938	0.605126	1.52111	0.050603	0.0205415	10.671	10.9812	0.31021	1.23989	0.0540188	0.00671096
12330	Canx	11	calnexin	8.14989	7.98099	-0.168901	0.88952	0.511387	0.18994	11.2878	10.9801	-0.307706	0.807925	0.021262	0.00671096
12499	Entpd5	12	ectonucleoside triphosphate diphosphohydrolase 5	6.99036	6.03652	-0.953836	0.516258	0.0339446	0.010647	10.0989	10.98	0.881152	1.84185	0.0324962	0.00671096
13358	Slc25a1	16	solute carrier family 25 (mitochondrial carrier, citrate transporter), member 1	6.97652	6.7957	-0.18082	0.882202	0.624265	0.18994	11.3221	10.9794	-0.342662	0.788585	0.0375477	0.0340045
67510	Fam18b	11	family with sequence similarity 18, member B	8.4455	9.19235	0.746841	1.67811	0.0442768	0.010647	11.2412	10.978	-0.263171	0.833255	0.134704	0.0956838
68036	Zfp706	15	zinc finger protein 706	9.94182	9.91943	-0.0223944	0.984597	0.904794	0.18994	11.8266	10.977	-0.849611	0.554934	0.000202242	0
50708	Hist1h1c	13	histone cluster 1, H1c	11.7174	11.0455	-0.671911	0.627675	0.0114801	0.0017388	11.5595	10.9762	-0.583338	0.667418	0.176291	0.0956838
56209	Gde1	7	glycerophosphodiester phosphodiesterase 1	9.21584	9.06447	-0.151368	0.900396	0.518852	0.18994	10.2847	10.9761	0.691381	1.61483	0.0169565	0.00671096
70612	5730494N06Rik	2	RIKEN cDNA 5730494N06 gene	9.24322	9.59231	0.349092	1.27376	0.128176	0.101287	10.7631	10.976	0.212969	1.15907	0.0105859	0.00152371
68212	Tmbim4	10	transmembrane BAX inhibitor motif containing 4	9.16278	8.32741	-0.835375	0.560438	0.00378915	0.000764232	10.5719	10.9745	0.402599	1.32189	0.00658558	0.00152371
56189	Prodh2	7	proline dehydrogenase (oxidase) 2	6.32297	4.76475	-1.55822	0.33957	0.0394461	0.010647	9.93367	10.9744	1.04077	2.05732	0.0339726	0.00671096
103655	Sec14l4	11	SEC14-like 4 (S. cerevisiae)	7.00477	5.7251	-1.27967	0.41189	0.0286967	0.010647	9.73145	10.9739	1.24245	2.366	0.0361071	0.00671096
50529	Mrps7	11	mitchondrial ribosomal protein S7	8.00783	8.50186	0.494031	1.40837	0.0124081	0.0017388	10.5866	10.9731	0.386497	1.30722	0.0293488	0.00671096
20778	Scarb1	5	scavenger receptor class B, member 1	9.92459	7.90151	-2.02308	0.246033	0.00881284	0.00121105	11.9496	10.972	-0.977587	0.507828	0.0130804	0.00671096
50753	Fbxo8	8	F-box protein 8	7.6419	7.44566	-0.196246	0.872819	0.559523	0.18994	10.4433	10.9691	0.525855	1.43979	0.00358662	0.000602966
226144	Erlin1	19	ER lipid raft associated 1	9.63599	9.29238	-0.343615	0.788064	0.0963484	0.0464544	10.9659	10.9677	0.00178497	1.00124	0.983863	0.0956838
17159	Man2b1	8	mannosidase 2, alpha B1	10.9166	10.2503	-0.666255	0.630141	0.0394502	0.010647	11.139	10.9671	-0.171946	0.887645	0.0530047	0.0340045
11538	Adnp	2	activity-dependent neuroprotective protein	9.18384	9.84428	0.66044	1.58057	0.00695857	0.000856631	11.1666	10.9661	-0.200567	0.870209	0.10845	0.0956838
56085	Ubqln1	13	ubiquilin 1	8.66767	8.41665	-0.251028	0.840298	0.375391	0.163857	10.5387	10.9658	0.427097	1.34453	0.0597278	0.00671096
68196	Hsbp1	8	heat shock factor binding protein 1	9.27735	9.7368	0.45945	1.37502	0.0435101	0.010647	10.9698	10.9647	-0.00506727	0.996494	0.923861	0.1982
56551	Txn2	15	thioredoxin 2	8.48829	8.04823	-0.440058	0.737105	0.0146357	0.00256204	10.9302	10.9627	0.0325512	1.02282	0.793092	0.0956838
66844	Ormdl2	10	ORM1-like 2 (S. cerevisiae)	8.5474	8.5463	-0.00109659	0.99924	0.99725	0.18994	10.8589	10.9607	0.101888	1.07318	0.320445	0.0956838
14130	Fcgr2b	1	Fc receptor, IgG, low affinity IIb	10.3625	9.35687	-1.00559	0.498067	0.113709	0.0464544	8.49328	10.9605	2.46721	5.52975	0.0019317	0.000602966
67075	Magt1	X	magnesium transporter 1	8.62042	8.52358	-0.0968427	0.935077	0.637554	0.18994	10.5784	10.9573	0.378937	1.30038	0.304229	0.0956838
56748	Nfu1	6	NFU1 iron-sulfur cluster scaffold homolog (S. cerevisiae)	9.32323	8.73607	-0.587159	0.665653	0.0236406	0.00649334	10.5873	10.9567	0.369328	1.29175	0.00679302	0.00152371
71765	Klhdc3	17	kelch domain containing 3	9.39971	9.01388	-0.385829	0.765339	0.0405712	0.010647	11.1943	10.954	-0.240292	0.846574	0.0700959	0.0340045
67226	Tmem19	10	transmembrane protein 19	6.77739	6.55706	-0.220328	0.85837	0.431955	0.163857	10.0754	10.9524	0.876953	1.83649	0.0664186	0.00671096
67171	Dram2	3	DNA-damage regulated autophagy modulator 2	9.3207	8.14791	-1.17279	0.443563	0.0432304	0.010647	10.6863	10.95	0.263719	1.20057	0.0550266	0.00671096
20422	Shfm1	6	split hand/foot malformation (ectrodactyly) type 1	11.0578	10.7428	-0.315002	0.80385	0.0716136	0.0205415	10.8154	10.9472	0.131828	1.09568	0.143159	0.0340045
14225	Fkbp1a	2	FK506 binding protein 1a	10.0023	10.4228	0.420493	1.33839	0.0181004	0.00475976	11.8691	10.9463	-0.922812	0.52748	0.00230614	0.000602966
53375	Mtx2	2	metaxin 2	8.32439	7.82324	-0.501147	0.706545	0.0645213	0.0205415	10.494	10.945	0.45104	1.36703	0.00110713	0
192169	Ufsp2	8	UFM1-specific peptidase 2	8.95281	8.39959	-0.553223	0.681496	0.0256359	0.00649334	10.5909	10.9423	0.351437	1.27583	0.0158529	0.00671096
67460	Decr1	4	2,4-dienoyl CoA reductase 1, mitochondrial	6.74295	7.76945	1.0265	2.03707	0.0626433	0.0205415	9.73691	10.9303	1.19336	2.28685	0.000676644	0
14864	Gstm3	3	glutathione S-transferase, mu 3	7.23681	5.78777	-1.44904	0.366265	0.00583873	0.00105075	13.5981	10.9251	-2.67301	0.156799	0.00500925	0.00152371
68032	Tmem85	2	transmembrane protein 85	8.52332	8.31998	-0.20334	0.868538	0.19324	0.101287	10.9007	10.9244	0.0237715	1.01661	0.806331	0.0956838
73724	Mcee	7	methylmalonyl CoA epimerase	7.66678	8.08124	0.414463	1.3328	0.0928831	0.0464544	9.21954	10.923	1.70344	3.25676	0.000969028	0
14528	Gch1	14	GTP cyclohydrolase 1	8.13792	7.08297	-1.05495	0.481314	0.0531888	0.0205415	10.4237	10.9198	0.496074	1.41037	0.0756183	0.0340045
19659	Rbp1	9	retinol binding protein 1, cellular	7.36107	11.4011	4.04003	16.4502	0.000321565	0	11.4753	10.9192	-0.556117	0.68013	0.565036	0.186738
66073	Txndc12	4	thioredoxin domain containing 12 (endoplasmic reticulum)	7.45062	7.56909	0.118477	1.08559	0.642781	0.244935	10.9105	10.919	0.00855634	1.00595	0.952892	0.0956838
67163	Ccdc47	11	coiled-coil domain containing 47	8.05723	8.30968	0.252449	1.19123	0.314218	0.18994	10.749	10.9189	0.169867	1.12496	0.0679597	0.0340045
17113	M6pr	6	mannose-6-phosphate receptor, cation dependent	9.98688	8.97276	-1.01411	0.495133	0.0107665	0.0017388	10.9716	10.9189	-0.0526878	0.964138	0.528576	0.186738
15211	Hexa	9	hexosaminidase A	11.483	11.2323	-0.250753	0.840458	0.237042	0.101287	11.5317	10.9187	-0.613062	0.653808	0.0950202	0.0956838
65106	Arl6ip5	6	ADP-ribosylation factor-like 6 interacting protein 5	8.9102	8.99147	0.0812658	1.05795	0.640554	0.244935	10.5202	10.9173	0.397079	1.31684	0.0847018	0.0340045
21402	Skp1a	11	S-phase kinase-associated protein 1A	7.80854	8.77752	0.968983	1.95746	0.0624104	0.0205415	10.7758	10.9164	0.140649	1.1024	0.0632376	0.00671096
13685	Eif4ebp1	8	eukaryotic translation initiation factor 4E binding protein 1	9.9656	9.66426	-0.301335	0.811501	0.267189	0.101287	11.22	10.9162	-0.303837	0.810095	0.207445	0.121805
12623	Ces1g	8	carboxylesterase 1G	6.01625	3.89396	-2.1223	0.229681	0.0371082	0.010647	10.8274	10.9155	0.0881079	1.06298	0.913484	0.0956838
53598	Dctn3	4	dynactin 3	9.23011	9.02883	-0.201275	0.869782	0.111354	0.0464544	10.4337	10.9155	0.481757	1.39644	0.00836242	0.00152371
192159	Prpf8	11	pre-mRNA processing factor 8	7.51913	7.92347	0.404343	1.32349	0.0581593	0.0205415	11.2567	10.915	-0.341773	0.789071	0.0102987	0.00152371
67040	Ddx17	15	DEAD (Asp-Glu-Ala-Asp) box polypeptide 17	9.75696	10.869	1.11209	2.16158	0.00701693	0.000856631	11.6871	10.9126	-0.774486	0.584597	0.000466312	0
66105	Ube2d3	3	ubiquitin-conjugating enzyme E2D 3 (UBC4/5 homolog, yeast)	8.15167	7.45876	-0.69291	0.618605	0.0109843	0.0017388	10.2753	10.9107	0.635466	1.55344	0.00313244	0.000602966
18391	Sigmar1	4	sigma non-opioid intracellular receptor 1	6.0749	6.31663	0.241737	1.18242	0.243279	0.18994	10.0845	10.9051	0.820601	1.76614	0.0190489	0.00671096
100034251	Gm11428	11	predicted gene 11428	11.858	10.056	-1.80194	0.286789	0.0336614	0.010647	8.97941	10.9039	1.92453	3.79612	0.0163874	0.00671096
74255	Smu1	4	smu-1 suppressor of mec-8 and unc-52 homolog (C. elegans)	8.45416	8.16382	-0.290338	0.81771	0.247016	0.101287	10.8716	10.8997	0.0281241	1.01969	0.820194	0.0956838
15378	Hnf4a	2	hepatic nuclear factor 4, alpha	5.42478	4.51761	-0.907169	0.53323	0.0164327	0.00475976	11.1148	10.8974	-0.217405	0.860111	0.208015	0.121805
20529	Slc31a1	4	solute carrier family 31, member 1	6.22216	5.87837	-0.343788	0.78797	0.264986	0.101287	9.84912	10.8963	1.04722	2.06655	0.00445626	0.00152371
16396	Itch	2	itchy, E3 ubiquitin protein ligase	10.1941	9.23159	-0.962506	0.513165	0.0279212	0.00649334	9.52417	10.8956	1.37139	2.5872	0.000611349	0
67804	Snx2	18	sorting nexin 2	9.05038	8.13208	-0.918304	0.529131	0.0174977	0.00475976	10.8257	10.8953	0.069654	1.04946	0.710342	0.0956838
26572	Cops3	11	COP9 (constitutive photomorphogenic) homolog, subunit 3 (Arabidopsis thaliana)	8.73185	8.96155	0.229704	1.17259	0.19664	0.163857	11.4285	10.8943	-0.5342	0.690541	0.00134346	0
14470	Rabac1	7	Rab acceptor 1 (prenylated)	8.46177	9.94796	1.48618	2.80147	0.014935	0.00256204	10.5454	10.892	0.346584	1.27155	0.142952	0.0340045
11416	Slc33a1	3	solute carrier family 33 (acetyl-CoA transporter), member 1	7.5025	7.82023	0.317728	1.24637	0.35676	0.201435	10.357	10.8912	0.534167	1.44811	0.0470412	0.00671096
67863	Slc25a11	11	solute carrier family 25 (mitochondrial carrier oxoglutarate carrier), member 11	8.19277	7.53664	-0.656135	0.634576	0.0266396	0.00649334	11.1088	10.8905	-0.218273	0.859594	0.113364	0.0956838
26371	Ciao1	2	cytosolic iron-sulfur protein assembly 1 homolog (S. cerevisiae)	8.68176	9.09245	0.410684	1.32932	0.0645773	0.0205415	10.7693	10.8903	0.120983	1.08748	0.312524	0.0956838
69608	Sec24d	3	Sec24 related gene family, member D (S. cerevisiae)	8.8256	10.0892	1.26365	2.40102	0.00425719	0.000764232	10.5795	10.887	0.307554	1.23761	0.248891	0.0956838
12345	Capzb	4	capping protein (actin filament) muscle Z-line, beta	10.4122	9.1739	-1.23828	0.423878	0.00286404	0.000576078	11.2058	10.8844	-0.321422	0.800281	0.0213481	0.00671096
107515	Lgr4	2	leucine-rich repeat-containing G protein-coupled receptor 4	6.6268	7.52722	0.900426	1.86662	0.0794069	0.0464544	10.3212	10.8841	0.562827	1.47716	0.0360609	0.00671096
68499	Mrpl53	6	mitochondrial ribosomal protein L53	8.19676	8.3494	0.152642	1.1116	0.379292	0.201435	10.6905	10.8838	0.193317	1.14339	0.215931	0.0340045
27058	Srp9	1	signal recognition particle 9	9.39516	9.32238	-0.0727859	0.9508	0.787691	0.18994	10.6097	10.8838	0.274057	1.2092	0.367915	0.0956838
52440	Tax1bp1	6	Tax1 (human T cell leukemia virus type I) binding protein 1	9.27606	8.90521	-0.37085	0.773327	0.0991491	0.0464544	11.1294	10.8767	-0.252672	0.839341	0.0116387	0.00152371
58248	1700123O20Rik	14	RIKEN cDNA 1700123O20 gene	8.93552	9.09539	0.159868	1.11718	0.465225	0.215683	10.1088	10.8739	0.765057	1.69944	0.000728071	0
72562	Pcbd2	13	pterin 4 alpha carbinolamine dehydratase/dimerization cofactor of hepatocyte nuclear factor 1 alpha (TCF1) 2	9.62592	9.23303	-0.392886	0.761604	0.0915934	0.0464544	10.2866	10.8736	0.587041	1.50216	0.04487	0.00671096
19139	Prps1	X	phosphoribosyl pyrophosphate synthetase 1	8.78137	8.40506	-0.376316	0.770402	0.0305336	0.010647	10.4184	10.8727	0.454245	1.37007	0.0572091	0.00671096
66552	2010106G01Rik	2	RIKEN cDNA 2010106G01 gene	8.25272	8.16	-0.0927207	0.937753	0.767949	0.18994	10.198	10.8711	0.673095	1.59449	0.00236508	0.000602966
70356	St13	15	suppression of tumorigenicity 13	8.27217	8.08649	-0.185677	0.879236	0.49435	0.163857	11.0551	10.869	-0.18604	0.879015	0.312378	0.121805
117167	Steap4	5	STEAP family member 4	8.30312	9.71254	1.40942	2.65631	0.0125977	0.0017388	10.5358	10.868	0.332273	1.259	0.209486	0.0340045
232146	Fam176a	6	family with sequence similarity 176, member A	5.14967	4.06334	-1.08633	0.470957	0.127778	0.0464544	10.3667	10.868	0.501266	1.41546	0.0295799	0.00671096
29864	Rnf11	4	ring finger protein 11	8.34814	8.85599	0.507847	1.42193	0.0254429	0.00649334	10.4485	10.8676	0.419095	1.33709	0.0227332	0.00671096
14527	Gcgr	11	glucagon receptor	6.62298	5.15553	-1.46745	0.361621	0.0348512	0.010647	10.8253	10.8674	0.0421232	1.02963	0.807498	0.0956838
66231	Thoc7	14	THO complex 7 homolog (Drosophila)	9.67683	9.61969	-0.0571434	0.961165	0.524562	0.18994	11.1491	10.8663	-0.282807	0.82199	0.0312036	0.00671096
54375	Azin1	15	antizyme inhibitor 1	8.24691	7.69666	-0.550249	0.682902	0.0133188	0.00256204	10.8152	10.8652	0.0500205	1.03528	0.871768	0.0956838
66148	Dnajc15	14	DnaJ (Hsp40) homolog, subfamily C, member 15	9.14904	9.33815	0.189112	1.14006	0.36835	0.201435	10.5026	10.8627	0.360086	1.2835	0.00772449	0.00152371
170460	Stard5	7	StAR-related lipid transfer (START) domain containing 5	7.6544	6.72501	-0.929387	0.525081	0.0528848	0.0205415	8.36785	10.8607	2.49284	5.62885	0.00024269	0
14232	Fkbp8	8	FK506 binding protein 8	8.37469	7.68541	-0.689284	0.620162	0.0100338	0.00121105	11.2066	10.8592	-0.347476	0.785958	0.0240356	0.00671096
20014	Rpn2	2	ribophorin II	9.73279	9.95625	0.223464	1.16753	0.0939151	0.0464544	12.0963	10.8581	-1.23819	0.423903	6.35618e-05	0
20315	Cxcl12	6	chemokine (C-X-C motif) ligand 12	7.88694	9.34735	1.4604	2.75185	0.00762423	0.000856631	9.75838	10.8563	1.09792	2.14045	0.00752629	0.00152371
16149	Cd74	18	CD74 antigen (invariant polypeptide of major histocompatibility complex, class II antigen-associated)	11.1562	8.57131	-2.58488	0.166677	0.0160046	0.00475976	11.6412	10.8554	-0.785734	0.580057	0.274169	0.121805
66480	Rpl15	14	ribosomal protein L15	9.42794	9.66328	0.235341	1.17719	0.574146	0.23051	11.2263	10.8547	-0.371597	0.772927	0.0614249	0.0340045
53421	Sec61a1	6	Sec61 alpha 1 subunit (S. cerevisiae)	8.39491	8.36611	-0.0287981	0.980237	0.755591	0.18994	11.6402	10.8544	-0.785864	0.580004	0.00255749	0.000602966
74152	1300002K09Rik	4	RIKEN cDNA 1300002K09 gene	6.19572	6.2603	0.0645775	1.04578	0.88473	0.257865	9.37835	10.8542	1.47586	2.7815	0.000828037	0
68917	Hint2	4	histidine triad nucleotide binding protein 2	8.16516	8.05197	-0.113195	0.924539	0.314411	0.101287	9.21918	10.8539	1.63474	3.10533	0.00131746	0
68097	Dynll2	11	dynein light chain LC8-type 2	8.65839	8.3552	-0.303191	0.810458	0.172535	0.0464544	11.0621	10.8538	-0.20833	0.865538	0.088419	0.0956838
110960	Tars	15	threonyl-tRNA synthetase	8.06967	8.37926	0.309585	1.23935	0.130036	0.101287	10.6931	10.8534	0.160347	1.11756	0.173247	0.0340045
320951	Pisd	5	phosphatidylserine decarboxylase	9.29105	8.91002	-0.381032	0.767888	0.018205	0.00475976	11.0065	10.8521	-0.154427	0.898489	0.325513	0.121805
13124	Cyp8b1	9	cytochrome P450, family 8, subfamily b, polypeptide 1	4.0653	3.89257	-0.17273	0.887162	0.452307	0.163857	6.20901	10.8519	4.64293	24.9839	8.43638e-05	0
30045	Dnajc12	10	DnaJ (Hsp40) homolog, subfamily C, member 12	8.05538	6.35419	-1.70118	0.307534	0.0165847	0.00475976	9.99989	10.8502	0.850315	1.80289	0.221077	0.0340045
12336	Capns1	7	calpain, small subunit 1	10.2455	10.0277	-0.217753	0.859903	0.158092	0.0464544	11.4959	10.8502	-0.645776	0.639149	0.0227314	0.00671096
20932	Surf4	2	surfeit gene 4	7.78416	7.78725	0.00309397	1.00215	0.987088	0.257865	11.1074	10.8499	-0.257514	0.836528	0.0556235	0.0340045
170439	Elovl6	3	ELOVL family member 6, elongation of long chain fatty acids (yeast)	5.76024	7.10471	1.34447	2.53937	0.00987779	0.00121105	8.83614	10.8491	2.01298	4.03614	0.0065902	0.00152371
28030	Gfm1	3	G elongation factor, mitochondrial 1	8.57885	7.85967	-0.719172	0.607446	0.0663686	0.0205415	10.0257	10.8489	0.823264	1.7694	0.00253669	0.000602966
66071	Ethe1	7	ethylmalonic encephalopathy 1	8.66976	7.6565	-1.01326	0.495426	0.0231501	0.00649334	10.4768	10.8483	0.371512	1.29371	0.323791	0.0956838
80888	Hspb8	5	heat shock protein 8	7.50647	9.1825	1.67603	3.19547	0.0198749	0.00475976	9.75724	10.8471	1.08986	2.12853	0.00805154	0.00152371
225896	Ubxn1	19	UBX domain protein 1	9.73807	9.38567	-0.3524	0.78328	0.160377	0.0464544	11.2989	10.8464	-0.452498	0.730776	0.0263724	0.00671096
103554	Psme4	11	proteasome (prosome, macropain) activator subunit 4	7.76101	8.03111	0.270104	1.20589	0.376824	0.201435	10.2205	10.8445	0.624025	1.54117	0.0078545	0.00152371
18624	Pepd	7	peptidase D	8.79375	8.47954	-0.314207	0.804293	0.307639	0.101287	10.3314	10.8432	0.511753	1.42578	0.00530452	0.00152371
100037258	Dnajc3	14	DnaJ (Hsp40) homolog, subfamily C, member 3	7.36672	7.96488	0.598165	1.51379	0.00688865	0.000856631	10.5871	10.8427	0.255559	1.1938	0.292961	0.0956838
66059	Krtcap2	3	keratinocyte associated protein 2	10.7669	10.8731	0.106262	1.07644	0.34835	0.201435	11.5931	10.8391	-0.75401	0.592953	0.00298394	0.000602966
17184	Matr3	18	matrin 3	10.2139	10.1767	-0.0371303	0.974592	0.761346	0.18994	11.5198	10.8389	-0.680922	0.623766	0.000900844	0
235606	Apeh	9	acylpeptide hydrolase	7.05852	7.1916	0.133079	1.09663	0.591589	0.244935	10.8198	10.8368	0.0170066	1.01186	0.918002	0.0956838
235072	Sept7	9	septin 7	9.51617	9.53337	0.0172072	1.012	0.916387	0.257865	11.1224	10.8351	-0.287316	0.819425	0.0361487	0.0340045
11429	Aco2	15	aconitase 2, mitochondrial	8.38256	8.01586	-0.366699	0.775555	0.0263975	0.00649334	11.9273	10.8333	-1.09404	0.468449	0.000421241	0
13034	Ctse	1	cathepsin E	9.48991	7.08807	-2.40184	0.189222	0.0252511	0.00649334	8.79997	10.833	2.03305	4.09269	0.00744424	0.00152371
18100	Mrpl40	16	mitochondrial ribosomal protein L40	9.04698	8.36495	-0.682036	0.623285	0.0177768	0.00475976	11.3835	10.8327	-0.550789	0.682647	0.0369935	0.0340045
213673	9530068E07Rik	11	RIKEN cDNA 9530068E07 gene	8.09305	9.23706	1.14401	2.20994	0.0352014	0.010647	10.7924	10.8321	0.0397398	1.02793	0.572689	0.0956838
13194	Ddb1	19	damage specific DNA binding protein 1	8.63841	9.79434	1.15593	2.22828	0.0158694	0.00256204	11.2254	10.831	-0.394408	0.760801	0.101918	0.0956838
69008	Cab39l	14	calcium binding protein 39-like	6.40164	6.54216	0.140522	1.1023	0.467955	0.215683	10.1517	10.8297	0.678011	1.59993	0.00479025	0.00152371
74022	Glyr1	16	glyoxylate reductase 1 homolog (Arabidopsis)	9.12871	9.04153	-0.0871757	0.941364	0.736512	0.18994	11.2436	10.8294	-0.414248	0.750411	0.00300936	0.000602966
66857	Plbd1	6	phospholipase B domain containing 1	10.4329	7.84422	-2.58868	0.166238	0.0261271	0.00649334	9.13818	10.829	1.69081	3.22838	0.129771	0.0340045
16418	Eif6	2	eukaryotic translation initiation factor 6	10.3264	9.93196	-0.394471	0.760769	0.0735678	0.0205415	11.9017	10.8284	-1.07331	0.475227	0.00105397	0
56338	Txnip	3	thioredoxin interacting protein	10.0553	9.76924	-0.286081	0.820127	0.123906	0.0464544	10.0884	10.8265	0.738067	1.66794	0.343861	0.0956838
68041	Mid1ip1	X	Mid1 interacting protein 1 (gastrulation specific G12-like (zebrafish))	8.21529	7.99458	-0.220705	0.858146	0.143486	0.0464544	10.1891	10.8248	0.635689	1.55368	0.183224	0.0340045
67914	Coq9	8	coenzyme Q9 homolog (yeast)	8.01965	8.40289	0.38324	1.30427	0.0335846	0.010647	10.4474	10.8227	0.375315	1.29712	0.0309008	0.00671096
66050	0610009B22Rik	11	RIKEN cDNA 0610009B22 gene	8.42993	8.71047	0.280537	1.21465	0.290446	0.18994	10.7502	10.8225	0.0723698	1.05144	0.555299	0.0956838
235459	Gtf2a2	9	general transcription factor II A, 2	10.428	9.71688	-0.711073	0.610866	0.00760401	0.00105075	11.5499	10.8216	-0.728294	0.603617	0.00300532	0.000602966
236149	Slc22a26	19	solute carrier family 22 (organic cation transporter), member 26	4.50187	3.66381	-0.838061	0.559395	0.150777	0.0464544	6.43193	10.8204	4.38847	20.9441	0.0183769	0.00671096
72416	Lrpprc	17	leucine-rich PPR-motif containing	6.59541	6.51594	-0.0794679	0.946407	0.830119	0.18994	10.4195	10.8204	0.400861	1.3203	0.0169681	0.00671096
353502	Hcfc1r1	17	host cell factor C1 regulator 1 (XPO1-dependent)	8.86454	10.1128	1.24822	2.37548	0.00621201	0.000856631	9.94627	10.8192	0.872958	1.83141	0.00463654	0.00152371
76273	Ndfip2	14	Nedd4 family interacting protein 2	8.87837	8.17885	-0.69952	0.615777	0.0252892	0.00649334	11.0737	10.8186	-0.255073	0.837945	0.0570455	0.0340045
66096	0910001L09Rik	5	RIKEN cDNA 0910001L09 gene	8.27527	7.88581	-0.38946	0.763415	0.364457	0.163857	10.3379	10.8181	0.480254	1.39499	0.00714954	0.00152371
622404	Ccdc107	4	coiled-coil domain containing 107	8.33473	8.24374	-0.090996	0.938874	0.448924	0.163857	9.69122	10.8173	1.12611	2.18269	0.00115509	0
381269	Mreg	1	melanoregulin	8.84519	6.07816	-2.76703	0.146906	0.0838169	0.0464544	10.8637	10.8149	-0.0487377	0.966782	0.890142	0.1982
235623	Scap	9	SREBF chaperone	7.46913	7.89205	0.422917	1.34064	0.0178427	0.00256204	10.0235	10.8107	0.787154	1.72567	0.00258292	0.000602966
11933	Atp1b3	9	ATPase, Na+/K+ transporting, beta 3 polypeptide	11.756	10.0613	-1.69464	0.308931	0.0138978	0.00256204	10.4168	10.8079	0.391081	1.31138	0.109683	0.0340045
67452	Pnpla8	12	patatin-like phospholipase domain containing 8	7.16616	7.40799	0.241832	1.18249	0.339362	0.201435	9.6424	10.8077	1.16525	2.24273	0.000139258	0
15903	Id3	4	inhibitor of DNA binding 3	10.5975	11.3908	0.793385	1.73314	0.0646877	0.0205415	8.21212	10.8062	2.5941	6.03813	0.000925691	0
380712	Tlcd2	11	TLC domain containing 2	6.23897	6.62478	0.385812	1.3066	0.0576046	0.0205415	10.241	10.8047	0.563701	1.47806	0.0217653	0.00671096
68033	Cox19	5	COX19 cytochrome c oxidase assembly homolog (S. cerevisiae)	8.1207	8.20267	0.0819645	1.05846	0.66971	0.254289	10.2317	10.8036	0.571913	1.48649	0.0068404	0.00152371
73132	Slc25a16	10	solute carrier family 25 (mitochondrial carrier, Graves disease autoantigen), member 16	6.47642	6.25172	-0.224701	0.855773	0.738883	0.18994	9.02963	10.8009	1.77128	3.41357	0.000762163	0
80748	BC004004	17	cDNA sequence BC004004	8.57134	8.45529	-0.116048	0.922712	0.340541	0.101287	11.0851	10.8009	-0.284183	0.821206	0.136852	0.0956838
666609	Gm8186	17	small nuclear ribonucleoprotein polypeptide G pseudogene	10.096	9.4539	-0.64207	0.640793	0.0612785	0.0205415	11.7831	10.7996	-0.983526	0.505742	0.00154744	0
11992	Auh	13	AU RNA binding protein/enoyl-coenzyme A hydratase	8.27733	8.19447	-0.0828595	0.944184	0.620887	0.18994	9.69427	10.7996	1.10528	2.15141	0.00179244	0.000602966
12355	Nr1i3	1	nuclear receptor subfamily 1, group I, member 3	5.42187	4.03403	-1.38784	0.382135	0.0116789	0.0017388	7.50932	10.798	3.28867	9.77208	0.00191032	0.000602966
14272	Fnta	8	farnesyltransferase, CAAX box, alpha	9.73967	10.615	0.875354	1.83446	0.00853779	0.000856631	10.7834	10.7948	0.0113176	1.00788	0.952289	0.0956838
70510	Rnf167	11	ring finger protein 167	6.69795	6.7753	0.0773534	1.05508	0.708216	0.257865	10.1535	10.7935	0.639985	1.55831	0.0194771	0.00671096
55944	Eif3d	15	eukaryotic translation initiation factor 3, subunit D	9.42652	9.52279	0.0962697	1.06901	0.568612	0.23051	12.2519	10.7919	-1.45996	0.363503	9.36092e-05	0
76187	Adhfe1	1	alcohol dehydrogenase, iron containing, 1	5.78611	6.56204	0.775924	1.71229	0.166053	0.163857	9.78253	10.7888	1.00624	2.00866	0.0797781	0.0340045
13542	Dvl1	4	dishevelled, dsh homolog 1 (Drosophila)	8.2587	9.22876	0.970059	1.95892	0.0058185	0.000856631	10.4902	10.7881	0.297898	1.22935	0.244917	0.0956838
17476	Mpeg1	19	macrophage expressed gene 1	11.6853	9.34883	-2.33652	0.197987	0.0324266	0.010647	11.4675	10.7866	-0.680838	0.623803	0.174676	0.0956838
75964	Trappc8	18	trafficking protein particle complex 8	8.98793	8.86187	-0.126057	0.916332	0.57826	0.18994	11.2292	10.7854	-0.443725	0.735234	0.00449151	0.000602966
59048	C1galt1c1	X	C1GALT1-specific chaperone 1	8.92912	8.62046	-0.308659	0.807392	0.0664622	0.0205415	10.2621	10.785	0.522936	1.43688	0.0607997	0.00671096
80280	Cdk5rap3	11	CDK5 regulatory subunit associated protein 3	8.25106	8.70097	0.449914	1.36596	0.0393109	0.010647	11.2241	10.7848	-0.439321	0.737482	0.0510002	0.0340045
66446	Exosc7	9	exosome component 7	9.0095	9.27339	0.263892	1.20071	0.0818707	0.0464544	10.7115	10.7823	0.0708108	1.05031	0.483666	0.0956838
66422	Dctpp1	7	dCTP pyrophosphatase 1	8.90234	7.6823	-1.22005	0.429269	0.00378106	0.000764232	11.3944	10.7816	-0.61272	0.653963	0.0794817	0.0340045
74316	Isca2	12	iron-sulfur cluster assembly 2 homolog (S. cerevisiae)	9.49597	8.61002	-0.885946	0.541132	0.00545504	0.00105075	10.5839	10.7813	0.197376	1.14661	0.138897	0.0340045
14430	Galt	4	galactose-1-phosphate uridyl transferase	7.42918	7.23746	-0.191725	0.875558	0.329586	0.101287	10.0148	10.781	0.766266	1.70086	0.0117555	0.00152371
108682	Gpt2	8	glutamic pyruvate transaminase (alanine aminotransferase) 2	6.10605	6.25013	0.144073	1.10502	0.640966	0.244935	10.9487	10.7808	-0.167819	0.890188	0.577419	0.186738
13437	Dnpep	1	aspartyl aminopeptidase	8.14612	8.92356	0.777442	1.71409	0.00251618	0	11.0702	10.7778	-0.292412	0.816536	0.0814434	0.0340045
66270	Fam134b	15	family with sequence similarity 134, member B	8.4692	7.68502	-0.784186	0.58068	0.0161831	0.00475976	10.1176	10.7772	0.659667	1.57972	0.0714145	0.0340045
98828	Cdc123	2	cell division cycle 123 homolog (S. cerevisiae)	8.91485	8.53086	-0.383985	0.766318	0.0298714	0.010647	11.0237	10.7767	-0.246934	0.842685	0.0202548	0.00671096
116914	Slc19a2	1	solute carrier family 19 (thiamine transporter), member 2	7.13293	6.79278	-0.340155	0.789956	0.182987	0.101287	9.84915	10.7767	0.927549	1.90204	0.00118456	0
66868	Mfsd1	3	major facilitator superfamily domain containing 1	8.48926	7.8007	-0.688565	0.620471	0.0298489	0.010647	9.99581	10.7735	0.777686	1.71438	0.0121675	0.00152371
192170	Eif4a3	11	eukaryotic translation initiation factor 4A3	11.3267	10.6944	-0.632209	0.645188	0.0100835	0.0017388	11.7556	10.7702	-0.985352	0.505103	0.00012019	0
14555	Gpd1	15	glycerol-3-phosphate dehydrogenase 1 (soluble)	6.69755	5.96254	-0.735009	0.600814	0.0511895	0.0205415	10.6655	10.7691	0.10353	1.0744	0.663314	0.0956838
66379	2310016M24Rik	15	RIKEN cDNA 2310016M24 gene	9.18913	9.47225	0.283118	1.21682	0.173511	0.163857	11.0677	10.7681	-0.299611	0.812472	0.0489772	0.0340045
100163	Pafah2	4	platelet-activating factor acetylhydrolase 2	8.32622	7.59192	-0.734301	0.601109	0.054226	0.0205415	10.0972	10.7667	0.669456	1.59047	0.00145441	0.000602966
11433	Acp5	9	acid phosphatase 5, tartrate resistant	10.8046	8.24877	-2.55585	0.170064	0.00961718	0.00121105	11.1268	10.7663	-0.360527	0.77888	0.110784	0.0956838
14867	Gstm6	3	glutathione S-transferase, mu 6	3.33103	3.18805	-0.142984	0.905644	0.638782	0.18994	10.0525	10.7655	0.713037	1.63925	0.373483	0.0956838
218952	Fermt2	14	fermitin family homolog 2 (Drosophila)	7.32702	8.85383	1.52681	2.88149	0.00775829	0.000856631	10.3003	10.7613	0.460976	1.37647	0.135229	0.0340045
54135	Lsr	7	lipolysis stimulated lipoprotein receptor	7.91901	7.4993	-0.419714	0.747573	0.331934	0.101287	12.2216	10.7609	-1.46072	0.363312	0.00443661	0.000602966
52858	Cdipt	7	CDP-diacylglycerol--inositol 3-phosphatidyltransferase (phosphatidylinositol synthase)	9.4169	9.25865	-0.158248	0.896113	0.215957	0.101287	10.2102	10.7605	0.550273	1.46436	0.0403126	0.00671096
69920	Polr2i	7	polymerase (RNA) II (DNA directed) polypeptide I	9.39589	9.57915	0.183258	1.13545	0.524355	0.23051	10.68	10.7592	0.0791497	1.0564	0.526883	0.0956838
228026	Pdk1	2	pyruvate dehydrogenase kinase, isoenzyme 1	8.10348	7.06143	-1.04206	0.485634	0.00434387	0.000943716	7.31576	10.7585	3.44277	10.8737	0.00110366	0
245828	Trappc1	11	trafficking protein particle complex 1	9.02501	8.68323	-0.341775	0.78907	0.0433327	0.010647	11.0731	10.7562	-0.316868	0.802811	0.0482214	0.0340045
109222	Rarres1	3	retinoic acid receptor responder (tazarotene induced) 1	7.34502	6.85628	-0.488744	0.712645	0.440231	0.163857	7.57637	10.7562	3.17983	9.06197	0.00312031	0.000602966
12738	Cldn2	X	claudin 2	5.8739	5.96367	0.0897764	1.06421	0.750783	0.257865	6.89685	10.7562	3.8593	14.5133	6.35618e-05	0
17527	Mpv17	5	MpV17 mitochondrial inner membrane protein	7.45389	9.4662	2.01232	4.0343	0.000471224	0	10.5207	10.7539	0.233245	1.17548	0.0476268	0.00671096
26456	Sema4g	19	sema domain, immunoglobulin domain (Ig), transmembrane domain (TM) and short cytoplasmic domain, (semaphorin) 4G	6.44887	6.14658	-0.302289	0.810964	0.587592	0.18994	10.4218	10.7528	0.330992	1.25788	0.412414	0.0956838
12747	Clk1	1	CDC-like kinase 1	10.8788	11.2703	0.391541	1.31179	0.0297772	0.00649334	10.8857	10.75	-0.135661	0.910253	0.490595	0.155537
217039	Ggnbp2	11	gametogenetin binding protein 2	9.60582	9.61636	0.0105462	1.00734	0.956166	0.257865	10.7595	10.7483	-0.0111809	0.99228	0.928545	0.1982
18637	Pfdn2	1	prefoldin 2	7.87387	7.0104	-0.863466	0.549631	0.0113969	0.0017388	10.459	10.7482	0.289195	1.22196	0.18064	0.0340045
72479	Hsdl2	4	hydroxysteroid dehydrogenase like 2	6.69339	6.45901	-0.234382	0.850049	0.613434	0.18994	9.45043	10.7474	1.29694	2.45707	0.00189761	0.000602966
12468	Cct7	6	chaperonin containing Tcp1, subunit 7 (eta)	10.4167	10.448	0.0312931	1.02193	0.804066	0.257865	11.6866	10.7472	-0.939386	0.521455	0.00132497	0
75705	Eif4b	15	eukaryotic translation initiation factor 4B	6.92559	7.09743	0.171841	1.12649	0.431754	0.215683	10.8389	10.747	-0.0919491	0.938254	0.507424	0.186738
14228	Fkbp4	6	FK506 binding protein 4	7.53515	7.69873	0.163581	1.12006	0.451907	0.215683	11.938	10.7447	-1.19325	0.437316	0.00558939	0.00152371
110379	Sec13	6	SEC13 homolog (S. cerevisiae)	9.16776	9.38265	0.214895	1.16062	0.271316	0.18994	11.2521	10.7437	-0.508466	0.70297	0.00334162	0.000602966
75552	Paqr9	9	progestin and adipoQ receptor family member IX	7.04789	5.75206	-1.29583	0.407303	0.160036	0.0464544	8.84873	10.7436	1.89488	3.71892	0.0182081	0.00671096
104721	Ddx1	12	DEAD (Asp-Glu-Ala-Asp) box polypeptide 1	9.02132	9.38416	0.362843	1.28596	0.139827	0.101287	11.4222	10.7429	-0.67933	0.624455	0.0178909	0.00671096
110198	Akr7a5	4	aldo-keto reductase family 7, member A5 (aflatoxin aldehyde reductase)	6.69755	6.65098	-0.0465761	0.968231	0.769626	0.18994	9.88844	10.7419	0.853442	1.80681	0.00234658	0.000602966
68044	Chac2	11	ChaC, cation transport regulator homolog 2 (E. coli)	5.84174	6.01159	0.169857	1.12495	0.682442	0.257865	10.1965	10.7383	0.54178	1.45577	0.0181527	0.00671096
70031	Cmtm8	9	CKLF-like MARVEL transmembrane domain containing 8	7.24408	6.82744	-0.416643	0.749166	0.357051	0.163857	10.4793	10.7374	0.258142	1.19594	0.131663	0.0340045
320632	Snrnp200	2	small nuclear ribonucleoprotein 200 (U5)	9.53686	9.78093	0.244072	1.18433	0.0452875	0.0205415	11.0812	10.7363	-0.344926	0.787348	0.0400335	0.0340045
214048	Larp1b	3	La ribonucleoprotein domain family, member 1B	8.39724	7.12124	-1.276	0.412938	0.00657662	0.00105075	10.5815	10.736	0.15453	1.11306	0.522917	0.0956838
66980	Zdhhc6	19	zinc finger, DHHC domain containing 6	7.72891	7.66724	-0.0616697	0.958155	0.876749	0.18994	10.3451	10.7359	0.390778	1.3111	0.0163163	0.00671096
214917	Fam173a	17	family with sequence similarity 173, member A	9.28729	9.43192	0.144628	1.10545	0.368063	0.201435	10.6932	10.7357	0.0424465	1.02986	0.81933	0.0956838
28185	Tomm70a	16	translocase of outer mitochondrial membrane 70 homolog A (yeast)	8.50291	7.87263	-0.630283	0.64605	0.027329	0.00649334	10.3561	10.7351	0.379007	1.30045	0.0160898	0.00671096
57312	Mrps31	8	mitochondrial ribosomal protein S31	6.9597	7.07231	0.112611	1.08118	0.595694	0.244935	10.283	10.7343	0.451312	1.36728	0.0260389	0.00671096
108112	Eif4ebp3	18	eukaryotic translation initiation factor 4E binding protein 3	8.7586	8.50736	-0.251243	0.840172	0.417178	0.163857	10.036	10.7341	0.698132	1.6224	0.256991	0.0956838
19325	Rab10	12	RAB10, member RAS oncogene family	9.3158	8.96366	-0.352133	0.783425	0.0807977	0.0464544	10.8937	10.7341	-0.159674	0.895228	0.223246	0.121805
56524	Mpp6	6	membrane protein, palmitoylated 6 (MAGUK p55 subfamily member 6)	8.95575	10.0206	1.06481	2.09189	0.028903	0.00649334	10.7506	10.7338	-0.0168154	0.988412	0.92808	0.1982
20775	Sqle	15	squalene epoxidase	7.75456	8.14703	0.392466	1.31264	0.322728	0.18994	11.1811	10.7327	-0.448464	0.732823	0.563719	0.186738
17274	Rab8a	8	RAB8A, member RAS oncogene family	7.93615	6.6535	-1.28265	0.411041	0.00573183	0.00105075	10.8567	10.7323	-0.12437	0.917405	0.249854	0.121805
66249	Pno1	11	partner of NOB1 homolog (S. cerevisiae)	8.01003	7.36349	-0.646532	0.638814	0.0113634	0.0017388	10.5139	10.7318	0.21789	1.16303	0.255036	0.0956838
30853	Mlf2	6	myeloid leukemia factor 2	8.0731	7.11582	-0.957284	0.515026	0.00231105	0.000576078	11.5858	10.7311	-0.854743	0.552964	0.0098463	0.00152371
54411	Atp6ap1	X	ATPase, H+ transporting, lysosomal accessory protein 1	10.0932	9.66828	-0.42487	0.744906	0.010514	0.0017388	10.4917	10.7306	0.238843	1.18005	0.339906	0.0956838
66171	Pgls	8	6-phosphogluconolactonase	8.98182	8.87644	-0.105379	0.929561	0.674929	0.18994	10.3523	10.7296	0.377248	1.29886	0.101624	0.0340045
382423	Atxn7l3b	10	ataxin 7-like 3B	8.3699	9.14178	0.771881	1.70749	0.00606235	0.000856631	10.7251	10.7296	0.0045207	1.00314	0.97684	0.0956838
17912	Myo1b	1	myosin IB	5.63481	4.74203	-0.892779	0.538576	0.303812	0.101287	9.83064	10.728	0.89734	1.86263	0.0101121	0.00152371
73130	Tmed5	5	transmembrane emp24 protein transport domain containing 5	7.72225	7.25824	-0.464011	0.724968	0.17493	0.0464544	9.95151	10.7276	0.776103	1.7125	0.00326014	0.000602966
107503	Atf5	7	activating transcription factor 5	7.18557	7.97461	0.789048	1.72793	0.0102389	0.00121105	11.8508	10.7263	-1.12443	0.458683	0.0139882	0.00671096
71900	Tmem106b	6	transmembrane protein 106B	7.6687	7.98476	0.316064	1.24493	0.290359	0.18994	9.71996	10.7262	1.00624	2.00867	0.000313764	0
18633	Pex16	2	peroxisomal biogenesis factor 16	7.33419	6.86806	-0.466137	0.7239	0.109964	0.0464544	9.47758	10.7259	1.24837	2.37574	0.000599792	0
15441	Hp1bp3	4	heterochromatin protein 1, binding protein 3	9.98818	10.1115	0.123328	1.08924	0.514332	0.23051	10.9668	10.723	-0.243803	0.844516	0.179511	0.0956838
380773	1810035L17Rik	12	RIKEN cDNA 1810035L17 gene	9.0173	9.12687	0.109574	1.07891	0.53677	0.23051	10.9311	10.7226	-0.208531	0.865418	0.197571	0.121805
20364	Sepw1	7	selenoprotein W, muscle 1	9.19351	9.65847	0.46496	1.38028	0.0262941	0.00649334	9.81164	10.7217	0.910047	1.87911	0.0019785	0.000602966
272428	Acsm5	7	acyl-CoA synthetase medium-chain family member 5	4.32286	3.07774	-1.24512	0.421872	0.0889752	0.0464544	8.21626	10.7204	2.50416	5.67319	0.000513695	0
207304	Hectd1	12	HECT domain containing 1	9.05597	9.48386	0.427893	1.34527	0.0122521	0.0017388	10.9222	10.7196	-0.202571	0.869001	0.253861	0.121805
70397	Tmem70	1	transmembrane protein 70	7.03656	6.94812	-0.0884468	0.940535	0.688675	0.18994	10.2339	10.719	0.485144	1.39973	0.0332497	0.00671096
56088	Psmg1	16	proteasome (prosome, macropain) assembly chaperone 1	7.74585	8.38259	0.636739	1.55481	0.0757486	0.0464544	11.2396	10.7189	-0.520743	0.697013	0.0281405	0.00671096
12352	Car5a	8	carbonic anhydrase 5a, mitochondrial	5.06881	5.05169	-0.0171246	0.9882	0.954089	0.18994	7.77142	10.7183	2.9469	7.71092	0.00365018	0.000602966
74117	Actr3	1	ARP3 actin-related protein 3 homolog (yeast)	12.1837	10.6994	-1.48426	0.357433	0.00515919	0.000943716	11.3734	10.7155	-0.657876	0.633811	0.00766786	0.00152371
67267	2900010M23Rik	17	RIKEN cDNA 2900010M23 gene	9.00122	9.68081	0.679588	1.60168	0.0365986	0.010647	11.2304	10.7142	-0.516255	0.699184	0.0894031	0.0956838
52076	Tmem38b	4	transmembrane protein 38B	7.78247	6.90872	-0.873751	0.545726	0.0743248	0.0205415	10.3613	10.714	0.352734	1.27698	0.210884	0.0340045
101314	6720456B07Rik	6	RIKEN cDNA 6720456B07 gene	10.6849	10.4948	-0.190077	0.876559	0.276772	0.101287	10.7464	10.7137	-0.0326862	0.977598	0.642222	0.1982
12313	Calm1	12	calmodulin 1	9.66	8.91567	-0.744327	0.596946	0.0319349	0.010647	11.295	10.7127	-0.582295	0.6679	0.00109268	0
65111	Dap3	3	death associated protein 3	9.03875	8.91145	-0.1273	0.915543	0.397796	0.163857	10.9383	10.7112	-0.227163	0.854313	0.247521	0.121805
50797	Copb2	9	coatomer protein complex, subunit beta 2 (beta prime)	8.45199	8.9717	0.519713	1.43367	0.0774127	0.0464544	10.5259	10.7091	0.183122	1.13534	0.11326	0.0340045
20333	Sec22b	3	SEC22 vesicle trafficking protein homolog B (S. cerevisiae)	8.6485	9.56122	0.912726	1.8826	0.0225162	0.00475976	10.9299	10.7088	-0.221138	0.857888	0.138108	0.0956838
110959	Nudt19	7	nudix (nucleoside diphosphate linked moiety X)-type motif 19	8.4872	8.77302	0.285816	1.2191	0.287159	0.18994	10.2209	10.7078	0.486868	1.4014	0.0723212	0.0340045
232910	Ap2s1	7	adaptor-related protein complex 2, sigma 1 subunit	9.64277	9.62842	-0.014352	0.990101	0.937189	0.18994	10.8604	10.7072	-0.153159	0.899279	0.280569	0.121805
68292	Stt3b	9	STT3, subunit of the oligosaccharyltransferase complex, homolog B (S. cerevisiae)	8.89623	9.68551	0.789277	1.72821	0.0135904	0.0017388	11.3879	10.7056	-0.682381	0.623136	0.00201144	0.000602966
21817	Tgm2	2	transglutaminase 2, C polypeptide	9.88103	10.2499	0.368909	1.29138	0.11321	0.101287	12.3916	10.7019	-1.68967	0.309998	0.0026563	0.000602966
27398	Mrpl2	17	mitochondrial ribosomal protein L2	9.03085	8.56558	-0.465267	0.724337	0.0859341	0.0464544	10.929	10.7018	-0.227135	0.85433	0.21277	0.121805
66618	Snrnp27	6	small nuclear ribonucleoprotein 27 (U4/U6.U5)	8.74233	8.79535	0.0530166	1.03743	0.82884	0.257865	11.3244	10.701	-0.623378	0.649149	0.00180631	0
72040	Cdhr5	7	cadherin-related family member 5	6.32336	5.34248	-0.980882	0.50667	0.01691	0.00475976	11.1745	10.6994	-0.475104	0.719415	0.0955166	0.0956838
20224	Sar1a	10	SAR1 gene homolog A (S. cerevisiae)	8.81748	9.97492	1.15744	2.23061	0.00430169	0.000764232	10.9274	10.6993	-0.228129	0.853741	0.068389	0.0340045
13511	Dsg2	18	desmoglein 2	6.0876	7.26384	1.17624	2.25987	0.00550358	0.000856631	10.5602	10.6982	0.138006	1.10038	0.294	0.0956838
78920	Dlst	12	dihydrolipoamide S-succinyltransferase (E2 component of 2-oxo-glutarate complex)	9.27194	9.1209	-0.15104	0.900601	0.678683	0.18994	10.7675	10.6973	-0.0702064	0.952502	0.623792	0.1982
67788	Sfr1	19	SWI5 dependent recombination repair 1	9.80039	9.97678	0.17639	1.13005	0.105719	0.101287	10.5687	10.697	0.128256	1.09297	0.375096	0.0956838
101488	Slco2b1	7	solute carrier organic anion transporter family, member 2b1	6.8556	8.46183	1.60623	3.04455	0.0134355	0.0017388	8.9361	10.6959	1.75981	3.38653	0.00307119	0.000602966
69550	Bst2	8	bone marrow stromal cell antigen 2	8.89423	8.49922	-0.39501	0.760484	0.104169	0.0464544	10.8788	10.6948	-0.183979	0.880272	0.495529	0.155537
27276	Plekhb1	7	pleckstrin homology domain containing, family B (evectins) member 1	4.7259	7.18607	2.46018	5.50284	0.00456518	0.000764232	7.65703	10.6906	3.03353	8.1881	0.000369814	0
14705	Bscl2	19	Bernardinelli-Seip congenital lipodystrophy 2 homolog (human)	9.16493	9.26058	0.0956548	1.06855	0.702683	0.257865	9.95441	10.6905	0.736118	1.66569	0.0171657	0.00671096
89867	Sec16b	1	SEC16 homolog B (S. cerevisiae)	6.3729	8.08986	1.71696	3.28742	0.0365506	0.010647	9.85607	10.6894	0.833287	1.78174	0.0469935	0.00671096
192657	Ell2	13	elongation factor RNA polymerase II 2	8.42209	7.92257	-0.499522	0.707341	0.0551395	0.0205415	9.23194	10.6891	1.45714	2.74564	0.00155784	0.000602966
67996	Srsf6	2	serine/arginine-rich splicing factor 6	10.0236	10	-0.0235633	0.9838	0.842684	0.18994	11.2296	10.6862	-0.543353	0.686174	0.00131168	0
100503969	1810008I18Rik	7	RIKEN cDNA 1810008I18 gene	5.36455	4.95567	-0.408877	0.75321	0.0800101	0.0464544	9.13026	10.6862	1.55591	2.94019	0.0187733	0.00671096
83431	Ndel1	11	nuclear distribution gene E-like homolog 1 (A. nidulans)	9.72964	9.97996	0.250316	1.18947	0.153561	0.101287	10.8013	10.6838	-0.11751	0.921777	0.502201	0.155537
28114	Nsun2	13	NOL1/NOP2/Sun domain family member 2	9.03636	8.74399	-0.292368	0.816561	0.238968	0.101287	9.87169	10.6822	0.810506	1.75383	0.00960245	0.00152371
226856	Lpgat1	1	lysophosphatidylglycerol acyltransferase 1	8.03692	8.25434	0.217422	1.16265	0.450668	0.215683	9.9152	10.6819	0.766654	1.70132	0.00249047	0.000602966
17463	Psmd7	8	proteasome (prosome, macropain) 26S subunit, non-ATPase, 7	7.98509	8.08099	0.0958949	1.06873	0.563423	0.23051	10.5327	10.6808	0.148169	1.10816	0.064833	0.00671096
116891	Derl2	11	Der1-like domain family, member 2	8.17835	7.82109	-0.357259	0.780646	0.256902	0.101287	10.2618	10.6807	0.418945	1.33695	0.00638045	0.00152371
30791	Slc39a1	3	solute carrier family 39 (zinc transporter), member 1	8.4214	8.9001	0.478703	1.39349	0.061854	0.0205415	10.6392	10.679	0.0397954	1.02797	0.81811	0.0956838
22177	Tyrobp	7	TYRO protein tyrosine kinase binding protein	12.7025	10.4536	-2.24891	0.210383	0.0312565	0.010647	10.4901	10.6788	0.188749	1.13978	0.758755	0.0956838
68598	Dnajc8	4	DnaJ (Hsp40) homolog, subfamily C, member 8	11.0474	10.6538	-0.393585	0.761236	0.0521978	0.0205415	10.7079	10.6785	-0.0293264	0.979878	0.748669	0.1982
67760	Slc38a2	15	solute carrier family 38, member 2	9.42716	10.2863	0.859187	1.81402	0.0347507	0.010647	10.5848	10.6782	0.093384	1.06687	0.600223	0.0956838
12492	Scarb2	5	scavenger receptor class B, member 2	9.80701	9.65228	-0.154732	0.898299	0.640899	0.18994	10.241	10.6779	0.436833	1.35363	0.106692	0.0340045
12978	Csf1r	18	colony stimulating factor 1 receptor	11.1119	9.36136	-1.75051	0.297196	0.0390272	0.010647	9.79948	10.677	0.877544	1.83725	0.0868392	0.0340045
27054	Sec23b	2	SEC23B (S. cerevisiae)	9.28034	8.87247	-0.407869	0.753736	0.0370649	0.010647	11.2785	10.6733	-0.605216	0.657373	0.0600121	0.0340045
74032	Sdr42e1	8	short chain dehydrogenase/reductase family 42E, member 1	6.29851	5.58265	-0.715862	0.608841	0.0689995	0.0205415	8.6636	10.6726	2.00899	4.02501	0.000287761	0
67892	1810063B05Rik	8	RIKEN cDNA 1810063B05 gene	8.25695	8.48499	0.228036	1.17124	0.25963	0.18994	9.73506	10.6724	0.937336	1.91499	0.00116145	0
14164	Fgf1	18	fibroblast growth factor 1	5.64626	7.79554	2.14928	4.43607	0.00952242	0.00121105	9.57171	10.6716	1.09985	2.14333	0.00434531	0.00152371
68995	Mcts1	X	malignant T cell amplified sequence 1	9.54986	9.32094	-0.228921	0.853273	0.132709	0.0464544	9.48296	10.6695	1.18649	2.27598	0.003222	0.000602966
54138	Atxn10	15	ataxin 10	8.36498	8.27471	-0.0902689	0.939348	0.629691	0.18994	11.8374	10.6689	-1.1685	0.444885	0.00128915	0
66364	2310009A05Rik	9	RIKEN cDNA 2310009A05 gene	7.59525	8.01386	0.418604	1.33663	0.498895	0.215683	10.0521	10.6685	0.616403	1.53305	0.00199006	0.000602966
68836	Mrpl52	14	mitochondrial ribosomal protein L52	8.49258	9.0183	0.525728	1.43966	0.0585777	0.0205415	11.2193	10.6658	-0.553563	0.681336	0.00250202	0.000602966
94065	Mrpl34	8	mitochondrial ribosomal protein L34	8.16983	8.05788	-0.111947	0.925338	0.673407	0.18994	10.3047	10.6637	0.359059	1.28259	0.2628	0.0956838
13097	Cyp2c38	19	cytochrome P450, family 2, subfamily c, polypeptide 38	6.20839	4.38534	-1.82305	0.282622	0.0383858	0.010647	8.22166	10.661	2.43929	5.42376	0.0921461	0.0340045
97820	4833439L19Rik	13	RIKEN cDNA 4833439L19 gene	9.4883	9.51966	0.0313636	1.02198	0.763252	0.257865	9.9897	10.6604	0.670656	1.5918	0.0314261	0.00671096
106504	Stk38	17	serine/threonine kinase 38	9.7014	9.81062	0.109224	1.07865	0.646869	0.254289	10.9962	10.6593	-0.336917	0.791731	0.0177505	0.00671096
269823	Pon3	6	paraoxonase 3	7.50265	7.00684	-0.495806	0.709165	0.142895	0.0464544	9.64079	10.6586	1.01784	2.02489	0.0016659	0.000602966
66890	Lman2	13	lectin, mannose-binding 2	7.25314	7.57571	0.322573	1.25056	0.172002	0.163857	9.61749	10.6584	1.04093	2.05756	0.0208783	0.00671096
212862	Chpt1	10	choline phosphotransferase 1	5.72753	5.8896	0.16207	1.11889	0.368886	0.201435	8.69379	10.6579	1.96414	3.90181	0.00265053	0.000602966
26445	Psmb2	4	proteasome (prosome, macropain) subunit, beta type 2	9.90778	9.37888	-0.528907	0.693079	0.0353418	0.010647	10.5786	10.6579	0.079234	1.05646	0.485927	0.0956838
64660	Mrps24	11	mitochondrial ribosomal protein S24	9.28536	9.61572	0.330359	1.25733	0.144206	0.101287	10.4958	10.6569	0.161125	1.11816	0.0274546	0.00671096
17210	Mcl1	3	myeloid cell leukemia sequence 1	11.1303	10.604	-0.526278	0.694344	0.0352343	0.010647	11.2945	10.6536	-0.640884	0.64132	0.210269	0.121805
12521	Cd82	2	CD82 antigen	7.75208	6.79892	-0.953161	0.5165	0.0753031	0.0205415	10.731	10.6536	-0.0773579	0.947792	0.567849	0.186738
66410	Mterfd1	13	MTERF domain containing 1	8.10261	8.31674	0.214128	1.16	0.115114	0.101287	9.69276	10.6536	0.960855	1.94646	0.00415232	0.00152371
378954	3000002C10Rik	9	glyceraldehyde-3-phosphate dehydrogenase pseudogene	8.91001	7.21093	-1.69907	0.307984	0.0026982	0.000576078	11.1293	10.6517	-0.477585	0.718179	0.00886802	0.00152371
75593	2410003K15Rik	6	RIKEN cDNA 2410003K15 gene	8.37517	8.78744	0.412273	1.33078	0.0327907	0.010647	10.3439	10.6513	0.307335	1.23742	0.0122501	0.00152371
68572	Ict1	11	immature colon carcinoma transcript 1	8.68967	8.67613	-0.0135428	0.990657	0.952272	0.18994	11.1494	10.651	-0.498407	0.707888	0.0142448	0.00671096
353187	Nr1d2	14	nuclear receptor subfamily 1, group D, member 2	7.11108	7.27831	0.167231	1.1229	0.718515	0.257865	10.5586	10.648	0.0893379	1.06388	0.675666	0.0956838
73192	Xpot	10	exportin, tRNA (nuclear export receptor for tRNAs)	7.63136	8.1323	0.500947	1.41514	0.0487447	0.0205415	9.62627	10.6468	1.02052	2.02864	0.000332255	0
12017	Bag1	4	BCL2-associated athanogene 1	9.5735	9.64502	0.0715177	1.05082	0.672927	0.254289	10.4912	10.6463	0.155076	1.11348	0.212087	0.0340045
15216	Hfe	13	hemochromatosis	10.5824	9.52933	-1.05305	0.481947	0.0604886	0.0205415	9.70684	10.6436	0.93678	1.91425	0.00844216	0.00152371
54451	Cpsf3	12	cleavage and polyadenylation specificity factor 3	9.08739	9.25098	0.163596	1.12008	0.378696	0.201435	10.7862	10.6421	-0.14405	0.904975	0.207886	0.121805
66419	Mrpl11	19	mitochondrial ribosomal protein L11	9.2217	8.63923	-0.58247	0.667819	0.00650901	0.00105075	10.52	10.6407	0.120743	1.08729	0.435941	0.0956838
93757	Immp2l	12	IMP2 inner mitochondrial membrane peptidase-like (S. cerevisiae)	6.77745	5.94291	-0.834538	0.560763	0.0548784	0.0205415	8.87373	10.6396	1.76591	3.40089	0.000964405	0
18105	Nqo2	13	NAD(P)H dehydrogenase, quinone 2	6.86833	7.29997	0.43164	1.34877	0.10184	0.0464544	9.66074	10.6395	0.978801	1.97083	0.0120409	0.00152371
57875	Angptl4	17	angiopoietin-like 4	7.94709	10.0983	2.15126	4.44215	0.0232362	0.00475976	9.65173	10.6394	0.987703	1.98302	0.227566	0.0340045
68251	5430437P03Rik	8	RIKEN cDNA 5430437P03 gene	9.43978	9.23479	-0.204981	0.86755	0.282649	0.101287	10.7364	10.6375	-0.0988239	0.933794	0.534686	0.186738
68581	Tmed10	12	transmembrane emp24-like trafficking protein 10 (yeast)	10.6495	10.56	-0.0894429	0.939886	0.599806	0.18994	11.0516	10.6345	-0.417174	0.74889	0.107102	0.0956838
20503	Slc16a7	10	solute carrier family 16 (monocarboxylic acid transporters), member 7	7.70521	5.6178	-2.08742	0.235301	0.0334893	0.010647	10.3784	10.6303	0.251877	1.19076	0.612681	0.0956838
64652	Nisch	14	nischarin	9.22421	10.7135	1.48926	2.80745	0.0051511	0.000856631	11.0412	10.63	-0.411234	0.75198	0.00139605	0
105245	Txndc5	13	thioredoxin domain containing 5	7.86423	8.58053	0.716295	1.64296	0.016119	0.00256204	11.0468	10.6289	-0.417941	0.748492	0.167559	0.0956838
13819	Epas1	17	endothelial PAS domain protein 1	7.9955	8.28162	0.286119	1.21936	0.273952	0.18994	10.9009	10.6276	-0.273313	0.827417	0.0801988	0.0340045
20163	Rsu1	2	Ras suppressor protein 1	9.70647	10.0323	0.325868	1.25342	0.0355411	0.010647	10.8937	10.6274	-0.266298	0.831451	0.0184485	0.00671096
71562	Afmid	11	arylformamidase	6.49228	5.95091	-0.541363	0.687122	0.211	0.101287	10.5028	10.6265	0.123762	1.08957	0.811985	0.0956838
12453	Ccni	5	cyclin I	9.66363	9.48454	-0.179093	0.883258	0.29151	0.101287	10.4652	10.6232	0.158041	1.11577	0.434031	0.0956838
24015	Abce1	8	ATP-binding cassette, sub-family E (OABP), member 1	8.21219	8.17301	-0.0391789	0.973209	0.834384	0.18994	10.6527	10.6181	-0.0345614	0.976329	0.849745	0.1982
20168	Rtn3	19	reticulon 3	8.78196	8.60879	-0.173161	0.886897	0.398245	0.163857	11.2426	10.6174	-0.625161	0.648347	0.00164452	0
72674	Adipor1	1	adiponectin receptor 1	9.36525	8.19475	-1.17049	0.44427	0.00966457	0.00121105	10.8172	10.6171	-0.200092	0.870495	0.185345	0.0956838
104174	Gldc	19	glycine decarboxylase	7.29138	5.98347	-1.30791	0.403904	0.0221966	0.00649334	11.4265	10.6166	-0.809974	0.570392	0.00492257	0.00152371
231874	Ccz1	5	CCZ1 vacuolar protein trafficking and biogenesis associated homolog (S. cerevisiae)	9.93885	9.62195	-0.316899	0.802794	0.113546	0.0464544	10.4308	10.6132	0.182378	1.13475	0.141929	0.0340045
19384	Ran	5	RAN, member RAS oncogene family	10.3385	9.57666	-0.76189	0.589723	0.00600572	0.00105075	11.447	10.6119	-0.835128	0.560533	0.000878308	0
19302	Pxmp3	3	peroxisomal membrane protein 3	9.01224	9.21037	0.198127	1.14721	0.234934	0.163857	10.6813	10.6119	-0.0693981	0.953036	0.633673	0.1982
66495	Ndufb3	1	NADH dehydrogenase (ubiquinone) 1 beta subcomplex 3	9.04579	8.67061	-0.375174	0.771012	0.124199	0.0464544	10.2552	10.6095	0.354382	1.27844	0.15766	0.0340045
66307	Isoc1	18	isochorismatase domain containing 1	7.57463	8.02735	0.452716	1.36861	0.0304608	0.00649334	10.3413	10.6095	0.268189	1.2043	0.0803837	0.0340045
16889	Lipa	19	lysosomal acid lipase A	9.26749	8.72965	-0.537848	0.688798	0.120517	0.0464544	10.0625	10.6087	0.546225	1.46026	0.0130475	0.00152371
14133	Fcna	2	ficolin A	10.7619	9.5076	-1.2543	0.419196	0.110372	0.0464544	7.75344	10.6085	2.8551	7.23551	0.000113256	0
52898	Rnasek	11	ribonuclease, RNase K	8.99244	8.30453	-0.687901	0.620756	0.0387539	0.010647	10.9129	10.6063	-0.306596	0.808547	0.0170276	0.00671096
66437	Fis1	5	fission 1 (mitochondrial outer membrane) homolog (yeast)	9.74366	9.52718	-0.216487	0.860658	0.203598	0.101287	10.7124	10.6025	-0.1099	0.926652	0.541907	0.186738
353242	Mrpl21	19	mitochondrial ribosomal protein L21	8.09145	7.86524	-0.226214	0.854875	0.292228	0.101287	10.4331	10.6024	0.169278	1.1245	0.280543	0.0956838
19042	Ppm1a	12	protein phosphatase 1A, magnesium dependent, alpha isoform	7.47545	7.6811	0.20565	1.15321	0.415573	0.201435	10.685	10.6017	-0.0832413	0.943935	0.545244	0.186738
74156	Acot12	13	acyl-CoA thioesterase 12	5.24945	4.14742	-1.10204	0.465858	0.0400552	0.010647	8.33589	10.6005	2.26466	4.80541	0.000542009	0
227696	Phyhd1	2	phytanoyl-CoA dioxygenase domain containing 1	6.43476	8.078	1.64324	3.12366	0.00396019	0.000476804	9.06261	10.5969	1.53432	2.89652	0.000477291	0
56692	Lamtor3	3	late endosomal/lysosomal adaptor, MAPK and MTOR activator 3	9.49982	9.649	0.149182	1.10894	0.458029	0.215683	10.8492	10.5967	-0.252448	0.839471	0.157218	0.0956838
18220	Nucb1	7	nucleobindin 1	9.22197	9.15386	-0.0681142	0.953884	0.510002	0.18994	10.9225	10.5963	-0.326173	0.797649	0.00704727	0.00152371
18631	Pex11a	7	peroxisomal biogenesis factor 11 alpha	7.16316	7.5022	0.339035	1.26491	0.256656	0.18994	8.89673	10.5945	1.69777	3.24399	0.000574945	0
84112	Sucnr1	3	succinate receptor 1	3.83087	4.66599	0.835123	1.78401	0.0429686	0.010647	6.79273	10.5928	3.80011	13.9299	0.0105333	0.00152371
66878	Riok3	18	RIO kinase 3 (yeast)	8.97315	8.66443	-0.308724	0.807356	0.137908	0.0464544	10.3571	10.5921	0.235062	1.17696	0.164073	0.0340045
238447	Igha	12	immunoglobulin heavy constant alpha	11.5445	10.5316	-1.01296	0.495528	0.375256	0.163857	11.5373	10.5909	-0.946473	0.518899	0.404556	0.155537
66235	Eif1ax	X	eukaryotic translation initiation factor 1A, X-linked	10.4943	9.81007	-0.68427	0.622321	0.0198304	0.00475976	10.4935	10.5895	0.0959201	1.06875	0.754896	0.0956838
214253	Etnk2	1	ethanolamine kinase 2	6.82272	5.92818	-0.894541	0.537918	0.0291757	0.010647	9.51181	10.5888	1.07696	2.10958	0.0769681	0.0340045
320204	4833442J19Rik	6	RIKEN cDNA 4833442J19 gene	7.53377	9.90462	2.37084	5.17244	0.00299347	0.000476804	9.37894	10.5881	1.20912	2.31197	0.0347689	0.00671096
19352	Rabggtb	3	RAB geranylgeranyl transferase, b subunit	9.49924	9.14351	-0.355725	0.781477	0.24052	0.101287	10.6147	10.5877	-0.0269587	0.981487	0.891551	0.1982
55950	Bri3	5	brain protein I3	8.5912	9.05474	0.463544	1.37893	0.0251355	0.00649334	10.6451	10.5875	-0.0576221	0.960847	0.806213	0.1982
242521	Klhl9	4	kelch-like 9 (Drosophila)	9.09641	9.41483	0.318421	1.24696	0.110728	0.101287	9.8979	10.5871	0.689178	1.61236	0.00446377	0.00152371
20751	Spr	6	sepiapterin reductase	5.97525	5.76102	-0.214221	0.862011	0.43827	0.163857	10.548	10.5868	0.0388254	1.02728	0.776186	0.0956838
12263	C2	17	complement component 2 (within H-2S)	9.31204	10.1542	0.842137	1.7927	0.0607804	0.0205415	11.4928	10.5845	-0.908272	0.532823	0.00298625	0.000602966
240832	Tor1aip2	1	torsin A interacting protein 2	7.53608	8.1271	0.591016	1.50631	0.0392924	0.010647	10.4031	10.5844	0.181257	1.13387	0.458225	0.0956838
13030	Ctsb	14	cathepsin B	10.1476	9.08565	-1.06198	0.478974	0.0329288	0.010647	10.9275	10.584	-0.343476	0.78814	0.104639	0.0956838
21763	Tex2	11	testis expressed gene 2	6.54971	7.06536	0.515648	1.42964	0.32978	0.201435	10.3837	10.5831	0.199476	1.14828	0.204561	0.0340045
210998	D15Ertd621e	15	DNA segment, Chr 15, ERATO Doi 621, expressed	7.62964	7.29308	-0.336567	0.791923	0.498042	0.18994	9.84006	10.5829	0.742869	1.6735	0.0013608	0
17993	Ndufs4	13	NADH dehydrogenase (ubiquinone) Fe-S protein 4	8.17777	7.93009	-0.247674	0.842253	0.191385	0.101287	10.0122	10.5815	0.569231	1.48373	0.00505027	0.00152371
19122	Prnp	2	prion protein	8.31972	10.9101	2.59043	6.02277	0.00091789	0	9.81537	10.5807	0.765343	1.69977	0.00400035	0.000602966
223631	BC025446	15	cDNA sequence BC025446	5.10475	4.16233	-0.94242	0.520359	0.0213449	0.00649334	9.98926	10.5805	0.591226	1.50653	0.0377713	0.00671096
23988	Pin1	9	protein (peptidyl-prolyl cis/trans isomerase) NIMA-interacting 1	8.99008	8.85041	-0.139665	0.90773	0.496392	0.18994	10.8091	10.5795	-0.229553	0.852899	0.0684653	0.0340045
66384	Srp19	18	signal recognition particle 19	9.22881	9.16756	-0.0612439	0.958437	0.790527	0.18994	11.2702	10.5792	-0.690951	0.619445	0.00294869	0.000602966
19286	Pts	9	6-pyruvoyl-tetrahydropterin synthase	8.28721	7.77677	-0.510441	0.702008	0.0707625	0.0205415	8.93136	10.5781	1.6467	3.13116	0.000769675	0
54357	Epb4.1l4b	4	erythrocyte protein band 4.1-like 4b	7.02239	6.64648	-0.375909	0.77062	0.3819	0.163857	9.27247	10.578	1.30557	2.47182	0.00368658	0.000602966
15212	Hexb	13	hexosaminidase B	10.2565	10.4128	0.156277	1.11441	0.432611	0.215683	10.4284	10.5773	0.148945	1.10876	0.794296	0.0956838
211896	Depdc7	2	DEP domain containing 7	6.01633	5.31977	-0.69656	0.617042	0.244276	0.101287	10.4166	10.5773	0.160679	1.11781	0.365493	0.0956838
208501	1810043H04Rik	11	RIKEN cDNA 1810043H04 gene	9.11334	8.8767	-0.236635	0.848722	0.183405	0.101287	10.5688	10.577	0.00825655	1.00574	0.946675	0.0956838
13207	Ddx5	11	DEAD (Asp-Glu-Ala-Asp) box polypeptide 5	9.13918	9.77438	0.635201	1.55315	0.0166662	0.00256204	10.9774	10.5768	-0.400602	0.757542	0.00626777	0.00152371
100504016	#N/A	#N/A	#N/A	7.20042	7.11991	-0.0805035	0.945728	0.75756	0.18994	8.14642	10.5762	2.42977	5.38808	0.000313764	0
16173	Il18	9	interleukin 18	10.4961	9.3338	-1.16229	0.446802	0.0285933	0.010647	8.74395	10.5752	1.83124	3.55844	0.00255749	0.000602966
11409	Acads	5	acyl-Coenzyme A dehydrogenase, short chain	6.38477	5.73912	-0.645647	0.639206	0.0253065	0.00649334	10.2919	10.5752	0.283272	1.21695	0.190809	0.0340045
94067	Mrpl43	19	mitochondrial ribosomal protein L43	8.29968	8.31665	0.0169709	1.01183	0.953561	0.257865	10.2403	10.5736	0.333383	1.25996	0.0108084	0.00152371
19073	Srgn	10	serglycin	12.796	10.6002	-2.19575	0.218279	0.0110369	0.0017388	9.73578	10.573	0.837246	1.78664	0.0715417	0.0340045
67808	Tprgl	4	transformation related protein 63 regulated like	9.61795	10.038	0.420023	1.33795	0.061728	0.0205415	10.0758	10.5715	0.49563	1.40994	0.000595169	0
14969	H2-Eb1	17	histocompatibility 2, class II antigen E beta	11.0293	9.27156	-1.7577	0.29572	0.0861762	0.0464544	10.4509	10.5703	0.11943	1.08631	0.855988	0.0956838
71761	Amdhd1	10	amidohydrolase domain containing 1	5.68598	4.07055	-1.61543	0.326368	0.0343612	0.010647	10.1351	10.5689	0.433743	1.35073	0.506581	0.0956838
66586	Crls1	2	cardiolipin synthase 1	7.44842	7.49714	0.0487152	1.03434	0.898119	0.257865	9.77799	10.5687	0.790732	1.72995	0.000373281	0
624219	Gm6484	9	predicted gene 6484	5.4369	4.94926	-0.487643	0.713189	0.363759	0.163857	10.2988	10.5672	0.26835	1.20443	0.744033	0.0956838
108660	Rnf187	11	ring finger protein 187	8.65151	8.8812	0.229697	1.17259	0.0995889	0.0464544	11.2317	10.567	-0.664693	0.630823	0.00346065	0.000602966
353172	Gars	6	glycyl-tRNA synthetase	9.62364	9.42615	-0.19749	0.872067	0.286613	0.101287	11.3419	10.5655	-0.776352	0.583841	0.0271455	0.00671096
56422	Hbs1l	10	Hbs1-like (S. cerevisiae)	7.24837	7.47593	0.227561	1.17085	0.223752	0.163857	9.89753	10.5649	0.66741	1.58822	0.00324974	0.000602966
59007	Ngly1	14	N-glycanase 1	8.35829	8.96586	0.607568	1.52369	0.0552349	0.0205415	9.92507	10.5641	0.63902	1.55727	0.000477291	0
68520	Zfyve21	12	zinc finger, FYVE domain containing 21	5.77132	8.11743	2.34611	5.08452	0.00860886	0.000856631	10.3795	10.5636	0.184059	1.13608	0.330941	0.0956838
18035	Nfkbia	12	nuclear factor of kappa light polypeptide gene enhancer in B cells inhibitor, alpha	12.0896	11.8787	-0.210943	0.863972	0.12327	0.0464544	11.2544	10.5636	-0.690858	0.619485	0.0236484	0.00671096
243537	Uroc1	6	urocanase domain containing 1	7.72809	5.99125	-1.73684	0.300027	0.0372798	0.010647	10.2546	10.5627	0.308135	1.23811	0.145565	0.0340045
11820	App	16	amyloid beta (A4) precursor protein	11.0865	11.7338	0.647347	1.56629	0.00651306	0.000856631	11.779	10.5608	-1.21824	0.429806	0.0583532	0.0340045
79464	Lias	5	lipoic acid synthetase	8.09499	7.95398	-0.141004	0.906888	0.397028	0.163857	10.2021	10.5604	0.358234	1.28186	0.014666	0.00152371
21969	Top1	2	topoisomerase (DNA) I	9.51936	9.20255	-0.316814	0.802841	0.170473	0.0464544	10.7607	10.56	-0.200724	0.870114	0.00478562	0.00152371
15494	Hsd3b3	3	hydroxy-delta-5-steroid dehydrogenase, 3 beta- and steroid delta-isomerase 3	6.22592	5.12517	-1.10075	0.466273	0.00780856	0.00105075	9.90737	10.5592	0.65179	1.57112	0.287659	0.0956838
19171	Psmb10	8	proteasome (prosome, macropain) subunit, beta type 10	10.0552	9.98457	-0.0705846	0.952252	0.787325	0.18994	10.7162	10.5576	-0.158644	0.895867	0.368735	0.155537
66881	Pcyox1	6	prenylcysteine oxidase 1	7.02036	7.24677	0.226408	1.16992	0.519258	0.23051	10.3817	10.5569	0.175154	1.12908	0.309919	0.0956838
59020	Pdzk1	3	PDZ domain containing 1	5.84069	4.70756	-1.13312	0.455928	0.0587961	0.0205415	9.81329	10.5554	0.742122	1.67263	0.00171097	0.000602966
56876	Nelf	2	nasal embryonic LHRH factor	7.59455	8.3835	0.788948	1.72781	0.0120972	0.0017388	10.6032	10.5553	-0.0479363	0.967319	0.75104	0.1982
24010	Ik	18	IK cytokine	9.32086	9.15366	-0.167208	0.890565	0.542089	0.18994	10.7424	10.5539	-0.188567	0.877477	0.284876	0.121805
64075	Smoc1	12	SPARC related modular calcium binding 1	6.47376	7.47024	0.996479	1.99512	0.0146559	0.00256204	11.1616	10.5532	-0.608424	0.655913	0.0393361	0.0340045
218914	Wapal	14	wings apart-like homolog (Drosophila)	8.79312	8.58018	-0.212935	0.86278	0.200293	0.101287	10.4707	10.552	0.081225	1.05792	0.583647	0.0956838
16145	Igtp	11	interferon gamma induced GTPase	9.8314	9.09075	-0.740653	0.598469	0.0751395	0.0205415	10.0598	10.5513	0.491508	1.40591	0.234424	0.0340045
66087	Tmem111	6	transmembrane protein 111	9.93037	10.4218	0.491383	1.40579	0.017912	0.00256204	10.6204	10.5496	-0.0707936	0.952114	0.379647	0.155537
11761	Aox1	1	aldehyde oxidase 1	6.32938	9.34101	3.01163	8.06477	0.00678637	0.000856631	8.72212	10.5496	1.82747	3.54914	0.0111921	0.00152371
56043	Akr1e1	13	aldo-keto reductase family 1, member E1	6.47306	7.81035	1.33728	2.52675	0.0257792	0.00649334	10.0772	10.5475	0.470258	1.38536	0.00580088	0.00152371
104771	Jkamp	12	JNK1/MAPK8-associated membrane protein	9.15349	9.46978	0.316293	1.24513	0.0509254	0.0205415	10.5185	10.5467	0.0281686	1.01972	0.860176	0.0956838
19018	Scand1	2	SCAN domain-containing 1	9.80335	9.35434	-0.449007	0.732547	0.190865	0.101287	11.0557	10.5463	-0.509332	0.702548	0.00324223	0.000602966
30059	Timm10	2	translocase of inner mitochondrial membrane 10 homolog (yeast)	9.01322	9.482	0.468777	1.38394	0.0553539	0.0205415	10.2821	10.5462	0.264156	1.20093	0.0971623	0.0340045
69702	Ndufaf1	2	NADH dehydrogenase (ubiquinone) 1 alpha subcomplex, assembly factor 1	7.14101	7.12415	-0.0168568	0.988384	0.958031	0.18994	9.70753	10.545	0.837461	1.7869	0.000505027	0
50887	Hmgn5	X	high-mobility group nucleosome binding domain 5	8.45511	6.98158	-1.47353	0.3601	0.00691408	0.00105075	10.6041	10.543	-0.0611006	0.958533	0.812762	0.1982
67472	Mtfr1	3	mitochondrial fission regulator 1	7.29548	7.05242	-0.243056	0.844954	0.293403	0.101287	10.0536	10.5421	0.488488	1.40297	0.00679302	0.00152371
56550	Ube2d2	18	ubiquitin-conjugating enzyme E2D 2	9.09722	9.27246	0.175233	1.12915	0.531053	0.23051	10.9463	10.5416	-0.404712	0.755387	0.0475448	0.0340045
13722	Aimp1	3	aminoacyl tRNA synthetase complex-interacting multifunctional protein 1	9.22863	9.42815	0.199522	1.14832	0.104161	0.101287	11.1179	10.5416	-0.576369	0.67065	0.0230255	0.00671096
66117	1110001J03Rik	6	RIKEN cDNA 1110001J03 gene	7.91736	8.50234	0.584978	1.50002	0.0230247	0.00475976	10.1064	10.5409	0.434438	1.35138	0.0756946	0.0340045
227292	Ctdsp1	1	CTD (carboxy-terminal domain, RNA polymerase II, polypeptide A) small phosphatase 1	9.14632	9.11726	-0.0290566	0.980061	0.897529	0.18994	10.9695	10.5394	-0.430064	0.742229	0.0899936	0.0956838
56722	Litaf	16	LPS-induced TN factor	9.6791	9.26775	-0.411351	0.751919	0.0973787	0.0464544	11.4484	10.5391	-0.909253	0.532461	0.00290188	0.000602966
57443	Fbxo3	2	F-box protein 3	6.13264	6.74167	0.609028	1.52523	0.016999	0.00256204	9.94557	10.5388	0.593273	1.50867	0.0295649	0.00671096
68077	Gltscr2	7	glioma tumor suppressor candidate region gene 2	10.4654	10.7375	0.272131	1.20759	0.202558	0.163857	10.4678	10.5388	0.070969	1.05042	0.639266	0.0956838
14359	Fxr1	3	fragile X mental retardation gene 1, autosomal homolog	8.61557	8.59541	-0.0201511	0.986129	0.93032	0.18994	9.79363	10.5368	0.743181	1.67386	0.00590662	0.00152371
27215	Azi2	9	5-azacytidine induced gene 2	8.68967	8.44824	-0.241433	0.845905	0.414447	0.163857	10.3575	10.5364	0.178919	1.13204	0.19342	0.0340045
11890	Asgr2	11	asialoglycoprotein receptor 2	5.51747	4.48204	-1.03543	0.48787	0.0296738	0.010647	10.1889	10.5344	0.345576	1.27066	0.217559	0.0340045
83410	Cstf2t	19	cleavage stimulation factor, 3' pre-RNA subunit 2, tau	9.03212	9.68457	0.652446	1.57183	0.0172117	0.00256204	10.5933	10.5312	-0.0620715	0.957888	0.493109	0.155537
68943	Pink1	4	PTEN induced putative kinase 1	8.68395	9.46942	0.785475	1.72366	0.0139544	0.0017388	9.35197	10.5295	1.17753	2.26189	0.000149081	0
106064	AW549877	15	expressed sequence AW549877	7.40786	8.69957	1.29171	2.44818	0.031795	0.010647	10.7023	10.5294	-0.172833	0.887099	0.320964	0.121805
22680	Zfp207	11	zinc finger protein 207	8.57418	8.3299	-0.244279	0.844237	0.269141	0.101287	11.091	10.5278	-0.563237	0.676782	0.00138276	0
19266	Ptprd	4	protein tyrosine phosphatase, receptor type, D	7.05357	7.6597	0.606133	1.52217	0.0378975	0.010647	8.09676	10.5265	2.42979	5.38814	0.0137704	0.00152371
234664	Nae1	8	NEDD8 activating enzyme E1 subunit 1	9.06735	9.29245	0.225101	1.16886	0.286568	0.18994	10.5476	10.5222	-0.0253102	0.982609	0.884872	0.1982
108664	Atp6v1h	1	ATPase, H+ transporting, lysosomal V1 subunit H	9.14276	8.25868	-0.884078	0.541834	0.0099506	0.00121105	10.1149	10.5216	0.406715	1.32566	0.036949	0.00671096
19089	Prkcsh	9	protein kinase C substrate 80K-H	8.32477	8.28587	-0.0389011	0.973396	0.80749	0.18994	10.9578	10.5216	-0.436186	0.739086	0.000257714	0
23996	Psmc4	7	proteasome (prosome, macropain) 26S subunit, ATPase, 4	8.71602	8.45296	-0.263058	0.83332	0.133872	0.0464544	10.5798	10.5194	-0.0604055	0.958995	0.570375	0.186738
51811	Clec4f	6	C-type lectin domain family 4, member f	11.4137	9.89085	-1.52286	0.347994	0.104561	0.0464544	7.25329	10.5157	3.2624	9.5958	0.00143245	0
217666	L2hgdh	12	L-2-hydroxyglutarate dehydrogenase	6.91095	7.06454	0.15359	1.11233	0.553026	0.23051	9.48625	10.5156	1.02935	2.04111	0.00368312	0.000602966
74148	1300001I01Rik	11	RIKEN cDNA 1300001I01 gene	7.42149	6.76358	-0.657911	0.633795	0.0330992	0.010647	10.9284	10.5099	-0.41849	0.748207	0.20878	0.121805
104444	Rexo2	9	REX2, RNA exonuclease 2 homolog (S. cerevisiae)	9.8523	9.56328	-0.289022	0.818457	0.361836	0.163857	10.1017	10.5066	0.4049	1.324	0.178842	0.0340045
227648	Sec16a	2	SEC16 homolog A (S. cerevisiae)	7.89064	8.35268	0.462035	1.37748	0.0576219	0.0205415	10.0907	10.5063	0.415611	1.33386	0.0270698	0.00671096
68544	2310036O22Rik	8	RIKEN cDNA 2310036O22 gene	10.1416	9.74332	-0.398299	0.758753	0.188774	0.101287	10.6947	10.5061	-0.188591	0.877462	0.200424	0.121805
57344	As3mt	19	arsenic (+3 oxidation state) methyltransferase	6.60467	6.48043	-0.124243	0.917485	0.823458	0.18994	10.3027	10.5057	0.202995	1.15109	0.619283	0.0956838
94213	Ddx50	10	DEAD (Asp-Glu-Ala-Asp) box polypeptide 50	9.68865	9.835	0.146343	1.10676	0.535783	0.23051	10.4861	10.5053	0.0192003	1.0134	0.929846	0.0956838
75956	Srrm2	17	serine/arginine repetitive matrix 2	10.8144	11.5192	0.704861	1.62999	0.0123532	0.0017388	11.2541	10.5052	-0.748976	0.595026	0.000688778	0
69833	Polr2f	15	polymerase (RNA) II (DNA directed) polypeptide F	9.10574	9.4165	0.310758	1.24036	0.0298206	0.00649334	11.2092	10.5025	-0.706774	0.612688	0.00118225	0
218811	Sec24c	14	Sec24 related gene family, member C (S. cerevisiae)	9.47781	9.847	0.369187	1.29162	0.0334095	0.010647	10.8295	10.5016	-0.327922	0.796683	0.0391829	0.0340045
27219	Sgk2	2	serum/glucocorticoid regulated kinase 2	6.72789	5.0044	-1.72348	0.302817	0.0210924	0.00649334	9.65716	10.4972	0.840034	1.79009	0.221096	0.0340045
21881	Tkt	14	transketolase	9.92451	8.50262	-1.42188	0.373224	0.00120103	0	11.1496	10.4966	-0.652961	0.635974	0.0430521	0.0340045
110611	Hdlbp	1	high density lipoprotein (HDL) binding protein	8.35848	9.04889	0.690415	1.61375	0.00633335	0.000856631	10.2823	10.4961	0.213837	1.15977	0.18413	0.0340045
217149	Cisd3	11	CDGSH iron sulfur domain 3	7.29087	7.49648	0.205611	1.15317	0.265376	0.18994	10.5289	10.4952	-0.0337321	0.97689	0.792306	0.1982
20973	Syngr2	11	synaptogyrin 2	9.30824	8.71254	-0.595693	0.661726	0.0813102	0.0464544	10.9037	10.4944	-0.409299	0.752989	0.0267456	0.00671096
59005	Trappc2l	8	trafficking protein particle complex 2-like	9.39598	9.84329	0.447311	1.3635	0.192113	0.163857	10.5342	10.4926	-0.0416383	0.971551	0.799236	0.1982
20623	Snrk	9	SNF related kinase	9.37325	9.98386	0.610611	1.52691	0.197343	0.163857	9.92348	10.4908	0.567365	1.48181	0.11215	0.0340045
52468	Ctdsp2	10	CTD (carboxy-terminal domain, RNA polymerase II, polypeptide A) small phosphatase 2	9.91257	11.364	1.45141	2.73474	0.00257685	0	10.9343	10.4904	-0.443845	0.735172	0.139635	0.0956838
74754	Dhcr24	4	24-dehydrocholesterol reductase	6.83051	5.49963	-1.33088	0.397524	0.0250246	0.00649334	10.2236	10.4903	0.26662	1.20299	0.300357	0.0956838
214290	Zcchc6	13	zinc finger, CCHC domain containing 6	8.92392	9.04138	0.117465	1.08483	0.505039	0.215683	9.38706	10.4901	1.10303	2.14806	0.00172079	0.000602966
69168	Bola1	3	bolA-like 1 (E. coli)	6.20031	7.0214	0.821088	1.76674	0.00615538	0.000856631	10.1386	10.4896	0.35106	1.2755	0.120411	0.0340045
97159	A430005L14Rik	4	RIKEN cDNA A430005L14 gene	8.89457	8.38725	-0.50732	0.703528	0.022912	0.00649334	9.70321	10.4891	0.785897	1.72416	0.00631515	0.00152371
68099	Fam92a	4	family with sequence similarity 92, member A	8.75801	9.63631	0.878295	1.8382	0.010117	0.00121105	10.575	10.4888	-0.0862162	0.94199	0.459891	0.155537
243382	Ppm1k	6	protein phosphatase 1K (PP2C domain containing)	7.58004	7.55076	-0.0292823	0.979908	0.85785	0.18994	8.58097	10.4867	1.90573	3.74699	0.00164683	0.000602966
69786	Tprkb	6	Tp53rk binding protein	7.20151	7.44577	0.244263	1.18449	0.211361	0.163857	9.42085	10.4866	1.06571	2.09319	0.0170178	0.00671096
56463	Snd1	6	staphylococcal nuclease and tudor domain containing 1	7.91056	7.15666	-0.753908	0.592995	0.0722775	0.0205415	11.0592	10.4864	-0.572802	0.67231	0.00432336	0.000602966
12764	Cmas	6	cytidine monophospho-N-acetylneuraminic acid synthetase	9.89497	8.78099	-1.11399	0.462016	0.00778834	0.00105075	10.4528	10.486	0.0332127	1.02329	0.871285	0.0956838
71883	Coq2	5	coenzyme Q2 homolog, prenyltransferase (yeast)	8.08242	8.64896	0.566546	1.48097	0.011323	0.00121105	10.2587	10.4846	0.225879	1.16949	0.0140107	0.00152371
66928	3110001D03Rik	4	RIKEN cDNA 3110001D03 gene	8.93662	8.6996	-0.237026	0.848492	0.368987	0.163857	10.0429	10.4846	0.441629	1.35814	0.0556946	0.00671096
66847	Hint3	10	histidine triad nucleotide binding protein 3	7.27701	6.68431	-0.592702	0.6631	0.0277098	0.00649334	8.47508	10.4827	2.00758	4.02108	7.16515e-05	0
223697	Sun2	15	Sad1 and UNC84 domain containing 2	9.80861	8.60643	-1.20219	0.434616	0.00827892	0.00121105	10.837	10.4808	-0.356224	0.781207	0.346476	0.121805
73824	Snhg6	1	small nucleolar RNA host gene (non-protein coding) 6	10.6237	10.7417	0.118029	1.08525	0.567534	0.23051	10.807	10.4786	-0.328419	0.796409	0.275895	0.121805
76983	Scfd1	12	Sec1 family domain containing 1	7.52815	7.83179	0.303637	1.23425	0.138259	0.101287	10.8752	10.4782	-0.397053	0.759408	0.15319	0.0956838
75608	Chmp4b	2	charged multivesicular body protein 4B	9.76328	9.58965	-0.173636	0.886605	0.361259	0.163857	10.4652	10.4768	0.0116291	1.00809	0.779849	0.0956838
13649	Egfr	11	epidermal growth factor receptor	6.78389	7.51882	0.734928	1.66431	0.0285089	0.00649334	8.52374	10.4763	1.9526	3.8707	0.0138273	0.00152371
433022	Plcxd2	16	phosphatidylinositol-specific phospholipase C, X domain containing 2	6.65226	5.67788	-0.974373	0.508961	0.115126	0.0464544	10.7245	10.4756	-0.248933	0.841519	0.489979	0.155537
67432	Hoga1	19	4-hydroxy-2-oxoglutarate aldolase 1	6.4537	5.75376	-0.699936	0.615599	0.266792	0.101287	9.00504	10.4748	1.46971	2.76966	0.0011626	0
14735	Gpc4	X	glypican 4	7.68056	9.12576	1.4452	2.723	0.00557639	0.000856631	9.42534	10.4737	1.04839	2.06822	0.000676644	0
114128	Laptm4b	15	lysosomal-associated protein transmembrane 4B	9.2683	10.3444	1.07608	2.1083	0.00918843	0.00121105	11.1962	10.4736	-0.722613	0.605999	0.0388975	0.0340045
64945	Cldn12	5	claudin 12	5.88396	7.12352	1.23956	2.36126	0.0188516	0.00475976	9.7727	10.4732	0.700475	1.62504	0.024948	0.00671096
13200	Ddost	4	dolichyl-di-phosphooligosaccharide-protein glycotransferase	10.0024	10.2372	0.234796	1.17674	0.0899645	0.0464544	12.0642	10.4715	-1.59274	0.331541	0.000292384	0
216443	Mars	10	methionine-tRNA synthetase	8.34843	8.46264	0.114207	1.08238	0.325936	0.18994	10.4642	10.471	0.00681287	1.00473	0.96725	0.0956838
74252	Armc1	3	armadillo repeat containing 1	8.53213	8.43017	-0.101962	0.931765	0.633869	0.18994	10.5588	10.4707	-0.0880833	0.940772	0.448006	0.155537
64602	Ireb2	9	iron responsive element binding protein 2	6.9728	7.54432	0.571516	1.48608	0.300589	0.18994	9.4722	10.4706	0.99836	1.99773	0.00165029	0.000602966
66230	Mrps28	3	mitochondrial ribosomal protein S28	9.29144	9.13049	-0.160952	0.894435	0.459721	0.163857	10.7628	10.47	-0.292854	0.816285	0.372069	0.155537
57319	Smpdl3a	10	sphingomyelin phosphodiesterase, acid-like 3A	10.8777	10.2828	-0.594899	0.662091	0.111514	0.0464544	9.95934	10.4696	0.51029	1.42434	0.193168	0.0340045
13360	Dhcr7	7	7-dehydrocholesterol reductase	7.7744	7.28385	-0.490547	0.711755	0.0552904	0.0205415	10.8278	10.4693	-0.358571	0.779937	0.544212	0.186738
12257	Tspo	15	translocator protein	10.8588	10.1261	-0.732602	0.601817	0.00871403	0.00121105	11.5709	10.4677	-1.10324	0.46547	0.000454756	0
67453	Slc25a46	18	solute carrier family 25, member 46	8.24947	8.13759	-0.111887	0.925377	0.768565	0.18994	10.1594	10.4671	0.307758	1.23778	0.101909	0.0340045
68267	Slc25a22	7	solute carrier family 25 (mitochondrial carrier, glutamate), member 22	7.56361	7.16455	-0.399061	0.758352	0.118456	0.0464544	9.85869	10.4666	0.607876	1.52401	0.030783	0.00671096
26914	H2afy	13	H2A histone family, member Y	10.4473	9.69167	-0.755617	0.592293	0.032244	0.010647	10.9632	10.4655	-0.497691	0.708239	0.0495614	0.0340045
15242	Hhex	19	hematopoietically expressed homeobox	8.85431	8.16329	-0.691013	0.619419	0.115649	0.0464544	10.9821	10.4654	-0.516743	0.698948	0.161022	0.0956838
97541	Qars	9	glutaminyl-tRNA synthetase	9.39739	9.37708	-0.0203091	0.986021	0.898852	0.18994	10.5694	10.4642	-0.105209	0.92967	0.353122	0.155537
66248	Alg5	3	asparagine-linked glycosylation 5 homolog (yeast, dolichyl-phosphate beta-glucosyltransferase)	8.82723	8.69663	-0.130595	0.913455	0.783293	0.18994	10.0587	10.4638	0.40507	1.32415	0.00851786	0.00152371
11993	Aup1	6	ancient ubiquitous protein 1	7.89653	7.33201	-0.56452	0.676181	0.0465472	0.0205415	10.0822	10.4629	0.380643	1.30192	0.0413388	0.00671096
68479	Phf5a	15	PHD finger protein 5A	9.86481	9.16809	-0.696722	0.616973	0.00743008	0.00105075	11.441	10.4616	-0.979416	0.507185	0.000387149	0
114143	Atp6v0b	4	ATPase, H+ transporting, lysosomal V0 subunit B	9.9729	9.19612	-0.776788	0.583665	0.0208878	0.00649334	10.6258	10.46	-0.165758	0.89146	0.352078	0.155537
225010	Lclat1	17	lysocardiolipin acyltransferase 1	7.78006	7.90892	0.128864	1.09343	0.774692	0.257865	10.146	10.4595	0.313496	1.24272	0.0330377	0.00671096
24030	Mrps12	7	mitochondrial ribosomal protein S12	8.48941	9.1755	0.686086	1.60891	0.166469	0.163857	10.035	10.459	0.423973	1.34162	0.106865	0.0340045
57439	Tmem183a	1	transmembrane protein 183A	7.68021	7.28927	-0.390945	0.76263	0.0161612	0.00475976	9.86851	10.4588	0.590304	1.50556	0.0320675	0.00671096
72736	Tmx1	12	thioredoxin-related transmembrane protein 1	10.3995	9.90184	-0.497661	0.708254	0.0287932	0.010647	10.6899	10.4578	-0.232036	0.851433	0.10115	0.0956838
77134	Hnrnpa0	13	heterogeneous nuclear ribonucleoprotein A0	9.89472	10.3404	0.445639	1.36192	0.0189122	0.00475976	11.3035	10.457	-0.846584	0.5561	0.00158211	0
28015	Polr2m	9	polymerase (RNA) II (DNA directed) polypeptide M	8.83825	8.95584	0.117596	1.08493	0.363147	0.201435	10.6782	10.4561	-0.222069	0.857335	0.196261	0.121805
19070	Mob4	1	MOB family member 4, phocein	8.51871	8.38835	-0.130358	0.913605	0.264177	0.101287	10.3489	10.4558	0.106841	1.07687	0.365971	0.0956838
26394	Lypla2	4	lysophospholipase 2	9.12277	8.78926	-0.333504	0.793606	0.0556977	0.0205415	10.3648	10.4548	0.0899283	1.06432	0.553672	0.0956838
68209	Rnaseh2c	19	ribonuclease H2, subunit C	9.27328	8.27781	-0.995462	0.501575	0.0171146	0.00475976	10.684	10.4544	-0.229621	0.852859	0.347299	0.121805
226178	D19Wsu162e	19	DNA segment, Chr 19, Wayne State University 162, expressed	6.83093	6.9305	0.0995681	1.07145	0.463906	0.215683	10.0286	10.4504	0.421791	1.33959	0.0911014	0.0340045
19205	Ptbp1	10	polypyrimidine tract binding protein 1	7.59659	7.15088	-0.445705	0.734226	0.0616939	0.0205415	11.9144	10.4498	-1.46456	0.362347	9.82318e-05	0
107227	Macrod1	19	MACRO domain containing 1	7.11796	7.33441	0.216448	1.16187	0.181628	0.163857	7.62025	10.4494	2.82919	7.10673	0.00318502	0.000602966
11593	Aga	8	aspartylglucosaminidase	8.20612	8.83907	0.632954	1.55074	0.0157798	0.00256204	10.9088	10.4494	-0.459377	0.7273	0.0545915	0.0340045
52004	Cdk2ap2	19	CDK2-associated protein 2	9.17165	8.55837	-0.61328	0.653709	0.173756	0.0464544	11.4058	10.4479	-0.957876	0.514814	0.00527389	0.00152371
21855	Timm17b	X	translocase of inner mitochondrial membrane 17b	8.62402	7.91597	-0.708048	0.612148	0.0251101	0.00649334	10.3446	10.4461	0.101562	1.07293	0.401652	0.0956838
75616	2810008M24Rik	13	RIKEN cDNA 2810008M24 gene	9.10177	9.22952	0.127753	1.09259	0.328605	0.201435	10.0288	10.4437	0.414822	1.33313	0.0672536	0.00671096
22195	Ube2l3	16	ubiquitin-conjugating enzyme E2L 3	8.75135	8.79953	0.0481715	1.03395	0.728228	0.257865	10.6484	10.4435	-0.204904	0.867596	0.0693395	0.0340045
12974	Cs	10	citrate synthase	9.58049	9.40753	-0.172958	0.887022	0.318839	0.101287	10.4969	10.4432	-0.0537557	0.963425	0.776616	0.1982
66125	Sf3b5	10	splicing factor 3b, subunit 5	9.26945	9.42647	0.157018	1.11498	0.589622	0.244935	11.2911	10.4431	-0.848048	0.555536	0.00152664	0
215929	AI317395	10	expressed sequence AI317395	3.63122	3.13447	-0.496745	0.708704	0.0347235	0.010647	6.38346	10.442	4.05853	16.6625	0.000205709	0
73834	Atp6v1d	12	ATPase, H+ transporting, lysosomal V1 subunit D	9.91995	9.21583	-0.70412	0.613817	0.0107289	0.0017388	10.4951	10.4397	-0.0553675	0.962349	0.739152	0.1982
216440	Os9	10	amplified in osteosarcoma	6.15031	5.86623	-0.284079	0.821266	0.0640989	0.0205415	10.3095	10.4372	0.127727	1.09257	0.413873	0.0956838
56208	Becn1	11	beclin 1, autophagy related	9.40466	9.32654	-0.0781171	0.947293	0.488546	0.163857	10.6495	10.4372	-0.212327	0.863144	0.218932	0.121805
12675	Chuk	19	conserved helix-loop-helix ubiquitous kinase	7.85471	7.53845	-0.316255	0.803152	0.159324	0.0464544	9.52385	10.4366	0.91274	1.88262	0.000602103	0
236539	Phgdh	3	3-phosphoglycerate dehydrogenase	9.07376	8.24324	-0.830513	0.562329	0.0408549	0.010647	10.9871	10.4357	-0.55143	0.682343	0.107307	0.0956838
66687	Tbc1d15	10	TBC1 domain family, member 15	7.7611	7.08603	-0.675072	0.626301	0.0323001	0.010647	10.4414	10.4337	-0.00769419	0.994681	0.97751	0.1982
20610	Sumo3	10	SMT3 suppressor of mif two 3 homolog 3 (yeast)	9.18205	9.25056	0.0685037	1.04863	0.864117	0.257865	11.601	10.4334	-1.16757	0.445171	0.000251936	0
78100	8430410K20Rik	9	RIKEN cDNA 8430410K20 gene	9.04574	9.83607	0.790329	1.72947	0.0118817	0.0017388	10.0559	10.4332	0.377386	1.29899	0.00024269	0
331535	Serpina7	X	serine (or cysteine) peptidase inhibitor, clade A (alpha-1 antiproteinase, antitrypsin), member 7	6.50563	3.07684	-3.42879	0.0928603	0.017014	0.00475976	10.265	10.4317	0.166716	1.1225	0.853323	0.0956838
225341	Lims2	18	LIM and senescent cell antigen like domains 2	6.06712	7.59295	1.52583	2.87953	0.00490495	0.000764232	10.308	10.4316	0.12356	1.08942	0.710402	0.0956838
56445	Dnaja2	8	DnaJ (Hsp40) homolog, subfamily A, member 2	7.79659	7.56344	-0.233156	0.850772	0.519972	0.18994	10.4098	10.4305	0.0207401	1.01448	0.90519	0.0956838
66256	Ssr2	3	signal sequence receptor, beta	8.5245	9.22063	0.696133	1.62016	0.00939125	0.00121105	11.5263	10.4281	-1.09825	0.467084	0.000828614	0
54170	Rragc	4	Ras-related GTP binding C	9.51406	9.76434	0.250281	1.18944	0.246218	0.18994	10.1478	10.4276	0.279846	1.21407	0.0422755	0.00671096
54401	Ywhab	2	tyrosine 3-monooxygenase/tryptophan 5-monooxygenase activation protein, beta polypeptide	10.6478	10.8287	0.180941	1.13362	0.0634841	0.0205415	11.1869	10.4264	-0.760452	0.590312	0.00116318	0
66310	Dpy30	17	dpy-30 homolog (C. elegans)	9.67168	8.8406	-0.831078	0.562109	0.0284789	0.00649334	11.5784	10.4252	-1.15319	0.449631	0.000247313	0
58805	Mlxipl	5	MLX interacting protein-like	5.65122	5.68677	0.0355486	1.02495	0.946374	0.257865	11.174	10.4238	-0.750219	0.594513	0.0311886	0.00671096
104816	Aspg	12	asparaginase homolog (S. cerevisiae)	6.46496	5.66216	-0.802803	0.573234	0.0701864	0.0205415	10.8589	10.4223	-0.436629	0.738859	0.264345	0.121805
64383	Sirt2	7	sirtuin 2 (silent mating type information regulation 2, homolog) 2 (S. cerevisiae)	8.03044	8.27922	0.248774	1.1882	0.463237	0.215683	10.1205	10.4205	0.29992	1.23108	0.0202953	0.00671096
104184	Blmh	11	bleomycin hydrolase	8.53299	8.17248	-0.36051	0.778889	0.0531356	0.0205415	10.6453	10.4201	-0.22519	0.855482	0.12328	0.0956838
11750	Anxa7	14	annexin A7	7.70717	8.40028	0.693107	1.61676	0.0236326	0.00649334	10.2853	10.4183	0.133017	1.09658	0.539282	0.0956838
19823	Rnf7	9	ring finger protein 7	11.3768	11.361	-0.015771	0.989128	0.963496	0.18994	10.6927	10.4165	-0.276134	0.825801	0.0506691	0.0340045
13094	Cyp2b9	7	cytochrome P450, family 2, subfamily b, polypeptide 9	5.38121	3.86229	-1.51891	0.348949	0.107936	0.0464544	8.30484	10.4164	2.11154	4.32153	0.331542	0.0956838
100504628	Gm20319	16	predicted gene, 20319	4.48071	3.78006	-0.700651	0.615295	0.17902	0.101287	9.99954	10.416	0.416481	1.33467	0.33757	0.0956838
434402	Gm5617	9	predicted gene 5617	7.56412	7.2977	-0.266417	0.831382	0.277792	0.101287	8.19084	10.416	2.22512	4.67551	0.00109268	0
235386	Agphd1	9	aminoglycoside phosphotransferase domain containing 1	4.71058	5.42888	0.718298	1.64524	0.0232171	0.00475976	8.91161	10.4154	1.50381	2.8359	0.0135884	0.00152371
75731	5133401N09Rik	13	RIKEN cDNA 5133401N09 gene	9.13541	9.5206	0.385192	1.30603	0.161151	0.101287	9.26204	10.4144	1.15232	2.2227	0.000107477	0
71586	Ifih1	2	interferon induced with helicase C domain 1	8.93634	9.16939	0.23305	1.17532	0.410224	0.201435	9.65137	10.414	0.762642	1.69659	0.0708748	0.0340045
225363	Etf1	18	eukaryotic translation termination factor 1	8.7463	8.22437	-0.521926	0.696441	0.0562657	0.0205415	10.4669	10.4123	-0.0545447	0.962898	0.570816	0.186738
108888	Atad3a	4	ATPase family, AAA domain containing 3A	8.38163	8.61424	0.232606	1.17496	0.122774	0.101287	9.42509	10.4082	0.983135	1.97676	0.000164105	0
69162	Sec31a	5	Sec31 homolog A (S. cerevisiae)	6.80124	8.07538	1.27414	2.41854	0.0044005	0.000764232	10.6116	10.4081	-0.203499	0.868442	0.204923	0.121805
67387	Unc50	1	unc-50 homolog (C. elegans)	8.81106	9.04985	0.238791	1.18	0.226461	0.163857	10.2347	10.4062	0.171497	1.12623	0.210567	0.0340045
234309	Cbr4	8	carbonyl reductase 4	7.96825	7.82234	-0.145904	0.903813	0.763206	0.18994	9.08074	10.4058	1.32502	2.50536	0.000249624	0
53895	Clpp	17	caseinolytic peptidase, ATP-dependent, proteolytic subunit homolog (E. coli)	8.22927	8.75342	0.524145	1.43808	0.0173735	0.00256204	10.5497	10.4044	-0.145354	0.904157	0.34708	0.121805
16367	Irs1	1	insulin receptor substrate 1	5.92789	8.65336	2.72547	6.61378	0.00870594	0.000856631	10.3834	10.4037	0.0203749	1.01422	0.927826	0.0956838
216150	Cdc34	10	cell division cycle 34 homolog (S. cerevisiae)	8.5189	7.55344	-0.965456	0.512116	0.00340373	0.000764232	11.0207	10.4028	-0.61794	0.6516	0.0966827	0.0956838
68576	Hbxip	3	hepatitis B virus x interacting protein	10.2864	9.83863	-0.447799	0.733161	0.0371914	0.010647	10.3866	10.4024	0.0158117	1.01102	0.939185	0.0956838
74776	Ppa2	3	pyrophosphatase (inorganic) 2	7.59751	7.82724	0.229727	1.17261	0.0734419	0.0464544	9.99411	10.4021	0.408031	1.32687	0.0298469	0.00671096
67307	Pbld2	10	phenazine biosynthesis-like protein domain containing 2	6.17785	5.13605	-1.04181	0.485719	0.302139	0.101287	9.80373	10.4009	0.597213	1.51279	0.282344	0.0956838
76737	Creld2	15	cysteine-rich with EGF-like domains 2	8.83953	8.4252	-0.414329	0.750368	0.26074	0.101287	11.486	10.4009	-1.08509	0.471363	0.0533399	0.0340045
74318	Hopx	5	HOP homeobox	8.16672	6.92743	-1.23928	0.423584	0.0288313	0.010647	10.4772	10.4001	-0.0770487	0.947995	0.802619	0.1982
50724	Sap30l	11	SAP30-like	8.60189	9.45652	0.854625	1.80829	0.0175248	0.00256204	10.4919	10.3996	-0.0923283	0.938008	0.10471	0.0956838
27376	Slc25a10	11	solute carrier family 25 (mitochondrial carrier, dicarboxylate transporter), member 10	7.12275	6.40997	-0.71278	0.610143	0.0106168	0.0017388	10.8057	10.3992	-0.406462	0.754471	0.0342823	0.0340045
66510	Rnf181	6	ring finger protein 181	9.98176	10.3734	0.391647	1.31189	0.0542179	0.0205415	10.8967	10.3991	-0.49763	0.70827	0.00886571	0.00152371
21766	Tex261	6	testis expressed gene 261	7.97214	8.08623	0.114091	1.08229	0.28659	0.18994	10.2417	10.3975	0.155813	1.11405	0.255614	0.0956838
11792	Apex1	14	apurinic/apyrimidinic endonuclease 1	9.86861	8.99294	-0.875664	0.545003	0.0158329	0.00475976	10.9174	10.3956	-0.521782	0.696511	0.0672668	0.0340045
19934	Rpl22	4	ribosomal protein L22	8.01193	8.95882	0.946887	1.92771	0.0209	0.00475976	9.93973	10.3953	0.455547	1.3713	0.0693101	0.0340045
11303	Abca1	4	ATP-binding cassette, sub-family A (ABC1), member 1	4.71028	4.73267	0.0223933	1.01564	0.925976	0.257865	10.0983	10.3948	0.296511	1.22817	0.0871894	0.0340045
17357	Marcksl1	4	MARCKS-like 1	11.1143	10.4176	-0.696651	0.617003	0.0946819	0.0464544	10.4955	10.3944	-0.101125	0.932306	0.685635	0.1982
19252	Dusp1	17	dual specificity phosphatase 1	11.8967	12.313	0.416334	1.33453	0.310488	0.18994	10.8067	10.3937	-0.412936	0.751093	0.524649	0.186738
20848	Stat3	11	signal transducer and activator of transcription 3	8.60956	8.90807	0.29851	1.22987	0.0582408	0.0205415	10.1819	10.393	0.211104	1.15757	0.386034	0.0956838
80285	Parp9	16	poly (ADP-ribose) polymerase family, member 9	8.32999	8.13658	-0.193414	0.874533	0.641213	0.18994	10.4273	10.3919	-0.035446	0.97573	0.922689	0.1982
20022	Polr2j	5	polymerase (RNA) II (DNA directed) polypeptide J	9.49335	9.11652	-0.376824	0.770131	0.117989	0.0464544	10.6623	10.3916	-0.270693	0.828921	0.0245302	0.00671096
226654	Tstd1	1	thiosulfate sulfurtransferase (rhodanese)-like domain containing 1	6.14023	8.33835	2.19812	4.58883	0.0142647	0.00256204	10.9732	10.3905	-0.582686	0.66772	0.54107	0.186738
18518	Igbp1	X	immunoglobulin (CD79A) binding protein 1	9.03219	8.84009	-0.192101	0.87533	0.262064	0.101287	9.31992	10.3905	1.07055	2.10024	0.00258407	0.000602966
50915	Grb14	2	growth factor receptor bound protein 14	5.99106	7.14503	1.15397	2.22525	0.168765	0.163857	10.8535	10.3853	-0.468205	0.722863	0.0520571	0.0340045
16880	Lifr	15	leukemia inhibitory factor receptor	6.65282	7.03248	0.379659	1.30103	0.0659023	0.0205415	8.4992	10.3844	1.88516	3.69394	0.000198775	0
24109	Ubl3	5	ubiquitin-like 3	9.66792	9.38899	-0.278931	0.824201	0.0739717	0.0205415	10.1549	10.3822	0.227299	1.17064	0.0344982	0.00671096
11746	Anxa4	6	annexin A4	7.74045	8.23024	0.489798	1.40425	0.49463	0.215683	11.8529	10.3815	-1.47137	0.360639	0.000298162	0
140570	Plxnb2	15	plexin B2	7.79825	8.40741	0.609154	1.52536	0.0303776	0.00649334	11.0235	10.3815	-0.642034	0.640809	0.00979602	0.00152371
17533	Mrc1	2	mannose receptor, C type 1	11.0052	9.07227	-1.93293	0.261898	0.0184448	0.00475976	8.93534	10.3802	1.44486	2.72236	0.00242401	0.000602966
66086	0610037P05Rik	16	RIKEN cDNA 0610037P05 gene	9.06143	8.88534	-0.176096	0.885095	0.207575	0.101287	10.6712	10.38	-0.291282	0.817176	0.072294	0.0340045
18406	Orm2	4	orosomucoid 2	6.99368	3.90037	-3.0933	0.117172	0.0863085	0.0464544	8.06204	10.3783	2.31626	4.9804	0.0868774	0.0340045
69082	Zc3h15	2	zinc finger CCCH-type containing 15	8.3741	8.32484	-0.0492633	0.96643	0.681004	0.18994	10.4923	10.3777	-0.114588	0.923646	0.294674	0.121805
22378	Wbp2	11	WW domain binding protein 2	8.07442	7.18474	-0.889673	0.539736	0.00483503	0.000943716	10.6007	10.3771	-0.22358	0.856438	0.104557	0.0956838
66469	2810405K02Rik	4	RIKEN cDNA 2810405K02 gene	8.49493	8.59243	0.0974929	1.06991	0.804288	0.257865	9.39098	10.376	0.984995	1.97931	0.0694747	0.0340045
13494	Drg1	11	developmentally regulated GTP binding protein 1	8.53089	8.21547	-0.315425	0.803614	0.0383725	0.010647	10.8156	10.3737	-0.441854	0.736188	0.0107899	0.00152371
30930	Vps26a	10	vacuolar protein sorting 26 homolog A (yeast)	9.38502	9.22762	-0.157406	0.896636	0.247465	0.101287	10.5274	10.3735	-0.153882	0.898828	0.246797	0.121805
67197	Zcrb1	15	zinc finger CCHC-type and RNA binding motif 1	9.66246	9.3775	-0.284959	0.820765	0.15625	0.0464544	10.7587	10.3725	-0.386221	0.765131	0.0125465	0.00671096
12751	Tpp1	7	tripeptidyl peptidase I	9.70289	9.57064	-0.13225	0.912407	0.437479	0.163857	10.3444	10.3698	0.0254297	1.01778	0.891019	0.0956838
107508	Eprs	1	glutamyl-prolyl-tRNA synthetase	7.75029	8.10908	0.358787	1.28235	0.142206	0.101287	10.1878	10.3697	0.181841	1.13433	0.106157	0.0340045
12780	Abcc2	19	ATP-binding cassette, sub-family C (CFTR/MRP), member 2	6.57429	4.42837	-2.14592	0.22595	0.0517621	0.0205415	8.9375	10.3696	1.43215	2.69848	0.00225182	0.000602966
50907	Preb	5	prolactin regulatory element binding	7.48612	7.52698	0.0408599	1.02873	0.862769	0.257865	10.6781	10.3694	-0.308768	0.807331	0.0229357	0.00671096
69683	2310044H10Rik	7	RIKEN cDNA 2310044H10 gene	9.51066	9.61713	0.106473	1.07659	0.430768	0.215683	10.1343	10.3691	0.23485	1.17678	0.318933	0.0956838
83379	Klb	5	klotho beta	5.2449	3.73694	-1.50795	0.351609	0.036015	0.010647	9.02458	10.3691	1.34456	2.53953	0.00749162	0.00152371
11938	Atp2a2	5	ATPase, Ca++ transporting, cardiac muscle, slow twitch 2	8.95185	9.52659	0.574746	1.48941	0.00861695	0.000856631	10.673	10.3685	-0.30459	0.809673	0.075295	0.0340045
21937	Tnfrsf1a	6	tumor necrosis factor receptor superfamily, member 1a	9.96057	10.3356	0.375052	1.29689	0.0229987	0.00475976	10.6848	10.3679	-0.316894	0.802796	0.102799	0.0956838
67470	Abcg8	17	ATP-binding cassette, sub-family G (WHITE), member 8	7.15512	5.95547	-1.19965	0.435381	0.00975182	0.00121105	9.49543	10.367	0.871572	1.82966	0.22178	0.0340045
100502885	#N/A	#N/A	#N/A	8.73728	9.26813	0.530842	1.44477	0.023439	0.00475976	9.81416	10.3669	0.552757	1.46689	0.00466543	0.00152371
77037	Mrap	16	melanocortin 2 receptor accessory protein	8.29575	6.5826	-1.71315	0.304992	0.0272122	0.00649334	10.3519	10.366	0.0140823	1.00981	0.984553	0.0956838
68713	Ifitm1	7	interferon induced transmembrane protein 1	11.5359	11.9906	0.454657	1.37046	0.180938	0.163857	8.20284	10.3643	2.16149	4.47376	0.0026563	0.000602966
105675	Ppif	14	peptidylprolyl isomerase F (cyclophilin F)	6.69613	6.36439	-0.331737	0.794579	0.0607122	0.0205415	10.597	10.364	-0.23305	0.850834	0.0742916	0.0340045
20892	Stra13	11	stimulated by retinoic acid 13	8.11771	7.5424	-0.575308	0.671143	0.0476329	0.0205415	11.0627	10.3639	-0.698745	0.616108	0.00179013	0
319876	Cobll1	2	Cobl-like 1	5.90312	7.39713	1.494	2.8167	0.00878453	0.000856631	9.59055	10.3639	0.773366	1.70925	0.0109927	0.00152371
67955	Sugt1	14	SGT1, suppressor of G2 allele of SKP1 (S. cerevisiae)	9.16398	8.90467	-0.259312	0.835486	0.220844	0.101287	10.6442	10.3632	-0.281049	0.822992	0.0166613	0.00671096
545622	Ptpn3	4	protein tyrosine phosphatase, non-receptor type 3	5.28708	7.42614	2.13906	4.40475	0.000735872	0	8.93138	10.3612	1.42978	2.69407	0.00383798	0.000602966
23997	Psmd13	7	proteasome (prosome, macropain) 26S subunit, non-ATPase, 13	8.74805	7.8209	-0.927141	0.525899	0.016405	0.00475976	10.3844	10.3597	-0.0247379	0.982999	0.850086	0.1982
68730	Dus1l	11	dihydrouridine synthase 1-like (S. cerevisiae)	8.26195	7.75656	-0.505388	0.704471	0.028012	0.00649334	9.92508	10.3584	0.43337	1.35038	0.0459286	0.00671096
74140	Tm9sf1	14	transmembrane 9 superfamily member 1	8.83842	8.73108	-0.107341	0.928297	0.707305	0.18994	11.077	10.3563	-0.720681	0.606811	0.000551832	0
71999	Fbxo22	9	F-box protein 22	7.58241	7.47494	-0.107466	0.928217	0.391206	0.163857	10.286	10.3563	0.0702674	1.04991	0.495477	0.0956838
26357	Abcg2	6	ATP-binding cassette, sub-family G (WHITE), member 2	8.6097	8.63109	0.021394	1.01494	0.927625	0.257865	9.6247	10.3545	0.729784	1.65839	0.112113	0.0340045
216344	Rab21	10	RAB21, member RAS oncogene family	8.62307	8.48924	-0.133831	0.911408	0.49966	0.18994	10.5073	10.3542	-0.153098	0.899317	0.210823	0.121805
74533	Gzf1	2	GDNF-inducible zinc finger protein 1	6.84424	6.91339	0.0691464	1.0491	0.909306	0.257865	9.79708	10.3533	0.556205	1.4704	0.0135745	0.00152371
16993	Lta4h	10	leukotriene A4 hydrolase	10.1627	9.31307	-0.849585	0.554944	0.0071481	0.00105075	11.1465	10.3522	-0.794342	0.576606	0.000577256	0
229709	Ahcyl1	3	S-adenosylhomocysteine hydrolase-like 1	6.99294	7.34025	0.347318	1.27219	0.10566	0.101287	10.7796	10.3517	-0.42787	0.743358	0.0287392	0.00671096
17022	Lum	10	lumican	8.7927	12.6958	3.90314	14.961	0.00264966	0	9.13087	10.3501	1.21926	2.32828	0.161779	0.0340045
208884	Zdhhc9	X	zinc finger, DHHC domain containing 9	6.43745	6.70991	0.272461	1.20787	0.409749	0.201435	9.3485	10.3496	1.0011	2.00152	0.00304923	0.000602966
74315	Rnf145	11	ring finger protein 145	9.19466	9.84119	0.646526	1.56539	0.148933	0.101287	10.0382	10.3491	0.310854	1.24044	0.609464	0.0956838
28193	Reep3	10	receptor accessory protein 3	8.89927	8.90958	0.0103049	1.00717	0.952402	0.257865	9.82758	10.3491	0.521487	1.43543	0.0147995	0.00152371
23874	Farsb	1	phenylalanyl-tRNA synthetase, beta subunit	8.64911	8.56234	-0.0867633	0.941633	0.685639	0.18994	10.3537	10.3478	-0.0059498	0.995884	0.95851	0.1982
64898	Lpin2	17	lipin 2	7.91834	7.05981	-0.858522	0.551517	0.00703311	0.00105075	9.7791	10.3475	0.568352	1.48283	0.0519311	0.00671096
18024	Nfe2l2	2	nuclear factor, erythroid derived 2, like 2	9.55141	9.78932	0.237903	1.17928	0.240505	0.18994	11.4641	10.3471	-1.11705	0.461034	0.00903328	0.00152371
66711	Sbds	5	Shwachman-Bodian-Diamond syndrome homolog (human)	8.3066	8.53469	0.228085	1.17128	0.258596	0.18994	9.81318	10.3469	0.53374	1.44768	0.00748353	0.00152371
19141	Lgmn	12	legumain	10.773	9.67548	-1.09751	0.467321	0.118786	0.0464544	11.3545	10.3451	-1.00935	0.496771	0.0444713	0.0340045
13690	Eif4g2	7	eukaryotic translation initiation factor 4, gamma 2	8.78786	8.74384	-0.0440139	0.969953	0.650464	0.18994	10.3414	10.3447	0.00322734	1.00224	0.966538	0.0956838
76799	2510006D16Rik	4	RIKEN cDNA 2510006D16 gene	9.53858	9.38324	-0.155342	0.89792	0.447639	0.163857	10.1031	10.3445	0.241344	1.18209	0.0579429	0.00671096
69064	1810014F10Rik	7	RIKEN cDNA 1810014F10 gene	7.10271	7.08917	-0.0135449	0.990655	0.969786	0.18994	10.1497	10.3441	0.194457	1.14429	0.445836	0.0956838
67345	Herc4	10	hect domain and RLD 4	9.34829	8.41586	-0.932432	0.523974	0.00792471	0.00105075	9.88318	10.3439	0.460706	1.37621	0.0978233	0.0340045
28088	D10Wsu52e	10	DNA segment, Chr 10, Wayne State University 52, expressed	8.44561	8.65816	0.212555	1.15874	0.27811	0.18994	10.6543	10.3437	-0.310637	0.806286	0.0591933	0.0340045
71693	Colec11	12	collectin sub-family member 11	6.53196	8.07948	1.54752	2.92314	0.0212438	0.00475976	8.82483	10.3435	1.51866	2.86524	0.000409685	0
67872	Nsmce4a	7	non-SMC element 4 homolog A (S. cerevisiae)	9.39834	9.10206	-0.296275	0.814352	0.119841	0.0464544	10.7334	10.3412	-0.392211	0.761961	0.118616	0.0956838
105559	Mbnl2	14	muscleblind-like 2	8.13081	9.2224	1.09158	2.13108	0.00616347	0.000856631	9.95239	10.341	0.388577	1.3091	0.0633607	0.00671096
20430	Cyfip1	7	cytoplasmic FMR1 interacting protein 1	10.132	10.0327	-0.0992982	0.933487	0.276648	0.101287	10.1505	10.3406	0.190077	1.14082	0.115599	0.0340045
117109	Pop5	5	processing of precursor 5, ribonuclease P/MRP family (S. cerevisiae)	8.74551	8.77827	0.0327643	1.02297	0.92897	0.257865	10.3083	10.3405	0.0322691	1.02262	0.821885	0.0956838
107476	Acaca	11	acetyl-Coenzyme A carboxylase alpha	8.01075	8.29962	0.288868	1.22168	0.35811	0.201435	10.095	10.3402	0.245146	1.18521	0.427909	0.0956838
21854	Timm17a	1	translocase of inner mitochondrial membrane 17a	9.29595	8.87512	-0.420825	0.746998	0.274653	0.101287	10.1463	10.3402	0.193841	1.1438	0.584928	0.0956838
20843	Stag2	X	stromal antigen 2	8.95466	8.66239	-0.292266	0.816618	0.0752268	0.0205415	10.0117	10.3391	0.327313	1.25467	0.251725	0.0956838
56305	Pitpnb	5	phosphatidylinositol transfer protein, beta	6.97248	6.83563	-0.136853	0.909501	0.24832	0.101287	10.3711	10.3384	-0.0327285	0.97757	0.82236	0.1982
14287	Fpgs	2	folylpolyglutamyl synthetase	6.45985	6.17216	-0.28769	0.819213	0.150597	0.0464544	10.3228	10.3383	0.015442	1.01076	0.958824	0.0956838
66168	Grina	15	glutamate receptor, ionotropic, N-methyl D-aspartate-associated protein 1 (glutamate binding)	9.80218	9.85637	0.0541956	1.03828	0.770035	0.257865	10.7819	10.3379	-0.444004	0.735092	0.14513	0.0956838
17434	Mocs2	13	molybdenum cofactor synthesis 2	7.81086	7.6957	-0.115166	0.923276	0.692904	0.18994	9.46679	10.3372	0.870398	1.82817	0.0130105	0.00152371
66309	Tmem128	5	transmembrane protein 128	9.96255	9.81368	-0.148866	0.901959	0.199977	0.101287	10.0952	10.3364	0.241157	1.18194	0.143835	0.0340045
66913	Kdelr2	5	KDEL (Lys-Asp-Glu-Leu) endoplasmic reticulum protein retention receptor 2	9.00503	9.52768	0.522645	1.43659	0.0394109	0.010647	10.728	10.3338	-0.394214	0.760904	0.0481804	0.0340045
68526	Gpr155	2	G protein-coupled receptor 155	6.52386	6.85489	0.331033	1.25791	0.193272	0.163857	9.11058	10.3335	1.22288	2.33413	0.00181902	0.000602966
106861	Abhd3	18	abhydrolase domain containing 3	5.70966	5.69824	-0.0114202	0.992115	0.984759	0.18994	7.65446	10.3317	2.67725	6.39634	0.00584248	0.00152371
11566	Adss	1	adenylosuccinate synthetase, non muscle	7.79595	7.19918	-0.596776	0.66123	0.122539	0.0464544	10.5312	10.3284	-0.20284	0.868839	0.296059	0.121805
26363	Btd	14	biotinidase	6.9045	7.23688	0.332378	1.25909	0.432403	0.215683	10.1806	10.3277	0.147172	1.1074	0.695427	0.0956838
27410	Abca3	17	ATP-binding cassette, sub-family A (ABC1), member 3	7.35843	7.92047	0.562034	1.47635	0.132889	0.101287	9.95772	10.3276	0.369928	1.29229	0.347506	0.0956838
67845	Rnf115	3	ring finger protein 115	9.1579	7.98849	-1.16941	0.444602	0.00991419	0.00121105	10.02	10.3272	0.307222	1.23732	0.0710574	0.0340045
54325	Elovl1	4	elongation of very long chain fatty acids (FEN1/Elo2, SUR4/Elo3, yeast)-like 1	9.46598	9.61632	0.150336	1.10983	0.397292	0.201435	10.3903	10.3266	-0.0636762	0.956823	0.803019	0.1982
15953	Ifi47	11	interferon gamma inducible protein 47	10.0214	9.37965	-0.641731	0.640943	0.160184	0.0464544	9.8026	10.3256	0.522998	1.43694	0.143401	0.0340045
28106	D17Wsu104e	17	DNA segment, Chr 17, Wayne State University 104, expressed	7.27601	7.516	0.239988	1.18098	0.151055	0.101287	10.8449	10.3246	-0.520284	0.697235	0.0234919	0.00671096
12111	Bgn	X	biglycan	9.15872	12.4681	3.30936	9.91328	0.000946204	0	10.2833	10.3235	0.0401499	1.02822	0.91685	0.0956838
85305	Kars	8	lysyl-tRNA synthetase	8.54547	8.73838	0.192914	1.14307	0.146933	0.101287	10.9737	10.3232	-0.650469	0.637073	0.000722293	0
69654	Dctn2	10	dynactin 2	8.5829	8.82264	0.239735	1.18078	0.14353	0.101287	10.7772	10.3211	-0.456094	0.728957	0.0349266	0.0340045
67017	2010011I20Rik	2	RIKEN cDNA 2010011I20 gene	6.44028	6.11053	-0.32975	0.795674	0.414644	0.163857	9.51679	10.3211	0.804329	1.74633	0.0447972	0.00671096
14245	Lpin1	12	lipin 1	7.41351	6.51883	-0.894682	0.537866	0.0653632	0.0205415	8.99542	10.3205	1.32506	2.50544	0.0101329	0.00152371
110809	Srsf1	11	serine/arginine-rich splicing factor 1	7.90176	8.00365	0.101894	1.07318	0.493156	0.215683	11.5687	10.3189	-1.24979	0.420509	0.000369814	0
50909	C1ra	6	complement component 1, r subcomponent A	7.0367	9.87651	2.8398	7.15923	0.000938114	0	9.71641	10.3182	0.601839	1.51765	0.0231683	0.00671096
71330	Rcbtb1	14	regulator of chromosome condensation (RCC1) and BTB (POZ) domain containing protein 1	5.74635	7.53809	1.79174	3.46232	0.0739885	0.0464544	10.3043	10.3178	0.0134974	1.0094	0.891105	0.0956838
70599	Ssfa2	2	sperm specific antigen 2	7.76515	7.98296	0.217809	1.16297	0.495097	0.215683	9.77934	10.3176	0.538312	1.45227	0.00934242	0.00152371
27364	Srr	11	serine racemase	5.08051	5.69203	0.611515	1.52786	0.0147628	0.00256204	8.52666	10.3167	1.79001	3.45818	8.66751e-05	0
108829	Jmjd1c	10	jumonji domain containing 1C	8.68576	9.24927	0.563514	1.47786	0.176262	0.163857	10.068	10.3166	0.248558	1.18802	0.14852	0.0340045
52830	Pnrc2	4	proline-rich nuclear receptor coactivator 2	10.1239	9.94148	-0.182436	0.881214	0.15988	0.0464544	10.5476	10.3154	-0.232182	0.851346	0.52059	0.186738
103140	Gstt3	10	glutathione S-transferase, theta 3	6.08172	7.2112	1.12947	2.18779	0.0999015	0.0464544	9.21369	10.3115	1.09778	2.14025	0.0307298	0.00671096
170719	Oxr1	15	oxidation resistance 1	7.92389	8.25467	0.330788	1.2577	0.322724	0.18994	10.4354	10.311	-0.124345	0.917421	0.393464	0.155537
98711	Rdh10	1	retinol dehydrogenase 10 (all-trans)	6.84815	8.86648	2.01833	4.05115	0.00411389	0.000764232	9.29192	10.3103	1.01842	2.02569	0.0176199	0.00671096
68603	Pmvk	3	phosphomevalonate kinase	7.31359	6.54348	-0.770113	0.586372	0.0221296	0.00649334	9.65656	10.3093	0.652733	1.57214	0.209942	0.0340045
228983	Osbpl2	2	oxysterol binding protein-like 2	8.19937	7.85551	-0.343866	0.787927	0.0279761	0.00649334	9.87495	10.3087	0.43371	1.3507	0.000595169	0
56700	0610031J06Rik	3	RIKEN cDNA 0610031J06 gene	9.02877	9.05647	0.0276934	1.01938	0.894967	0.257865	10.7626	10.3086	-0.453995	0.730018	0.112188	0.0956838
217214	Nags	11	N-acetylglutamate synthase	5.32588	4.23199	-1.09389	0.468496	0.0906868	0.0464544	10.7119	10.3072	-0.404689	0.755399	0.120889	0.0956838
19211	Pten	19	phosphatase and tensin homolog	8.63225	8.293	-0.339242	0.790457	0.132488	0.0464544	9.67564	10.307	0.631334	1.549	0.00114989	0
14933	Gyk	X	glycerol kinase	7.42963	5.91373	-1.5159	0.349677	0.0057925	0.00105075	9.31696	10.3058	0.988839	1.98459	0.00959956	0.00152371
66409	Rsl1d1	16	ribosomal L1 domain containing 1	7.84401	7.45833	-0.385678	0.765419	0.0331241	0.010647	10.5867	10.3051	-0.281604	0.822676	0.088296	0.0956838
50995	Uba2	7	ubiquitin-like modifier activating enzyme 2	10.3802	9.91042	-0.469791	0.722069	0.0105302	0.0017388	10.7319	10.3035	-0.428335	0.743119	0.0526569	0.0340045
66940	Shisa5	9	shisa homolog 5 (Xenopus laevis)	10.8672	10.7425	-0.124718	0.917183	0.358796	0.163857	10.4192	10.3019	-0.117342	0.921884	0.562536	0.186738
21849	Trim28	7	tripartite motif-containing 28	9.57415	9.52611	-0.0480381	0.967251	0.789525	0.18994	11.0999	10.3016	-0.798342	0.57501	0.00989657	0.00152371
74158	Josd1	15	Josephin domain containing 1	7.28185	8.40272	1.12087	2.17479	0.00711979	0.000856631	10.3011	10.3012	0.000150133	1.0001	0.999512	0.0956838
27096	Trappc3	4	trafficking protein particle complex 3	8.19877	8.31327	0.114506	1.0826	0.463993	0.215683	9.98725	10.3005	0.313267	1.24252	0.00585288	0.00152371
13074	Cyp17a1	19	cytochrome P450, family 17, subfamily a, polypeptide 1	6.75816	5.29436	-1.4638	0.362537	0.0414657	0.010647	9.88445	10.2981	0.413691	1.33209	0.692121	0.0956838
68966	Ngdn	14	neuroguidin, EIF4E binding protein	9.08941	8.53948	-0.549923	0.683057	0.0268216	0.00649334	10.4645	10.2981	-0.166406	0.891059	0.324703	0.121805
74150	Slc35f5	1	solute carrier family 35, member F5	7.39246	8.98679	1.59432	3.01953	0.0111912	0.00121105	10.7561	10.2974	-0.458632	0.727676	0.105009	0.0956838
75454	Phpt1	2	phosphohistidine phosphatase 1	7.63252	8.38957	0.757058	1.69004	0.0398264	0.010647	10.7594	10.2962	-0.463193	0.725379	0.0520623	0.0340045
68098	Rchy1	5	ring finger and CHY zinc finger domain containing 1	8.02949	8.02246	-0.00703671	0.995134	0.976047	0.18994	9.97897	10.2958	0.316846	1.2456	0.158964	0.0340045
19210	Ptdss1	13	phosphatidylserine synthase 1	8.42995	8.82704	0.397085	1.31684	0.166005	0.163857	9.18362	10.2946	1.11098	2.15992	0.00698717	0.00152371
83796	Smarcd2	11	SWI/SNF related, matrix associated, actin dependent regulator of chromatin, subfamily d, member 2	9.6557	9.94166	0.285954	1.21922	0.0801528	0.0464544	10.325	10.2936	-0.0314101	0.978463	0.697706	0.1982
17308	Mgat1	11	mannoside acetylglucosaminyltransferase 1	8.27193	8.62103	0.349105	1.27377	0.0673567	0.0464544	10.5229	10.2931	-0.229798	0.852754	0.116175	0.0956838
109620	Dsp	13	desmoplakin	7.06488	8.3954	1.33052	2.51493	0.0536724	0.0205415	8.78782	10.293	1.50518	2.8386	0.00054952	0
69742	Tm2d2	8	TM2 domain containing 2	8.69398	9.32651	0.632527	1.55028	0.0106723	0.00121105	9.47417	10.2926	0.818459	1.76352	0.0132734	0.00152371
68240	Rpa3	6	replication protein A3	9.08017	8.04358	-1.03659	0.487478	0.00981423	0.00121105	11.6678	10.2908	-1.37699	0.385021	0.00041893	0
14667	Gm2a	11	GM2 ganglioside activator protein	8.54931	7.7868	-0.762512	0.589469	0.00995868	0.00121105	10.5768	10.2877	-0.289159	0.818379	0.10499	0.0956838
20522	Slc23a1	18	solute carrier family 23 (nucleobase transporters), member 1	4.67951	4.10842	-0.571097	0.673105	0.147154	0.0464544	9.72949	10.2848	0.555268	1.46944	0.0234162	0.00671096
68832	1110057K04Rik	12	RIKEN cDNA 1110057K04 gene	6.7416	7.26883	0.527229	1.44116	0.0185314	0.00475976	9.81228	10.2837	0.471414	1.38647	0.148791	0.0340045
227731	Slc25a25	2	solute carrier family 25 (mitochondrial carrier, phosphate carrier), member 25	5.18488	4.77126	-0.413616	0.750739	0.0124861	0.0017388	9.0527	10.2836	1.23093	2.34718	0.0317462	0.00671096
245867	Pcmtd2	2	protein-L-isoaspartate (D-aspartate) O-methyltransferase domain containing 2	5.85884	7.05907	1.20023	2.29777	0.00884115	0.000856631	9.15296	10.2836	1.13064	2.18955	0.00192188	0.000602966
236604	Pisd-ps1	11	phosphatidylserine decarboxylase, pseudogene 1	9.79181	10.371	0.579227	1.49405	0.221856	0.163857	11.5475	10.2832	-1.26429	0.416304	0.00181902	0
66169	Tomm7	5	translocase of outer mitochondrial membrane 7 homolog (yeast)	8.6078	8.50958	-0.0982234	0.934183	0.427396	0.163857	10.1393	10.2812	0.141941	1.10339	0.0961089	0.0340045
74996	Usp47	7	ubiquitin specific peptidase 47	7.82168	8.26163	0.439952	1.35656	0.142887	0.101287	9.55796	10.2799	0.721983	1.64945	0.00633017	0.00152371
16819	Lcn2	2	lipocalin 2	12.7516	10.0761	-2.67551	0.156528	0.0460641	0.0205415	13.6856	10.2788	-3.40673	0.0942915	0.0210037	0.00671096
30057	Timm8b	9	translocase of inner mitochondrial membrane 8 homolog b (yeast)	8.33343	8.50898	0.175555	1.1294	0.435654	0.215683	9.87528	10.2785	0.403186	1.32242	0.0169802	0.00671096
76947	2310030N02Rik	4	RIKEN cDNA 2310030N02 gene	6.27638	6.06818	-0.208199	0.865617	0.421495	0.163857	9.33845	10.2782	0.939782	1.91824	0.00317	0.000602966
235493	BC031353	9	cDNA sequence BC031353	6.13007	7.63237	1.5023	2.83294	0.0160358	0.00256204	7.78683	10.278	2.49112	5.62215	0.000346701	0
22381	Wbp5	X	WW domain binding protein 5	11.1503	11.9975	0.847216	1.79903	0.0126861	0.0017388	12.6688	10.2753	-2.39344	0.190327	0.000765053	0
102247	Agpat6	8	1-acylglycerol-3-phosphate O-acyltransferase 6 (lysophosphatidic acid acyltransferase, zeta)	4.69215	4.62047	-0.0716771	0.951531	0.688822	0.18994	9.56205	10.2751	0.71308	1.6393	0.0334578	0.00671096
68758	Abhd11	5	abhydrolase domain containing 11	8.63734	9.0886	0.451263	1.36724	0.010247	0.00121105	10.1801	10.2748	0.0947522	1.06788	0.566876	0.0956838
78232	Trappc6b	12	trafficking protein particle complex 6B	9.5889	9.35793	-0.230975	0.852059	0.361965	0.163857	10.655	10.2748	-0.380202	0.76833	0.00822605	0.00152371
54632	Ftsj1	X	FtsJ homolog 1 (E. coli)	7.87934	8.07028	0.190937	1.1415	0.221663	0.163857	10.1328	10.2745	0.141664	1.10318	0.467969	0.0956838
81500	Sil1	18	endoplasmic reticulum chaperone SIL1 homolog (S. cerevisiae)	7.51659	7.89753	0.380948	1.3022	0.256378	0.18994	10.0582	10.2739	0.215705	1.16127	0.297418	0.0956838
102448	Xylb	9	xylulokinase homolog (H. influenzae)	5.48064	4.91495	-0.565686	0.675634	0.343144	0.101287	9.52904	10.2738	0.744793	1.67573	0.0149405	0.00152371
15490	Hsd17b7	1	hydroxysteroid (17-beta) dehydrogenase 7	7.10422	6.55036	-0.553862	0.681194	0.0453481	0.0205415	9.09354	10.272	1.17846	2.26334	0.0047238	0.00152371
12946	Cr1l	1	complement component (3b/4b) receptor 1-like	8.96514	9.03789	0.0727452	1.05172	0.295601	0.18994	9.77976	10.2718	0.492008	1.4064	0.0396747	0.00671096
109910	Zfp91	19	zinc finger protein 91	7.8268	7.62741	-0.199385	0.870922	0.182858	0.101287	10.4472	10.2716	-0.175598	0.885401	0.244288	0.121805
17252	Rdh11	12	retinol dehydrogenase 11	5.92076	5.62434	-0.296417	0.814272	0.493041	0.163857	9.76469	10.2703	0.505624	1.41974	0.339642	0.0956838
381110	Fam82a1	17	family with sequence similarity 82, member A1	4.61779	5.66629	1.0485	2.06838	0.0350581	0.010647	7.3606	10.268	2.90739	7.5026	0.00012019	0
71881	2310001A20Rik	2	RIKEN cDNA 2310001A20 gene	9.25382	8.56401	-0.689815	0.619933	0.0439307	0.0205415	10.0438	10.2677	0.223844	1.16784	0.0439079	0.00671096
268291	Rnf217	10	ring finger protein 217	7.05489	8.07767	1.02279	2.03184	0.0113513	0.00121105	7.9088	10.2659	2.35706	5.12325	0.00336126	0.000602966
22632	Yy1	12	YY1 transcription factor	7.99959	8.30038	0.300792	1.23182	0.145589	0.101287	11.1631	10.2648	-0.898307	0.536516	0.00041893	0
67811	Poldip2	11	polymerase (DNA-directed), delta interacting protein 2	7.76789	7.9126	0.144708	1.10551	0.483479	0.215683	10.0549	10.2641	0.209177	1.15603	0.0912285	0.0340045
378702	Serf2	2	small EDRK-rich factor 2	9.50713	9.67098	0.163846	1.12027	0.449496	0.215683	10.2315	10.2632	0.0316609	1.02219	0.779305	0.0956838
19268	Ptprf	4	protein tyrosine phosphatase, receptor type, F	7.03236	8.61064	1.57828	2.98613	0.00255258	0	10.2834	10.2631	-0.0202874	0.986036	0.867819	0.1982
12368	Casp6	3	caspase 6	7.71487	7.82153	0.106663	1.07674	0.233829	0.163857	9.07062	10.2612	1.19053	2.28237	0.0146781	0.00152371
227154	Stradb	1	STE20-related kinase adaptor beta	6.88683	6.32997	-0.556861	0.67978	0.0242121	0.00649334	8.83098	10.2609	1.42991	2.6943	0.00387727	0.000602966
67809	Fam82a2	2	family with sequence similarity 82, member A2	7.68167	7.2426	-0.439068	0.737611	0.0673272	0.0205415	9.1776	10.2607	1.08313	2.11863	0.000612504	0
66701	Spryd4	10	SPRY domain containing 4	6.37983	5.93457	-0.445265	0.734449	0.237214	0.101287	10.1037	10.2596	0.15589	1.11411	0.445417	0.0956838
70790	Ubr5	15	ubiquitin protein ligase E3 component n-recognin 5	7.07251	7.10615	0.0336428	1.02359	0.785704	0.257865	10.1409	10.2593	0.118399	1.08553	0.281756	0.0956838
69048	Slc30a5	13	solute carrier family 30 (zinc transporter), member 5	9.04961	9.02447	-0.0251458	0.982721	0.944223	0.18994	9.82265	10.2583	0.435678	1.35255	0.149135	0.0340045
67426	Adck3	1	aarF domain containing kinase 3	6.56987	6.84306	0.273192	1.20848	0.446744	0.215683	9.66217	10.2583	0.596152	1.51168	0.41942	0.0956838
328099	Prps1l3	12	phosphoribosyl pyrophosphate synthetase 1-like 3	7.38909	7.33505	-0.0540449	0.963232	0.782689	0.18994	10.4991	10.2583	-0.240862	0.846239	0.163473	0.0956838
107197	AI462493	19	expressed sequence AI462493	8.3461	8.67703	0.330929	1.25782	0.0883136	0.0464544	9.21184	10.2581	1.04627	2.06519	0.000765053	0
100042498	2210403K04Rik	11	RIKEN cDNA 2210403K04 gene	7.66643	8.14104	0.474615	1.38955	0.388425	0.201435	7.6026	10.2564	2.65385	6.29345	8.20525e-05	0
22630	Ywhaq	12	tyrosine 3-monooxygenase/tryptophan 5-monooxygenase activation protein, theta polypeptide	8.66774	9.16715	0.499406	1.41363	0.0875838	0.0464544	11.1325	10.256	-0.876514	0.544682	0.00107419	0
19244	Ptp4a2	4	protein tyrosine phosphatase 4a2	7.91361	7.73112	-0.182489	0.881181	0.508096	0.18994	10.2447	10.2547	0.010007	1.00696	0.908437	0.0956838
66411	Tbcb	7	tubulin folding cofactor B	10.2189	9.95972	-0.259219	0.83554	0.243386	0.101287	10.8173	10.2541	-0.563204	0.676797	0.00539466	0.00152371
105014	Rdh14	12	retinol dehydrogenase 14 (all-trans and 9-cis)	7.74795	8.65037	0.902414	1.86919	0.048298	0.0205415	9.33138	10.2538	0.922407	1.89527	0.00118803	0
13105	Cyp2d9	15	cytochrome P450, family 2, subfamily d, polypeptide 9	8.1519	5.43501	-2.71689	0.152102	0.0269383	0.00649334	10.9323	10.253	-0.679284	0.624475	0.639936	0.1982
69632	Arhgef12	9	Rho guanine nucleotide exchange factor (GEF) 12	7.62281	8.89822	1.27541	2.42067	0.00765255	0.000856631	9.89989	10.253	0.353069	1.27728	0.0521807	0.00671096
20901	Strap	6	serine/threonine kinase receptor associated protein	9.15515	8.71055	-0.444601	0.734787	0.0391104	0.010647	10.4321	10.2529	-0.179212	0.883185	0.222399	0.121805
70097	Sash1	10	SAM and SH3 domain containing 1	10.1459	10.817	0.671081	1.59227	0.00739772	0.000856631	9.77789	10.2498	0.471888	1.38692	0.166357	0.0340045
57757	Pglyrp2	17	peptidoglycan recognition protein 2	5.98925	3.63218	-2.35707	0.195187	0.0157139	0.00475976	9.95585	10.2481	0.292282	1.22458	0.551575	0.0956838
52120	Hgsnat	8	heparan-alpha-glucosaminide N-acetyltransferase	9.22323	8.66995	-0.553276	0.681471	0.0802014	0.0464544	9.34991	10.2465	0.896554	1.86161	0.00336242	0.000602966
66286	Sec11c	18	SEC11 homolog C (S. cerevisiae)	11.1104	9.33284	-1.77755	0.291678	0.00844476	0.00121105	11.1587	10.2461	-0.912541	0.531249	0.00467757	0.00152371
67885	1500011K16Rik	2	RIKEN cDNA 1500011K16 gene	7.96176	8.2965	0.334743	1.26115	0.0512559	0.0205415	9.8867	10.2452	0.358543	1.28213	0.150643	0.0340045
79059	Nme3	17	non-metastatic cells 3, protein expressed in	7.49158	8.61551	1.12393	2.1794	0.0159751	0.00256204	10.4874	10.2444	-0.243036	0.844965	0.118153	0.0956838
22436	Xdh	17	xanthine dehydrogenase	8.01547	8.89326	0.877787	1.83755	0.0184326	0.00475976	10.0092	10.2443	0.235111	1.177	0.318178	0.0956838
56354	Dnajc7	11	DnaJ (Hsp40) homolog, subfamily C, member 7	10.0546	9.51629	-0.538312	0.688576	0.0304689	0.010647	10.3592	10.2443	-0.114888	0.923454	0.0566919	0.0340045
21376	Tbrg1	9	transforming growth factor beta regulated gene 1	8.61545	9.52223	0.906777	1.87485	0.00389142	0.000476804	11.4323	10.2434	-1.18894	0.438626	0.00175488	0
74616	Scrn3	2	secernin 3	6.50425	6.38006	-0.124194	0.917517	0.682737	0.18994	9.50877	10.2429	0.734151	1.66342	0.00381948	0.000602966
76308	Rab1b	19	RAB1B, member RAS oncogene family	8.44799	7.21012	-1.23787	0.423997	0.00351699	0.000764232	10.2397	10.2425	0.00273637	1.0019	0.973507	0.0956838
22134	Tgoln1	6	trans-golgi network protein	7.10602	7.53618	0.430154	1.34738	0.0736366	0.0464544	9.46738	10.241	0.773643	1.70958	0.00589738	0.00152371
66151	Prr13	15	proline rich 13	10.4062	10.6096	0.203475	1.15147	0.418388	0.201435	10.4659	10.2408	-0.225049	0.855566	0.24126	0.121805
320541	Slc35e2	4	solute carrier family 35, member E2	7.15242	7.45425	0.301824	1.2327	0.22017	0.163857	9.02794	10.2403	1.21239	2.31721	0.00586617	0.00152371
50798	Gne	4	glucosamine (UDP-N-acetyl)-2-epimerase/N-acetylmannosamine kinase	6.30054	6.38315	0.0826155	1.05894	0.567989	0.23051	9.04038	10.2393	1.19888	2.29561	0.00132497	0
26554	Cul3	1	cullin 3	8.89078	8.7659	-0.124875	0.917084	0.234557	0.101287	10.0603	10.2384	0.178104	1.1314	0.27642	0.0956838
110750	Cse1l	2	chromosome segregation 1-like (S. cerevisiae)	7.94811	7.62779	-0.32032	0.800892	0.163365	0.0464544	10.6433	10.2371	-0.406233	0.754591	0.0296452	0.00671096
53817	Ddx39b	17	DEAD (Asp-Glu-Ala-Asp) box polypeptide 39B	9.9361	9.49323	-0.442872	0.735669	0.0576872	0.0205415	11.9067	10.2366	-1.6701	0.314232	0.000406795	0
110157	Raf1	6	v-raf-leukemia viral oncogene 1	8.11619	8.54632	0.430129	1.34735	0.0686557	0.0464544	10.8854	10.235	-0.650362	0.637121	0.00222235	0.000602966
12259	C1qa	4	complement component 1, q subcomponent, alpha polypeptide	11.6478	9.55767	-2.0901	0.234864	0.0323989	0.010647	10.3165	10.2345	-0.0820289	0.944728	0.885201	0.1982
17330	Minpp1	19	multiple inositol polyphosphate histidine phosphatase 1	7.6249	7.58708	-0.0378242	0.974123	0.953785	0.18994	10.2435	10.2333	-0.0102341	0.992931	0.944468	0.1982
58998	Pvrl3	16	poliovirus receptor-related 3	5.04992	7.06831	2.0184	4.05133	0.0354394	0.010647	10.2558	10.2332	-0.0226182	0.984445	0.933071	0.1982
68537	Mrpl13	15	mitochondrial ribosomal protein L13	9.59785	9.59788	3.2991e-05	1.00002	0.99995	0.257865	10.8218	10.232	-0.589725	0.66447	0.0187623	0.00671096
319945	Flad1	3	RFad1, flavin adenine dinucleotide synthetase, homolog (yeast)	6.05428	5.81712	-0.237156	0.848416	0.421961	0.163857	8.4842	10.2316	1.74744	3.35761	0.0018508	0.000602966
67767	Jagn1	6	jagunal homolog 1 (Drosophila)	6.99331	7.28858	0.295268	1.22711	0.162601	0.163857	9.83061	10.2314	0.400751	1.32019	0.0157801	0.00671096
71984	Sars2	7	seryl-aminoacyl-tRNA synthetase 2	7.65529	7.26681	-0.388474	0.763937	0.058851	0.0205415	10.3139	10.2293	-0.0845892	0.943053	0.162835	0.0956838
14693	Gnb2	5	guanine nucleotide binding protein (G protein), beta 2	10.0505	10.1521	0.101569	1.07294	0.687137	0.257865	11.7261	10.2293	-1.49687	0.354322	8.43638e-05	0
68275	Rpa1	11	replication protein A1	10.029	9.44281	-0.586154	0.666116	0.013157	0.00256204	12.2037	10.2272	-1.97657	0.254092	0.000141569	0
70396	Asnsd1	1	asparagine synthetase domain containing 1	7.88648	7.43343	-0.453048	0.730498	0.0886984	0.0464544	10.5486	10.2265	-0.322045	0.799935	0.0548579	0.0340045
106766	Stap2	17	signal transducing adaptor family member 2	5.83273	6.50076	0.66803	1.5889	0.0702268	0.0464544	10.7405	10.226	-0.514411	0.700078	0.00688316	0.00152371
55978	Ift20	11	intraflagellar transport 20 homolog (Chlamydomonas)	7.0711	8.37742	1.30632	2.4731	0.00795302	0.000856631	10.2895	10.226	-0.0634313	0.956985	0.558109	0.186738
13427	Dync1i2	2	dynein cytoplasmic 1 intermediate chain 2	8.8149	8.90005	0.0851553	1.0608	0.647975	0.254289	10.4185	10.2256	-0.19294	0.874821	0.0592055	0.0340045
19263	Ptprb	10	protein tyrosine phosphatase, receptor type, B	8.89694	8.5527	-0.344241	0.787722	0.512793	0.18994	8.40519	10.2251	1.81995	3.53068	0.000964405	0
223499	Dcaf13	15	DDB1 and CUL4 associated factor 13	9.65449	8.89187	-0.762625	0.589423	0.0158208	0.00475976	10.5407	10.2244	-0.316282	0.803137	0.0088322	0.00152371
76826	Nubpl	12	nucleotide binding protein-like	7.46239	7.47306	0.0106734	1.00743	0.985353	0.257865	9.4304	10.2244	0.794032	1.73391	0.000676644	0
67036	Mrpl45	11	mitochondrial ribosomal protein L45	9.0133	8.87742	-0.135875	0.910118	0.356333	0.163857	10.8707	10.2241	-0.64662	0.638775	0.005245	0.00152371
55946	Ap3m1	14	adaptor-related protein complex 3, mu 1 subunit	7.02804	6.7518	-0.276243	0.825739	0.21473	0.101287	9.63863	10.2234	0.584755	1.49978	0.0188524	0.00671096
229096	Ythdf3	3	YTH domain family 3	7.89687	7.83269	-0.0641868	0.956484	0.734545	0.18994	9.75052	10.223	0.4725	1.38751	0.0162227	0.00671096
71665	Fuca1	4	fucosidase, alpha-L- 1, tissue	7.58398	7.17812	-0.40586	0.754786	0.0213021	0.00649334	9.32933	10.2224	0.893057	1.85711	0.00193806	0.000602966
71982	Snx10	6	sorting nexin 10	8.53974	7.31063	-1.22911	0.426579	0.00771784	0.00105075	9.64712	10.2214	0.574275	1.48893	0.0507067	0.00671096
59125	Nek7	1	NIMA (never in mitosis gene a)-related expressed kinase 7	8.93461	9.07631	0.141705	1.10321	0.528689	0.23051	10.077	10.2211	0.144101	1.10504	0.43862	0.0956838
18563	Pcx	19	pyruvate carboxylase	5.99864	5.20307	-0.795568	0.576116	0.00802178	0.00121105	9.3743	10.22	0.845737	1.79718	0.00207269	0.000602966
17347	Mknk2	10	MAP kinase-interacting serine/threonine kinase 2	7.49926	7.12878	-0.370471	0.77353	0.185597	0.101287	10.5827	10.2198	-0.362916	0.777591	0.0999012	0.0956838
112406	Egln2	7	EGL nine homolog 2 (C. elegans)	8.70436	8.49377	-0.210587	0.864185	0.30202	0.101287	10.2415	10.2166	-0.024922	0.982874	0.778165	0.1982
75292	Prkd3	17	protein kinase D3	7.96509	8.81099	0.845902	1.79739	0.040165	0.010647	10.3431	10.2132	-0.129919	0.913883	0.642131	0.1982
217218	Atxn7l3	11	ataxin 7-like 3	9.14729	8.603	-0.544292	0.685728	0.0325774	0.010647	10.5492	10.212	-0.337234	0.791557	0.0293869	0.00671096
214579	Aldh5a1	13	aldhehyde dehydrogenase family 5, subfamily A1	5.51977	6.18269	0.662922	1.58329	0.060674	0.0205415	8.68625	10.2116	1.52533	2.87853	0.0104704	0.00152371
74277	Chic2	5	cysteine-rich hydrophobic domain 2	9.64974	9.77422	0.124482	1.09012	0.346994	0.201435	10.9082	10.2088	-0.699396	0.61583	0.0043378	0.000602966
55927	Hes6	1	hairy and enhancer of split 6 (Drosophila)	6.87297	6.72219	-0.150775	0.900767	0.512797	0.18994	9.41892	10.2087	0.789831	1.72887	0.234964	0.0340045
56736	Rnf14	18	ring finger protein 14	5.60249	5.96689	0.364401	1.28735	0.0624682	0.0205415	10.0079	10.2087	0.20079	1.14933	0.186743	0.0340045
66070	Cwc15	9	CWC15 homolog (S. cerevisiae)	8.72662	7.71411	-1.01251	0.495683	0.00458945	0.000943716	10.067	10.2071	0.140018	1.10192	0.069603	0.0340045
66511	2500003M10Rik	3	RIKEN cDNA 2500003M10 gene	7.65199	8.4661	0.814103	1.7582	0.0525757	0.0205415	10.8399	10.2068	-0.633113	0.644783	0.00232925	0.000602966
216873	Spag7	11	sperm associated antigen 7	8.35136	8.74098	0.389613	1.31004	0.16063	0.101287	10.4214	10.2062	-0.215223	0.861413	0.0182226	0.00671096
96875	Prg4	1	proteoglycan 4 (megakaryocyte stimulating factor, articular superficial zone protein)	7.8006	9.41552	1.61492	3.06295	0.163243	0.163857	10.9935	10.2059	-0.787631	0.579295	0.0930683	0.0956838
67213	Cmtm6	9	CKLF-like MARVEL transmembrane domain containing 6	9.16208	8.8394	-0.322672	0.799588	0.101857	0.0464544	9.15445	10.2028	1.04833	2.06814	0.000303941	0
67105	1700034H14Rik	18	RIKEN cDNA 1700034H14 gene	7.99478	8.51539	0.520606	1.43456	0.00769762	0.000856631	10.3474	10.2025	-0.144915	0.904433	0.43372	0.155537
21767	Tex264	9	testis expressed gene 264	7.55654	8.53536	0.978817	1.97085	0.00714405	0.000856631	9.40545	10.2011	0.795646	1.73585	0.00116087	0
70661	Sik3	9	SIK family kinase 3	6.46159	7.69399	1.2324	2.34958	0.00131024	0	8.97672	10.1999	1.22314	2.33454	0.00399168	0.000602966
68778	1110038D17Rik	10	RIKEN cDNA 1110038D17 gene	8.18026	7.26863	-0.911638	0.531581	0.0206556	0.00649334	10.6155	10.1996	-0.415908	0.749548	0.063842	0.0340045
14605	Tsc22d3	X	TSC22 domain family, member 3	8.38399	7.99972	-0.384269	0.766167	0.389436	0.163857	9.71366	10.1953	0.481661	1.39635	0.4242	0.0956838
170716	Cyp4f13	17	cytochrome P450, family 4, subfamily f, polypeptide 13	6.08073	6.17366	0.0929328	1.06654	0.54432	0.23051	9.42605	10.1935	0.767431	1.70224	0.00660233	0.00152371
11732	Ank	15	progressive ankylosis	7.33695	7.68991	0.352962	1.27718	0.170107	0.163857	10.253	10.193	-0.0599422	0.959303	0.763232	0.1982
15381	Hnrnpc	14	heterogeneous nuclear ribonucleoprotein C	8.1366	7.57558	-0.56102	0.677823	0.13598	0.0464544	10.5674	10.1924	-0.37503	0.771089	0.0349867	0.0340045
58523	Elp2	18	elongation protein 2 homolog (S. cerevisiae)	9.65727	9.71029	0.0530114	1.03743	0.773311	0.257865	10.6476	10.1921	-0.455495	0.72926	0.0183474	0.00671096
71743	Coasy	11	Coenzyme A synthase	6.09725	6.217	0.119753	1.08655	0.739208	0.257865	8.92223	10.1915	1.26925	2.41036	0.00122559	0
68721	1110032A03Rik	9	RIKEN cDNA 1110032A03 gene	6.64661	6.80291	0.156306	1.11443	0.566607	0.23051	8.55761	10.1912	1.63359	3.10283	0.00132555	0
20532	Slc3a1	17	solute carrier family 3, member 1	7.37533	4.96313	-2.4122	0.187869	0.0336366	0.010647	11.1541	10.1911	-0.962969	0.513	0.0960979	0.0956838
57430	Sult3a1	10	sulfotransferase family 3A, member 1	3.721	3.51746	-0.203543	0.868416	0.573805	0.18994	3.95775	10.1897	6.23197	75.1641	0.00893043	0.00152371
83945	Dnaja3	16	DnaJ (Hsp40) homolog, subfamily A, member 3	5.97328	6.06952	0.09624	1.06898	0.542253	0.23051	10.274	10.1881	-0.0859209	0.942183	0.486044	0.155537
18826	Lcp1	14	lymphocyte cytosolic protein 1	10.4924	6.76562	-3.72675	0.0755328	0.00374061	0.000764232	9.42855	10.188	0.759494	1.6929	0.197218	0.0340045
19386	Ranbp2	10	RAN binding protein 2	7.8638	7.56515	-0.298649	0.813013	0.450834	0.163857	9.84016	10.1867	0.346526	1.27149	0.0347741	0.00671096
236732	Rbm10	X	RNA binding motif protein 10	9.24004	9.34678	0.106739	1.07679	0.67478	0.257865	10.6204	10.1856	-0.434798	0.739797	0.048664	0.0340045
68463	Mrpl14	17	mitochondrial ribosomal protein L14	6.73477	6.98454	0.249765	1.18901	0.292954	0.18994	10.2026	10.1846	-0.017963	0.987626	0.863422	0.1982
239447	Colec10	15	collectin sub-family member 10	6.22408	6.14823	-0.0758421	0.948788	0.922765	0.18994	4.55209	10.1841	5.63203	49.5917	6.93401e-05	0
16835	Ldlr	9	low density lipoprotein receptor	7.2814	7.46524	0.183841	1.1359	0.535413	0.23051	9.64152	10.184	0.542507	1.4565	0.103414	0.0340045
76824	Fam54b	4	family with sequence similarity 54, member B	7.72307	8.25931	0.53624	1.45019	0.0241254	0.00649334	8.95489	10.1836	1.22871	2.34358	0.000149081	0
67900	Mtfp1	11	mitochondrial fission process 1	6.40505	6.19373	-0.211312	0.863751	0.392287	0.163857	9.65017	10.1836	0.533384	1.44732	0.0771397	0.0340045
216820	Dhrs7b	11	dehydrogenase/reductase (SDR family) member 7B	6.95937	7.07943	0.12006	1.08678	0.531548	0.23051	10.7638	10.1827	-0.581054	0.668475	0.0413134	0.0340045
12626	Cetn3	13	centrin 3	8.82425	8.52915	-0.2951	0.815016	0.356647	0.163857	9.96733	10.1824	0.215055	1.16075	0.26224	0.0956838
69171	1810031K17Rik	1	RIKEN cDNA 1810031K17 gene	9.31958	8.8305	-0.48908	0.712479	0.0692774	0.0205415	10.0751	10.1824	0.107289	1.0772	0.529146	0.0956838
68636	Fahd1	17	fumarylacetoacetate hydrolase domain containing 1	4.14322	4.32944	0.186226	1.13778	0.483908	0.215683	9.59926	10.1823	0.583005	1.49797	0.146057	0.0340045
53861	Zranb2	3	zinc finger, RAN-binding domain containing 2	9.22045	9.57049	0.350038	1.27459	0.0543392	0.0205415	10.391	10.1812	-0.209786	0.864665	0.116846	0.0956838
75398	Mrpl32	13	mitochondrial ribosomal protein L32	8.45962	8.30702	-0.152606	0.899624	0.716266	0.18994	9.69904	10.1808	0.481767	1.39645	0.0628297	0.00671096
74088	0610012H03Rik	2	RIKEN cDNA 0610012H03 gene	4.31365	4.20166	-0.111995	0.925308	0.653408	0.18994	6.84784	10.1807	3.33289	10.0762	0.000447822	0
24070	Mpdu1	11	mannose-P-dolichol utilization defect 1	6.50661	6.20373	-0.302878	0.810633	0.224149	0.101287	10.2208	10.1791	-0.0416911	0.971516	0.751498	0.1982
66671	Ccnh	13	cyclin H	8.80873	8.72688	-0.0818526	0.944844	0.677516	0.18994	9.53695	10.1774	0.640434	1.5588	0.035757	0.00671096
12260	C1qb	4	complement component 1, q subcomponent, beta polypeptide	12.3188	10.511	-1.80777	0.285632	0.0573902	0.0205415	10.2236	10.1771	-0.0464979	0.968284	0.943647	0.1982
16913	Psmb8	17	proteasome (prosome, macropain) subunit, beta type 8 (large multifunctional peptidase 7)	10.4394	8.93554	-1.50388	0.352603	0.0190948	0.00475976	11.3302	10.177	-1.15326	0.449609	0.0222807	0.00671096
13664	Eif1a	18	eukaryotic translation initiation factor 1A	8.48855	8.39501	-0.0935366	0.937222	0.557495	0.18994	10.6139	10.1744	-0.439479	0.737401	0.132681	0.0956838
70024	Mcm10	2	minichromosome maintenance deficient 10 (S. cerevisiae)	6.73304	4.97392	-1.75912	0.295428	0.00934676	0.00121105	9.22997	10.1742	0.944215	1.92414	0.0159921	0.00671096
233315	Mtmr10	7	myotubularin related protein 10	7.59423	7.45158	-0.142651	0.905853	0.49746	0.18994	8.79775	10.1741	1.37636	2.59612	0.000844216	0
66967	Edem3	1	ER degradation enhancer, mannosidase alpha-like 3	8.37187	8.68615	0.314279	1.24339	0.0761201	0.0464544	10.0618	10.1705	0.108684	1.07824	0.480194	0.0956838
66202	1110059G10Rik	9	RIKEN cDNA 1110059G10 gene	9.53223	9.46485	-0.0673846	0.954367	0.714169	0.18994	9.24539	10.1699	0.924551	1.89809	0.00312319	0.000602966
13082	Cyp26a1	19	cytochrome P450, family 26, subfamily a, polypeptide 1	5.36443	4.93139	-0.433036	0.740702	0.493364	0.163857	9.7455	10.1696	0.424134	1.34177	0.644037	0.0956838
109652	Acy1	9	aminoacylase 1	5.94407	5.09396	-0.850109	0.554743	0.0351719	0.010647	9.69554	10.1691	0.473569	1.38854	0.0983318	0.0340045
12856	Cox17	16	cytochrome c oxidase, subunit XVII assembly protein homolog (yeast)	9.25103	8.61223	-0.638795	0.642249	0.0493572	0.0205415	10.5889	10.1653	-0.423586	0.745569	0.0696926	0.0340045
20443	St3gal4	9	ST3 beta-galactoside alpha-2,3-sialyltransferase 4	6.48729	6.5967	0.109407	1.07879	0.630256	0.244935	9.7447	10.1635	0.418823	1.33684	0.290123	0.0956838
11931	Atp1b1	1	ATPase, Na+/K+ transporting, beta 1 polypeptide	7.74391	9.46162	1.71771	3.28914	0.00331879	0.000476804	11.3924	10.1631	-1.2293	0.426524	0.00110366	0
54391	Rfk	19	riboflavin kinase	7.52797	7.11573	-0.41224	0.751456	0.012704	0.00256204	10.0994	10.159	0.0595781	1.04216	0.741909	0.0956838
15191	Hdgf	3	hepatoma-derived growth factor	9.10517	8.36372	-0.741457	0.598135	0.00773402	0.00105075	10.9557	10.1587	-0.796936	0.57557	0.00266266	0.000602966
232087	Mat2a	6	methionine adenosyltransferase II, alpha	10.5924	11.1764	0.583977	1.49898	0.00845689	0.000856631	11.7829	10.1576	-1.62527	0.324149	0.000848839	0
14229	Fkbp5	17	FK506 binding protein 5	8.20755	6.73363	-1.47391	0.360004	0.00992228	0.00121105	10.1228	10.1566	0.0337861	1.0237	0.94415	0.0956838
84092	Usp8	2	ubiquitin specific peptidase 8	7.70829	7.64869	-0.0595955	0.959533	0.840806	0.18994	9.76384	10.1552	0.391398	1.31166	0.00289033	0.000602966
15944	Irgm1	11	immunity-related GTPase family M member 1	8.45315	7.83972	-0.613435	0.653638	0.0807139	0.0464544	9.61207	10.1548	0.542714	1.45671	0.106947	0.0340045
23970	Pacsin2	15	protein kinase C and casein kinase substrate in neurons 2	8.54779	9.21117	0.663383	1.58379	0.0267078	0.00649334	11.1202	10.1545	-0.965691	0.512033	0.00497515	0.00152371
219181	Akap11	14	A kinase (PRKA) anchor protein 11	7.93777	9.01455	1.07678	2.10932	0.0633581	0.0205415	9.96981	10.1543	0.184497	1.13642	0.240288	0.0340045
68616	Gdpd3	7	glycerophosphodiester phosphodiesterase domain containing 3	7.99413	6.28217	-1.71196	0.305244	0.344302	0.101287	9.13522	10.154	1.01881	2.02624	0.153773	0.0340045
27681	Snf8	11	SNF8, ESCRT-II complex subunit, homolog (S. cerevisiae)	8.9705	8.51763	-0.452874	0.730586	0.111452	0.0464544	10.3483	10.1539	-0.194456	0.873902	0.118581	0.0956838
72083	Mzt2	16	mitotic spindle organizing protein 2	8.39739	8.64429	0.2469	1.18665	0.229362	0.163857	10.4659	10.1538	-0.312077	0.805481	0.222159	0.121805
27979	Eif3b	5	eukaryotic translation initiation factor 3, subunit B	8.76818	8.95141	0.183233	1.13543	0.310712	0.18994	10.8078	10.1537	-0.654045	0.635496	0.00433607	0.000602966
14894	Gtl3	8	gene trap locus 3	8.90615	9.60705	0.700899	1.62552	0.0318863	0.010647	10.4488	10.1536	-0.295127	0.815	0.0377846	0.0340045
55960	Ebag9	15	estrogen receptor-binding fragment-associated gene 9	8.12295	7.79961	-0.323335	0.79922	0.0748951	0.0205415	10.233	10.1533	-0.079633	0.946298	0.459416	0.155537
17828	Muted	13	muted	6.73766	6.88907	0.151411	1.11066	0.584011	0.23051	9.17431	10.1529	0.978601	1.97055	0.00720502	0.00152371
66401	Nudt2	4	nudix (nucleoside diphosphate linked moiety X)-type motif 2	7.03821	7.69987	0.661663	1.5819	0.026698	0.00649334	9.82298	10.1505	0.327551	1.25488	0.0457154	0.00671096
30931	Tor1a	2	torsin family 1, member A (torsin A)	8.55175	8.00404	-0.547716	0.684102	0.0407232	0.010647	10.3781	10.146	-0.232064	0.851416	0.268379	0.121805
12632	Cfl2	12	cofilin 2, muscle	7.1545	8.56418	1.40968	2.65678	0.0224931	0.00475976	10.4924	10.1457	-0.346747	0.786355	0.0711424	0.0340045
12177	Bnip3l	14	BCL2/adenovirus E1B interacting protein 3-like	7.79664	7.80871	0.012072	1.0084	0.952059	0.257865	9.965	10.1455	0.180514	1.13329	0.279361	0.0956838
53412	Ppp1r3c	19	protein phosphatase 1, regulatory (inhibitor) subunit 3C	5.47512	5.81781	0.342691	1.26812	0.05861	0.0205415	8.57526	10.1451	1.56988	2.9688	0.0426499	0.00671096
20524	Slc25a17	15	solute carrier family 25 (mitochondrial carrier, peroxisomal membrane protein), member 17	5.88785	6.09713	0.20928	1.15611	0.198843	0.163857	10.1869	10.1435	-0.0434178	0.970353	0.841588	0.1982
23827	Bpnt1	1	bisphosphate 3'-nucleotidase 1	6.03107	5.91476	-0.116308	0.922546	0.740164	0.18994	9.80173	10.1425	0.340763	1.26643	0.211705	0.0340045
60441	Mrpl38	11	mitochondrial ribosomal protein L38	6.52575	6.91496	0.389208	1.30967	0.0526786	0.0205415	10.3957	10.1422	-0.2535	0.838859	0.0731353	0.0340045
53376	Usp2	9	ubiquitin specific peptidase 2	6.89975	6.89738	-0.00236844	0.99836	0.980249	0.18994	9.43775	10.1417	0.703964	1.62897	0.0922131	0.0340045
240638	Slc16a12	19	solute carrier family 16 (monocarboxylic acid transporters), member 12	5.93776	6.80327	0.865515	1.82199	0.24471	0.18994	9.82413	10.1412	0.317039	1.24577	0.00441465	0.00152371
70579	Zc3h11a	1	zinc finger CCCH type containing 11A	8.33405	9.74003	1.40598	2.64998	0.00102306	0	10.4661	10.1404	-0.325742	0.797888	0.026125	0.00671096
66333	Aqp11	7	aquaporin 11	3.61623	3.23668	-0.379549	0.768678	0.256055	0.101287	8.59467	10.1403	1.5456	2.91926	0.0206691	0.00671096
77605	H2afv	11	H2A histone family, member V	9.61174	9.37057	-0.241165	0.846062	0.266461	0.101287	11.5223	10.1395	-1.38275	0.383486	6.12504e-05	0
11821	Aprt	8	adenine phosphoribosyl transferase	9.4343	9.23882	-0.195472	0.873287	0.244672	0.101287	10.8736	10.1392	-0.734426	0.601057	0.00303247	0.000602966
20971	Sdc4	2	syndecan 4	8.65133	9.71265	1.06132	2.08683	0.0021897	0	10.0667	10.1382	0.0714479	1.05077	0.765313	0.0956838
20185	Ncor1	11	nuclear receptor co-repressor 1	8.55416	8.88324	0.329083	1.25621	0.108906	0.101287	10.3333	10.1378	-0.195537	0.873248	0.19842	0.121805
65972	Ifi30	8	interferon gamma inducible protein 30	11.814	10.1408	-1.67316	0.313566	0.0329247	0.010647	11.1018	10.1361	-0.965702	0.512029	0.00245637	0.000602966
76561	Snx7	3	sorting nexin 7	7.09638	8.26943	1.17305	2.25488	0.0798951	0.0464544	10.6812	10.1354	-0.545749	0.685036	0.0324529	0.0340045
99889	Arfip1	3	ADP-ribosylation factor interacting protein 1	9.39053	9.61379	0.223261	1.16737	0.321566	0.18994	10.42	10.1351	-0.284953	0.820768	0.208236	0.121805
14042	Ext1	15	exostoses (multiple) 1	7.21936	9.22802	2.00866	4.02409	0.00827083	0.000856631	10.7	10.1344	-0.565572	0.675688	0.0575448	0.0340045
68735	Mrps18c	5	mitochondrial ribosomal protein S18C	8.15634	7.22781	-0.928523	0.525396	0.0172677	0.00475976	9.63644	10.1343	0.497827	1.41208	0.00132555	0
227298	Fam134a	1	family with sequence similarity 134, member A	8.36062	8.34912	-0.011498	0.992062	0.927157	0.18994	10.1727	10.1339	-0.0388025	0.973463	0.848464	0.1982
100504603	Gm20309	1	predicted gene, 20309	8.08543	10.1943	2.10886	4.31349	0.00236652	0	10.8414	10.1333	-0.708102	0.612125	0.00991737	0.00152371
229363	Gmps	3	guanine monophosphate synthetase	8.93955	7.87307	-1.06649	0.477481	0.00889374	0.00121105	9.9569	10.1327	0.175808	1.1296	0.423891	0.0956838
59014	Rrs1	1	RRS1 ribosome biogenesis regulator homolog (S. cerevisiae)	10.1133	10.9222	0.808923	1.7519	0.0132743	0.0017388	10.1761	10.1326	-0.0434232	0.97035	0.862748	0.1982
56407	Trpc4ap	2	transient receptor potential cation channel, subfamily C, member 4 associated protein	7.97545	7.90874	-0.0667129	0.954811	0.66327	0.18994	10.1441	10.1322	-0.0118941	0.99179	0.849727	0.1982
70484	Slc35d2	13	solute carrier family 35, member D2	8.03972	6.869	-1.17071	0.444202	0.00784266	0.00105075	8.36768	10.1316	1.76389	3.39613	0.00371316	0.000602966
16330	Inpp5b	4	inositol polyphosphate-5-phosphatase B	8.56872	8.1811	-0.387619	0.76439	0.21919	0.101287	9.44663	10.1309	0.684291	1.60691	0.00594649	0.00152371
21872	Tjp1	7	tight junction protein 1	8.85244	9.92776	1.07531	2.10718	0.00171472	0	9.95453	10.1293	0.174776	1.12879	0.483214	0.0956838
231225	Tapt1	5	transmembrane anterior posterior transformation 1	8.61782	8.66004	0.042224	1.0297	0.87262	0.257865	9.15578	10.1281	0.972353	1.96204	0.00175142	0.000602966
56724	Cript	17	cysteine-rich PDZ-binding protein	7.71508	7.29407	-0.421006	0.746904	0.119318	0.0464544	10.2115	10.1268	-0.0847119	0.942973	0.207968	0.121805
216157	ORF61	10	open reading frame 61	8.86951	9.09611	0.226605	1.17008	0.320243	0.18994	10.6911	10.1262	-0.564885	0.676009	0.0117555	0.00152371
21356	Tapbp	17	TAP binding protein	7.47828	7.80905	0.330767	1.25768	0.2878	0.18994	10.9328	10.1256	-0.807181	0.571497	0.00421646	0.000602966
21856	Timm44	8	translocase of inner mitochondrial membrane 44	8.61065	8.02237	-0.588283	0.665134	0.022359	0.00649334	10.1099	10.1256	0.0157699	1.01099	0.884812	0.0956838
23825	Banf1	19	barrier to autointegration factor 1	7.83323	7.64492	-0.188308	0.877635	0.380502	0.163857	11.4851	10.1247	-1.36044	0.389463	0.000506183	0
71997	1500002O20Rik	7	RIKEN cDNA 1500002O20 gene	7.55542	6.93312	-0.622299	0.649635	0.0655076	0.0205415	9.96049	10.1232	0.162676	1.11936	0.147875	0.0340045
216867	Slc16a11	11	solute carrier family 16 (monocarboxylic acid transporters), member 11	7.83868	6.91721	-0.921471	0.52797	0.0107047	0.0017388	10.5792	10.1225	-0.456735	0.728634	0.129208	0.0956838
20740	Spna2	2	spectrin alpha 2	9.77047	10.7797	1.00926	2.01287	0.00576823	0.000856631	11.4243	10.1209	-1.3034	0.40517	0.00224778	0.000602966
12301	Cacybp	1	calcyclin binding protein	7.58277	7.53852	-0.0442516	0.969793	0.792177	0.18994	10.1083	10.1202	0.0119137	1.00829	0.963835	0.0956838
21848	Trim24	6	tripartite motif-containing 24	7.09236	7.25969	0.167336	1.12298	0.538352	0.23051	9.46029	10.1201	0.659782	1.57984	0.080761	0.0340045
76784	Mtif2	11	mitochondrial translational initiation factor 2	6.53662	6.95905	0.422429	1.34018	0.202736	0.163857	10.2212	10.1199	-0.101319	0.93218	0.456136	0.155537
50880	Scly	1	selenocysteine lyase	6.97176	6.74992	-0.221843	0.85747	0.246142	0.101287	10.7474	10.1189	-0.628476	0.646859	0.0541933	0.0340045
69129	Pex11c	8	peroxisomal biogenesis factor 11 gamma	5.86614	5.47681	-0.389333	0.763483	0.344285	0.101287	9.29582	10.1182	0.822422	1.76837	0.00213799	0.000602966
64685	Nmi	2	N-myc (and STAT) interactor	8.92489	8.6604	-0.26449	0.832493	0.0472625	0.0205415	9.99793	10.1182	0.12028	1.08695	0.597135	0.0956838
66459	Pigy	6	phosphatidylinositol glycan anchor biosynthesis, class Y	7.13818	7.60262	0.464444	1.37979	0.107576	0.101287	8.98311	10.1176	1.13446	2.19537	0.00114238	0
85031	Pla1a	16	phospholipase A1 member A	6.20701	9.45942	3.25242	9.52962	0.00697475	0.000856631	10.7059	10.1157	-0.590237	0.664234	0.426335	0.155537
67675	Cuta	17	cutA divalent cation tolerance homolog (E. coli)	7.91273	7.67243	-0.2403	0.846569	0.288113	0.101287	10.7191	10.1145	-0.604606	0.657651	0.00708367	0.00152371
75734	Mff	1	mitochondrial fission factor	9.49052	9.31899	-0.171536	0.887897	0.32059	0.101287	10.3845	10.1137	-0.270779	0.828872	0.0957963	0.0956838
12909	Crcp	5	calcitonin gene-related peptide-receptor component protein	8.76359	7.57697	-1.18661	0.439333	0.0028883	0.000576078	9.2265	10.1125	0.886009	1.84806	0.00116549	0
23831	Car14	3	carbonic anhydrase 14	6.1478	5.32253	-0.825273	0.564375	0.0619141	0.0205415	10.8984	10.1125	-0.785962	0.579965	0.0100214	0.00152371
81898	Sf3b1	1	splicing factor 3b, subunit 1	10.0863	9.94255	-0.143711	0.905188	0.323741	0.101287	10.3803	10.1119	-0.268319	0.830286	0.0628412	0.0340045
72007	Fndc3b	3	fibronectin type III domain containing 3B	8.9844	10.7285	1.74407	3.3498	0.00624841	0.000856631	10.8908	10.1115	-0.779361	0.582625	0.133528	0.0956838
52829	D4Bwg0951e	4	DNA segment, Chr 4, Brigham & Women's Genetics 0951 expressed	6.87643	9.33145	2.45502	5.48322	0.0149945	0.00256204	10.0551	10.1111	0.0560389	1.03961	0.80058	0.0956838
73711	Fam125a	8	family with sequence similarity 125, member A	8.51357	8.47168	-0.0418905	0.971381	0.737949	0.18994	10.4574	10.111	-0.346363	0.786564	0.0130446	0.00671096
19043	Ppm1b	17	protein phosphatase 1B, magnesium dependent, beta isoform	9.25039	9.2233	-0.0270979	0.981392	0.837295	0.18994	9.70982	10.1109	0.401088	1.3205	0.0821911	0.0340045
52700	Txndc17	11	thioredoxin domain containing 17	9.06986	9.20721	0.137347	1.09988	0.38663	0.201435	10.2203	10.1109	-0.109477	0.926924	0.339523	0.121805
56495	Asna1	8	arsA arsenite transporter, ATP-binding, homolog 1 (bacterial)	7.02258	6.13164	-0.890936	0.539264	0.0128253	0.00256204	10.9982	10.1103	-0.887941	0.540385	0.000557032	0
67979	Atad1	19	ATPase family, AAA domain containing 1	7.41477	7.57977	0.165007	1.12117	0.465983	0.215683	9.50598	10.1089	0.602912	1.51878	0.00518144	0.00152371
622434	Arhgef26	3	Rho guanine nucleotide exchange factor (GEF) 26	6.34305	6.21396	-0.129088	0.914409	0.656423	0.18994	9.04712	10.1081	1.06097	2.08633	0.0472085	0.00671096
75007	Fam63a	3	family with sequence similarity 63, member A	7.36995	7.94358	0.573635	1.48827	0.0363871	0.010647	9.98862	10.1079	0.119291	1.0862	0.847658	0.0956838
213753	Zfp598	17	zinc finger protein 598	8.06375	8.42356	0.359804	1.28325	0.0360023	0.010647	10.3372	10.1074	-0.229829	0.852736	0.0904253	0.0956838
215751	BC013529	10	cDNA sequence BC013529	7.62931	8.49936	0.870056	1.82773	0.00305877	0.000476804	9.49041	10.1065	0.616077	1.5327	0.00560499	0.00152371
56350	Arl3	19	ADP-ribosylation factor-like 3	9.16754	10.5835	1.41597	2.66839	0.00209089	0	9.67763	10.1058	0.428152	1.34551	0.0271848	0.00671096
98238	Lrrc59	11	leucine rich repeat containing 59	8.208	7.9244	-0.283605	0.821536	0.0668835	0.0205415	11.6473	10.1045	-1.54286	0.343205	0.000506761	0
18559	Pctp	11	phosphatidylcholine transfer protein	4.16916	3.78503	-0.384125	0.766244	0.0166541	0.00475976	9.17404	10.1037	0.929689	1.90487	0.0900069	0.0340045
22695	Zfp36	7	zinc finger protein 36	10.9074	10.8505	-0.0568239	0.961378	0.937037	0.18994	10.1498	10.1034	-0.0463517	0.968382	0.882489	0.1982
19069	Nup88	11	nucleoporin 88	8.61899	8.41971	-0.199286	0.870982	0.298752	0.101287	10.5114	10.1021	-0.409284	0.752997	0.000377904	0
76425	2310003C23Rik	2	RIKEN cDNA 2310003C23 gene	8.59736	8.32994	-0.267417	0.830806	0.0682882	0.0205415	9.92103	10.1014	0.180398	1.1332	0.197779	0.0340045
69834	Rab43	6	RAB43, member RAS oncogene family	7.56833	6.7248	-0.843539	0.557275	0.0107006	0.0017388	9.03083	10.1008	1.07001	2.09945	0.000554143	0
72535	Aldh1b1	4	aldehyde dehydrogenase 1 family, member B1	5.92673	4.52136	-1.40537	0.377521	0.0615778	0.0205415	11.8196	10.1	-1.71958	0.303637	0.00599445	0.00152371
66420	Polr2e	10	polymerase (RNA) II (DNA directed) polypeptide E	8.39166	9.14535	0.753699	1.68611	0.0284667	0.00649334	10.9293	10.0988	-0.830527	0.562324	0.0170299	0.00671096
20338	Sel1l	12	sel-1 suppressor of lin-12-like (C. elegans)	5.67874	5.89849	0.219744	1.16453	0.308341	0.18994	8.9264	10.0969	1.17051	2.25091	0.000591702	0
19646	Rbbp4	4	retinoblastoma binding protein 4	8.82078	8.17433	-0.646453	0.638849	0.0148281	0.00256204	10.4754	10.0953	-0.380129	0.768369	0.13039	0.0956838
67819	Derl1	15	Der1-like domain family, member 1	9.15471	9.37028	0.215576	1.16117	0.120728	0.101287	10.2174	10.092	-0.125433	0.916729	0.292258	0.121805
75553	Zc3h14	12	zinc finger CCCH type containing 14	8.13113	8.0072	-0.12393	0.917685	0.664175	0.18994	10.4962	10.0916	-0.404563	0.755465	0.0142829	0.00671096
17961	Nat2	8	N-acetyltransferase 2 (arylamine N-acetyltransferase)	6.90688	6.24875	-0.658131	0.633699	0.0755007	0.0205415	9.02541	10.0908	1.06537	2.0927	0.0474223	0.00671096
12727	Clcn4-2	7	chloride channel 4-2	7.85053	8.75713	0.906609	1.87463	0.00728158	0.000856631	9.01972	10.0903	1.07059	2.1003	0.00134867	0
[truncated: 15,308 more rows]
