# Supplementary material for: Recruitment of Pontin/Reptin by E2f1 amplifies E2f transcriptional response during cancer progression
Source: Nat Commun. 2015 Dec 7;6:10028. doi: 10.1038/ncomms10028 (PMC4686657; doi:10.1038/ncomms10028)
Supplement: Supplementary Data 3 — The transactivation of a common set of 296 target genes is amplified from early to late lesions in TKO HCC. Comparison of fold activation for the 296 genes in Sca1+ TKO cells versus Sca1+ control cells (blue) and in TKO HCC versus control liver (purple) [file ncomms10028-s4.xlsx]

## Sheet: Sheet1
Supplementary Data 3. The transactivation of a common set of 296 target genes is amplified from early to late lesions in TKO HCC
Gene_ID	SYMBOL	CHR	GENENAME	Mean_WT-Sca	Mean_TKO-Sca	TKO-Sca-WT-Sca	Fold_change	p_SAM	FDR_SAM	Mean_NormalLiver	Mean_TKO.HCC	TKO.HCC-NormalLiver	Fold_change	p_SAM	FDR_SAM
75623	1700029F09Rik	1	RIKEN cDNA 1700029F09 gene	7.17099	8.60887	1.43788	2.70923	0.00623021	0.000986152	8.47224	10.2438	1.77157	3.41425	0.000555877	0
73420	1700054N08Rik	8	RIKEN cDNA 1700054N08 gene	4.50511	5.73485	1.22974	2.34525	0.0117427	0.00236846	6.61148	7.73668	1.1252	2.18132	0.00119207	0
66578	2610039C10Rik	16	RIKEN cDNA 2610039C10 gene	7.39297	8.87908	1.48611	2.80132	0.00142436	0	7.06359	10.5729	3.50929	11.3868	0.00286664	0.000244048
72657	2700094K13Rik	2	RIKEN cDNA 2700094K13 gene	8.60197	9.63262	1.03065	2.04294	0.0246025	0.00773506	8.62355	10.8267	2.20318	4.60494	0.00107246	0
77022	2700099C18Rik	17	NDC80 homolog, kinetochore complex component pseudogene	3.28901	4.6657	1.37669	2.59672	0.0144147	0.00236846	4.98539	7.07958	2.09418	4.26985	0.0015093	0
69941	2810408I11Rik	1	RIKEN cDNA 2810408I11 gene	4.58742	6.79366	2.20624	4.6147	0.00204033	0	6.38373	9.34851	2.96479	7.8071	0.00190801	0
74041	4632434I11Rik	7	RIKEN cDNA 4632434I11 gene	3.86689	5.46845	1.60156	3.03472	0.0172241	0.00259437	5.92508	9.32358	3.3985	10.5451	0.000587657	0
71643	4930422G04Rik	3	RIKEN cDNA 4930422G04 gene	4.45131	5.60161	1.1503	2.2196	0.0406957	0.017671	6.58362	8.448	1.86438	3.64111	0.00119727	0
104732	4930427A07Rik	12	RIKEN cDNA 4930427A07 gene	4.37615	5.49829	1.12214	2.1767	0.0137432	0.00236846	6.32133	8.42685	2.10552	4.30353	0.000516584	0
75317	4930547N16Rik	10	RIKEN cDNA 4930547N16 gene	3.64268	4.93934	1.29665	2.45658	0.00198255	0	5.0985	7.85726	2.75876	6.76816	0.000269849	0
75939	4930579G24Rik	3	RIKEN cDNA 4930579G24 gene	6.41058	7.72484	1.31426	2.48674	0.0200312	0.00412713	5.8752	9.23194	3.35674	10.2442	0.000118456	0
77744	6720463M24Rik	14	RIKEN cDNA 6720463M24 gene	3.74424	5.05279	1.30855	2.47692	0.0126245	0.00236846	5.18841	8.25146	3.06305	8.35739	0.000370392	0
223921	Aaas	15	achalasia, adrenocortical insufficiency, alacrimia	6.49285	7.92793	1.43508	2.70398	0.00899283	0.00134837	7.11572	10.8607	3.74496	13.4074	0.00016815	0
21681	Alyref	11	Aly/REF export factor	7.20212	8.95238	1.75026	3.3642	0.00274587	0	9.61643	11.5229	1.90647	3.74892	0.000347278	0
66471	Anp32e	3	acidic (leucine-rich) nuclear phosphoprotein 32 family, member E	7.5402	9.12943	1.58923	3.00888	0.00891772	0.00134837	9.16538	10.921	1.75563	3.37674	0.0214088	0.00755069
69928	Apitd1	4	apoptosis-inducing, TAF9-like domain 1	5.22193	6.99827	1.77634	3.42556	0.00398186	0.000495511	6.44751	7.90468	1.45717	2.74568	0.000421241	0
11813	Apoc2	7	apolipoprotein C-II	7.37606	10.0372	2.66111	6.32521	0.0263966	0.00773506	12.9727	14.0699	1.0972	2.13939	0.00231827	0.000244048
228482	Arhgap11a	2	Rho GTPase activating protein 11A	6.35662	9.29199	2.93538	7.64955	0.00439559	0.000495511	6.41661	10.1945	3.77787	13.7168	0.000119612	0
66929	Asf1b	8	ASF1 anti-silencing function 1 homolog B (S. cerevisiae)	6.44747	9.57609	3.12862	8.74598	0.00443603	0.000495511	7.54572	10.3317	2.786	6.89716	0.00190454	0
70472	Atad2	15	ATPase family, AAA domain containing 2	6.84079	8.47336	1.63258	3.10066	0.00474171	0.000495511	6.00885	10.833	4.82419	28.3286	5.95169e-05	0
237877	Atad5	11	ATPase family, AAA domain containing 5	5.91489	8.01615	2.10126	4.29083	0.0111695	0.00134837	5.63395	8.79626	3.16231	8.95263	0.000190685	0
100504230	AU020206	7	expressed sequence AU020206	7.38077	8.72196	1.34119	2.53361	0.00827921	0.00134837	7.36171	8.62672	1.26501	2.40329	0.00395412	0.000528447
20878	Aurka	2	aurora kinase A	5.5186	8.25239	2.73379	6.65202	0.00418872	0.000495511	6.53799	10.4469	3.9089	15.0209	0.000164683	0
20877	Aurkb	11	aurora kinase B	4.65343	7.60114	2.94771	7.71524	0.00305905	0	4.77075	10.1723	5.40152	42.2689	0.000101121	0
14421	B4galnt1	10	beta-1,4-N-acetyl-galactosaminyl transferase 1	4.69902	7.66355	2.96452	7.80567	0.0160678	0.00259437	9.37479	10.549	1.17423	2.25673	0.000767942	0
12028	Bax	7	BCL2-associated X protein	6.90929	8.13878	1.22949	2.34484	0.00646539	0.000986152	8.98745	10.3687	1.38123	2.6049	0.00865769	0.00179946
225884	BC021614	19	cDNA sequence BC021614	4.48682	8.05339	3.56657	11.848	0.0123922	0.00236846	9.52814	12.2614	2.73326	6.64955	0.00161678	0
217216	BC030867	11	cDNA sequence BC030867	5.01448	6.12004	1.10557	2.15184	0.038489	0.0114599	6.86826	8.13444	1.26619	2.40525	0.000583613	0
381306	BC055324	1	cDNA sequence BC055324	4.53015	6.37175	1.8416	3.58408	0.0106402	0.00134837	5.52732	7.77584	2.24852	4.75194	0.00036808	0
11799	Birc5	11	baculoviral IAP repeat-containing 5	6.32289	9.07783	2.75494	6.75026	0.00715301	0.000986152	4.90318	11.7107	6.80747	112.009	8.3786e-05	0
12144	Blm	7	Bloom syndrome, RecQ helicase-like	5.25211	7.4158	2.16369	4.48059	0.00139547	0	5.83221	7.96908	2.13687	4.39805	0.000511961	0
12189	Brca1	11	breast cancer 1	3.33847	4.44774	1.10926	2.15735	0.0145429	0.00236846	5.94513	9.04773	3.1026	8.58966	0.000429331	0
237911	Brip1	11	BRCA1 interacting protein C-terminal helicase 1	3.19989	4.54719	1.3473	2.54435	0.00657691	0.000986152	5.52014	7.59624	2.0761	4.21665	0.000398706	0
12235	Bub1	2	budding uninhibited by benzimidazoles 1 homolog (S. cerevisiae)	4.56485	7.28091	2.71606	6.57077	0.00882642	0.00134837	4.78433	9.44999	4.66566	25.3807	0.000142725	0
12236	Bub1b	2	budding uninhibited by benzimidazoles 1 homolog, beta (S. cerevisiae)	6.20735	8.12514	1.91779	3.77843	0.00399919	0.000495511	5.78318	8.98615	3.20297	9.2085	8.84086e-05	0
224171	C330027C09Rik	16	RIKEN cDNA C330027C09 gene	5.3492	7.64248	2.29328	4.90169	0.00651161	0.000986152	4.14866	9.45252	5.30386	39.5022	5.83613e-05	0
76464	Casc5	2	cancer susceptibility candidate 5	3.65181	5.88944	2.23762	4.71619	0.00724315	0.000986152	4.52471	7.73575	3.21104	9.2602	0.000334566	0
70385	Ccdc99	11	coiled-coil domain containing 99	5.45754	6.90003	1.44249	2.7179	0.0107703	0.00134837	5.6497	9.12673	3.47703	11.135	0.000149659	0
12428	Ccna2	3	cyclin A2	6.90917	9.39224	2.48307	5.59085	0.00455102	0.000495511	6.02678	11.8439	5.81712	56.3805	0.000158904	0
268697	Ccnb1	13	cyclin B1	6.24352	9.11789	2.87437	7.33285	0.00944586	0.00134837	5.12974	10.257	5.12729	34.9516	0.000130013	0
12442	Ccnb2	9	cyclin B2	6.61096	9.21237	2.6014	6.06877	0.00835317	0.00134837	5.11151	11.43	6.31852	79.8112	6.76066e-05	0
12447	Ccne1	7	cyclin E1	5.67095	7.88841	2.21746	4.65073	0.00706749	0.000986152	6.91163	8.07212	1.16049	2.23534	0.00160349	0
12448	Ccne2	4	cyclin E2	4.66357	7.8166	3.15303	8.89524	0.00352652	0.000495511	5.29765	7.54125	2.2436	4.73577	0.00141107	0
12449	Ccnf	17	cyclin F	4.00835	5.78288	1.77454	3.42128	0.00748411	0.000986152	7.2671	9.68312	2.41601	5.33694	0.00897954	0.00179946
107995	Cdc20	4	cell division cycle 20 homolog (S. cerevisiae)	7.58742	10.3089	2.7215	6.5956	0.00387785	0.000495511	6.51157	12.3036	5.79199	55.4066	0.000169305	0
12530	Cdc25a	9	cell division cycle 25 homolog A (S. pombe)	7.01321	8.42074	1.40753	2.65283	0.0148538	0.00259437	7.45053	9.15519	1.70466	3.25952	0.000632151	0
12531	Cdc25b	2	cell division cycle 25 homolog B (S. pombe)	6.24746	8.11409	1.86663	3.64681	0.0128071	0.00236846	5.6397	8.7066	3.0669	8.3797	0.000738472	0
12532	Cdc25c	18	cell division cycle 25 homolog C (S. pombe)	4.19637	6.71615	2.51978	5.73495	0.0017075	0	6.18348	8.41698	2.23351	4.70277	0.000194152	0
12544	Cdc45	16	cell division cycle 45 homolog (S. cerevisiae)	5.91367	8.35271	2.43904	5.4228	0.00445915	0.000495511	5.77032	9.93197	4.16165	17.8971	0.000126546	0
23834	Cdc6	11	cell division cycle 6 homolog (S. cerevisiae)	5.54553	7.79311	2.24757	4.74884	0.0121842	0.00236846	4.66619	10.3471	5.68095	51.3021	8.60973e-05	0
108912	Cdca2	14	cell division cycle associated 2	4.75925	7.33653	2.57729	5.96816	0.00148792	0	5.94663	9.33021	3.38358	10.4366	0.000183173	0
14793	Cdca3	6	cell division cycle associated 3	6.88171	9.57204	2.69033	6.4546	0.00868889	0.00134837	7.15076	11.7986	4.64788	25.0698	0.000114411	0
71963	Cdca4	12	cell division cycle associated 4	7.92631	9.34944	1.42313	2.68166	0.00965503	0.00134837	7.54619	9.48611	1.93993	3.83687	0.000496937	0
67849	Cdca5	19	cell division cycle associated 5	5.64014	9.03241	3.39227	10.4996	0.00917543	0.00134837	5.70088	10.027	4.32614	20.0584	9.99653e-05	0
66953	Cdca7	2	cell division cycle associated 7	4.27006	6.02258	1.75252	3.36947	0.0127736	0.00236846	5.00724	8.07848	3.07123	8.4049	0.000387727	0
217946	Cdca7l	12	cell division cycle associated 7 like	5.98389	7.93276	1.94887	3.86072	0.0260441	0.00773506	7.38158	9.63242	2.25085	4.75962	0.0005657	0
52276	Cdca8	4	cell division cycle associated 8	6.25173	9.14356	2.89183	7.42212	0.00664972	0.000986152	5.39337	9.34939	3.95602	15.5196	8.14746e-05	0
12534	Cdk1	10	cyclin-dependent kinase 1	6.67042	9.16523	2.49481	5.63655	0.00497053	0.000801125	6.54944	12.2416	5.6922	51.704	0.000147348	0
12566	Cdk2	10	cyclin-dependent kinase 2	5.92597	7.07983	1.15386	2.22508	0.00587889	0.000801125	8.042	10.3151	2.27307	4.83351	0.000424708	0
12575	Cdkn1a	17	cyclin-dependent kinase inhibitor 1A (P21)	7.93717	9.62373	1.68656	3.21888	0.0181359	0.00412713	7.33794	12.1576	4.81971	28.2407	0.000963828	0
12580	Cdkn2c	4	cyclin-dependent kinase inhibitor 2C (p18, inhibits CDK4)	8.10257	9.80218	1.69962	3.24815	0.0045568	0.000495511	9.00303	11.1734	2.17034	4.50131	0.0014417	0
72391	Cdkn3	14	cyclin-dependent kinase inhibitor 3	4.89161	8.11359	3.22198	9.33069	0.00402693	0.000495511	5.52256	10.45	4.92746	30.4309	0.000166994	0
67177	Cdt1	8	chromatin licensing and DNA replication factor 1	7.74896	9.78626	2.03729	4.10475	0.0111025	0.00134837	8.06681	12.1287	4.06185	16.7009	0.00015197	0
12615	Cenpa	5	centromere protein A	7.5098	10.3762	2.86639	7.29239	0.0014128	0	6.75913	10.7163	3.95712	15.5314	0.000155437	0
229841	Cenpe	3	centromere protein E	4.39081	6.60979	2.21898	4.65566	0.00240032	0	4.33876	7.47273	3.13397	8.77847	0.000329943	0
108000	Cenpf	1	centromere protein F	4.81622	5.87458	1.05836	2.08256	0.00327748	0.000495511	5.93479	7.84451	1.90973	3.75738	0.000171617	0
26886	Cenph	13	centromere protein H	3.53947	4.84572	1.30625	2.47298	0.0347654	0.0114599	4.92514	7.9724	3.04725	8.26638	0.00100485	0
102920	Cenpi	X	centromere protein I	3.8844	5.70992	1.82552	3.54436	0.00589044	0.000801125	4.75795	8.34971	3.59176	12.0567	0.000487692	0
60411	Cenpk	13	centromere protein K	6.35349	8.58814	2.23465	4.70648	0.00493586	0.000801125	5.95274	9.0356	3.08286	8.47295	0.00099792	0
70454	Cenpl	1	centromere protein L	5.1913	7.19271	2.0014	4.0039	0.0037565	0.000495511	6.02955	8.34257	2.31302	4.96922	0.00369525	0.000244048
66570	Cenpm	15	centromere protein M	5.13098	7.34705	2.21607	4.64627	0.0067075	0.000986152	7.9185	10.5624	2.64391	6.25023	0.000947648	0
72155	Cenpn	8	centromere protein N	5.47394	7.0378	1.56385	2.95642	0.00403271	0.000495511	6.63395	8.91687	2.28292	4.86663	0.00029354	0
66336	Cenpp	13	centromere protein P	4.07637	6.99242	2.91605	7.54777	0.0103195	0.00134837	4.644	8.3342	3.69021	12.9081	0.000326476	0
83815	Cenpq	17	centromere protein Q	6.51575	8.76971	2.25395	4.76988	0.00322547	0.000495511	7.59859	10.6874	3.08881	8.50794	0.000406795	0
66311	Cenpw	10	centromere protein W	3.87012	5.16803	1.29791	2.45872	0.0315474	0.0114599	5.77695	8.76117	2.98422	7.91297	0.000108633	0
74107	Cep55	19	centrosomal protein 55	4.29206	6.46136	2.1693	4.49805	0.000207443	0	5.16649	8.59032	3.42383	10.7319	0.000545476	0
110749	Chaf1b	16	chromatin assembly factor 1, subunit B (p60)	4.82885	6.33791	1.50905	2.84623	0.0119727	0.00236846	6.3452	10.2195	3.87435	14.6655	0.00095516	0
12649	Chek1	9	checkpoint kinase 1	4.7824	6.65273	1.87033	3.65617	0.000467468	0	5.60163	9.01988	3.41825	10.6905	0.000238068	0
214901	Chtf18	17	CTF18, chromosome transmission fidelity factor 18 homolog (S. cerevisiae)	3.63895	5.40739	1.76844	3.40685	0.0125563	0.00236846	6.00857	8.51398	2.50541	5.67811	0.000439732	0
80986	Ckap2	8	cytoskeleton associated protein 2	5.2116	7.54615	2.33455	5.04394	0.00816018	0.00134837	6.84612	11.4872	4.64112	24.9526	0.000292384	0
70466	Ckap2l	2	cytoskeleton associated protein 2-like	5.12872	6.77074	1.64202	3.12104	0.0057691	0.000801125	6.59845	9.2356	2.63715	6.22102	0.000105166	0
75458	Cklf	8	chemokine-like factor	6.73875	8.57632	1.83757	3.57408	0.0203473	0.00412713	5.22121	7.36795	2.14674	4.42825	0.000879464	0
54124	Cks1b	3	CDC28 protein kinase 1b	10.5317	11.7141	1.1824	2.26955	0.00767826	0.00134837	9.78727	13.1183	3.33108	10.0636	0.00073096	0
12737	Cldn1	16	claudin 1	4.31723	6.09142	1.77419	3.42046	0.0206402	0.00412713	9.25255	10.7258	1.47326	2.77649	0.00440079	0.000528447
76524	Cln6	9	ceroid-lipofuscinosis, neuronal 6	6.40528	7.67634	1.27105	2.41338	0.00726049	0.000986152	7.051	8.2335	1.1825	2.26969	0.00494915	0.000528447
214301	Crygn	5	crystallin, gamma N	3.37871	4.4592	1.08048	2.11474	0.00937709	0.00134837	6.20756	7.74947	1.54191	2.91179	0.0289639	0.00755069
12767	Cxcr4	1	chemokine (C-X-C motif) receptor 4	4.26254	7.77021	3.50767	11.374	0.00623599	0.000986152	5.61392	7.49686	1.88295	3.68827	0.0215047	0.00755069
27214	Dbf4	5	DBF4 homolog (S. cerevisiae)	6.73867	9.2043	2.46563	5.52368	0.00474749	0.000495511	5.57269	9.83302	4.26032	19.164	0.00026407	0
13178	Dck	5	deoxycytidine kinase	5.84644	7.93735	2.09091	4.26015	0.00291228	0	6.96896	9.44396	2.475	5.55968	0.000529296	0
218581	Depdc1b	13	DEP domain containing 1B	4.90252	7.58055	2.67803	6.39982	0.00661505	0.000986152	6.54314	8.69948	2.15635	4.45784	0.000390038	0
56419	Diap3	14	diaphanous homolog 3 (Drosophila)	5.0097	6.53401	1.52431	2.87649	0.00578065	0.000801125	5.25617	8.02186	2.76568	6.80071	0.000402173	0
218977	Dlgap5	14	discs, large (Drosophila) homolog-associated protein 5	4.05457	6.06507	2.0105	4.02922	0.00299549	0	6.25959	7.87323	1.61364	3.06024	0.000363458	0
327762	Dna2	10	DNA replication helicase 2 homolog (yeast)	5.54693	7.59776	2.05083	4.14343	0.0169918	0.00259437	8.04196	9.28532	1.24336	2.36749	0.0014989	0
13433	Dnmt1	9	DNA methyltransferase (cytosine-5) 1	8.18187	9.84697	1.6651	3.17136	0.0102132	0.00134837	7.01217	9.92783	2.91566	7.54572	9.30313e-05	0
72107	Dscc1	15	defective in sister chromatid cohesion 1 homolog (S. cerevisiae)	4.71414	7.09327	2.37913	5.20224	0.0117081	0.00236846	4.04372	9.26195	5.21824	37.2259	6.06726e-05	0
66934	Dsn1	2	DSN1, MIND kinetochore complex component, homolog (S. cerevisiae)	5.35706	7.19411	1.83705	3.57278	0.00615278	0.000986152	6.95456	9.54856	2.594	6.03769	7.80076e-05	0
76843	Dtl	1	denticleless homolog (Drosophila)	3.46908	4.83598	1.36691	2.57917	0.00491275	0.000801125	5.40272	8.95789	3.55518	11.7548	0.000192997	0
110074	Dut	2	deoxyuridine triphosphatase	4.74495	5.87815	1.1332	2.19345	0.015319	0.00259437	6.36166	9.36875	3.00709	8.0394	0.000146192	0
226419	Dyrk3	1	dual-specificity tyrosine-(Y)-phosphorylation regulated kinase 3	4.34692	5.94848	1.60157	3.03473	0.0170548	0.00259437	6.59282	7.76869	1.17587	2.2593	0.0375055	0.00755069
230098	E130306D19Rik	4	RIKEN cDNA E130306D19 gene	4.06015	5.64001	1.57985	2.9894	0.0307899	0.0114599	5.15531	8.04581	2.8905	7.41528	0.000952849	0
13555	E2f1	2	E2F transcription factor 1	5.85167	7.3585	1.50683	2.84184	0.028979	0.0114599	6.7085	8.55809	1.84959	3.60397	0.000451289	0
52679	E2f7	10	E2F transcription factor 7	4.87598	7.1997	2.32372	5.00623	0.00570554	0.000801125	5.92896	9.33474	3.40578	10.5984	0.000503871	0
108961	E2f8	7	E2F transcription factor 8	4.03897	6.12808	2.08911	4.25486	0.0157177	0.00259437	5.66911	8.47604	2.80693	6.99795	0.000693401	0
214763	E330016A19Rik	9	RIKEN cDNA E330016A19 gene	6.54807	8.40418	1.85611	3.62031	0.00369872	0.000495511	6.62755	8.01095	1.3834	2.60883	0.0055917	0.000528447
13605	Ect2	3	ect2 oncogene	5.57272	7.9765	2.40378	5.29188	0.0122264	0.00236846	5.04016	10.2372	5.19707	36.6837	0.000423553	0
98878	Ehd4	2	EH-domain containing 4	6.59747	7.75248	1.15501	2.22686	0.0107096	0.00134837	7.1918	8.40404	1.21223	2.31696	0.0024321	0.000244048
67276	Eri1	8	exoribonuclease 1	5.77448	7.00625	1.23178	2.34856	0.00291806	0	7.73682	9.06903	1.33221	2.51788	0.000140414	0
71988	Esco2	14	establishment of cohesion 1 homolog 2 (S. cerevisiae)	2.89223	5.93539	3.04316	8.24295	0.0237917	0.00773506	3.90428	10.297	6.39275	84.025	6.18283e-05	0
105988	Espl1	15	extra spindle poles-like 1 (S. cerevisiae)	4.97307	6.58243	1.60936	3.05117	0.00315035	0	5.56287	9.52738	3.96451	15.6112	0.000172772	0
14056	Ezh2	6	enhancer of zeste homolog 2 (Drosophila)	7.35704	9.17042	1.81338	3.51465	0.0110586	0.00134837	6.56282	9.71064	3.14782	8.86315	0.000274471	0
107373	Fam111a	19	family with sequence similarity 111, member A	7.93837	9.21261	1.27424	2.41872	0.00641916	0.000986152	6.52837	8.40065	1.87228	3.6611	0.0108084	0.00179946
71804	Fam54a	10	family with sequence similarity 54, member A	4.95407	6.10649	1.15242	2.22286	0.0337097	0.0114599	6.82669	8.09481	1.26812	2.40848	0.00220964	0.000244048
108900	Fam72a	1	family with sequence similarity 72, member A	4.37016	5.89562	1.52547	2.8788	0.00881486	0.00134837	6.04698	7.76502	1.71804	3.28989	0.00412631	0.000528447
71878	Fam83d	2	family with sequence similarity 83, member D	4.31025	5.37559	1.06534	2.09266	0.00888305	0.00134837	6.5557	8.99426	2.43856	5.42101	0.000650641	0
67141	Fbxo5	10	F-box protein 5	6.91384	9.59184	2.678	6.39969	0.0031908	0.000495511	5.85957	9.50208	3.64251	12.4884	0.000217266	0
14156	Fen1	19	flap structure specific endonuclease 1	6.6023	8.64376	2.04146	4.11662	0.0032717	0.000495511	8.18467	11.1458	2.96111	7.78725	0.000110944	0
60530	Fignl1	11	fidgetin-like 1	5.50573	8.55886	3.05313	8.30008	0.00156304	0	5.56324	10.7919	5.2287	37.497	0.000134635	0
237436	Gas2l3	10	growth arrest-specific 2 like 3	6.20818	8.07942	1.87125	3.65849	0.0187588	0.00412713	7.00597	9.77807	2.7721	6.83101	0.00103432	0
227960	Gca	2	grancalcin	3.98923	5.43149	1.44226	2.71746	0.00807119	0.00134837	6.45318	7.67058	1.2174	2.32528	0.00314573	0.000244048
23886	Gdf15	8	growth differentiation factor 15	6.71084	8.83141	2.12057	4.34866	0.0237218	0.00773506	8.28313	10.6851	2.40199	5.28531	0.00703455	0.000528447
69270	Gins1	2	GINS complex subunit 1 (Psf1 homolog)	5.90817	8.34468	2.43651	5.4133	0.00164394	0	7.78365	10.7783	2.99466	7.97042	0.000199931	0
272551	Gins2	8	GINS complex subunit 2 (Psf2 homolog)	6.24264	7.88569	1.64305	3.12325	0.00256096	0	6.01711	10.3294	4.31227	19.8666	6.87623e-05	0
78833	Gins3	8	GINS complex subunit 3 (Psf3 homolog)	4.58566	5.71538	1.12972	2.18817	0.0419063	0.017671	6.26648	7.55499	1.28851	2.44276	0.000614238	0
67903	Gipc1	8	GIPC PDZ domain containing family, member 1	5.90134	6.90467	1.00334	2.00463	0.00409627	0.000495511	7.78088	9.00373	1.22285	2.33407	0.000758696	0
56356	Gltp	5	glycolipid transfer protein	9.18867	10.6208	1.43217	2.69853	0.0147741	0.00259437	8.39915	9.98073	1.58158	2.99297	0.00403733	0.000528447
432879	Gm5465	14	predicted gene 5465	3.51163	6.02862	2.51699	5.72388	0.0126014	0.00236846	4.40078	6.59535	2.19456	4.57751	0.000645441	0
57441	Gmnn	13	geminin	7.62815	10.5128	2.88466	7.38532	0.00290073	0	9.67774	11.5841	1.90638	3.74868	0.000886976	0
14841	Gsg2	11	germ cell-specific gene 2	3.98204	6.49342	2.51138	5.70167	0.00596903	0.000801125	4.62056	8.16175	3.54119	11.6413	0.000553565	0
14782	Gsr	8	glutathione reductase	5.76792	8.27081	2.5029	5.66823	0.00825263	0.00134837	9.6597	10.6657	1.00598	2.0083	0.0271397	0.00755069
14864	Gstm3	3	glutathione S-transferase, mu 3	5.78777	7.23681	1.44904	2.73026	0.00830232	0.00134837	10.9251	13.5981	2.67301	6.3776	0.00779614	0.00179946
29870	Gtse1	15	G two S phase expressed protein 1	5.01789	6.22877	1.21087	2.31478	0.0166006	0.00259437	7.6288	10.1032	2.47444	5.55752	0.00157171	0
27357	Gyg	3	glycogenin	7.81142	9.37758	1.56617	2.96117	0.00668439	0.000986152	7.93706	9.03158	1.09451	2.13541	0.0273061	0.00755069
15270	H2afx	9	H2A histone family, member X	7.67021	9.9051	2.23488	4.70724	0.00404426	0.000495511	8.59278	12.0406	3.44778	10.9115	0.00123136	0
107435	Hat1	2	histone aminotransferase 1	7.76576	9.63741	1.87165	3.6595	0.0034514	0.000495511	9.0508	11.3117	2.26088	4.79285	0.000184329	0
71909	Haus5	7	HAUS augmin-like complex, subunit 5	5.40739	6.42482	1.01743	2.02431	0.0158459	0.00259437	5.4462	7.92	2.4738	5.55505	0.000465734	0
76478	Haus8	8	4HAUS augmin-like complex, subunit 8	6.31711	8.28717	1.97006	3.91784	0.000571478	0	6.74104	10.0685	3.32743	10.0382	0.000317809	0
15201	Hells	19	helicase, lymphoid specific	4.94144	7.60029	2.65885	6.31531	0.0114567	0.00134837	4.74326	10.0884	5.34515	40.649	0.000154282	0
78303	Hist3h2ba	11	histone cluster 3, H2ba	4.39733	6.37204	1.97471	3.93049	0.00879175	0.00134837	6.5288	8.83496	2.30616	4.94564	0.024057	0.00755069
97165	Hmgb2	8	high mobility group box 2	3.82965	5.74811	1.91846	3.7802	0.00692072	0.000986152	4.88674	7.73142	2.84468	7.18347	0.000191841	0
15366	Hmmr	11	hyaluronan mediated motility receptor (RHAMM)	3.67622	5.48141	1.80519	3.49475	0.0125956	0.00236846	5.85349	9.4356	3.58211	11.9763	0.000138102	0
15388	Hnrnpl	7	heterogeneous nuclear ribonucleoprotein L	8.0114	9.02392	1.01252	2.01744	0.0310268	0.0114599	8.79631	10.5025	1.70615	3.26289	0.000477869	0
16319	Incenp	19	inner centromere protein	5.76526	7.50715	1.74188	3.34471	0.00237721	0	6.60622	9.13158	2.52535	5.75715	0.000454756	0
404710	Iqgap3	3	IQ motif containing GTPase activating protein 3	4.70159	6.82	2.11841	4.34215	0.0178741	0.00259437	5.64526	9.00775	3.36249	10.2851	0.000438576	0
16551	Kif11	19	kinesin family member 11	4.26758	7.27402	3.00644	8.0358	0.00160927	0	5.45524	9.35189	3.89665	14.8939	9.64983e-05	0
228421	Kif18a	2	kinesin family member 18A	4.51655	6.36344	1.84689	3.59723	0.00863689	0.00134837	5.60869	7.78378	2.17509	4.51613	0.000491737	0
70218	Kif18b	11	kinesin family member 18B	5.0501	7.19803	2.14793	4.4319	0.00514619	0.000801125	6.40765	8.89221	2.48455	5.59661	0.000416619	0
19348	Kif20a	18	kinesin family member 20A	3.71737	5.90091	2.18354	4.54268	0.0295019	0.0114599	5.15313	10.3844	5.23123	37.5627	0.000109789	0
240641	Kif20b	19	kinesin family member 20B	3.2128	4.42834	1.21554	2.32227	0.0122322	0.00236846	4.73353	7.70527	2.97174	7.84483	0.000175084	0
110033	Kif22	7	kinesin family member 22	4.62819	6.8132	2.18502	4.54732	0.0104796	0.00134837	5.59474	9.46209	3.86735	14.5944	0.000204553	0
73804	Kif2c	4	kinesin family member 2C	4.89317	6.17261	1.27944	2.42745	0.00892927	0.00134837	6.54738	8.78832	2.24094	4.72705	0.000305096	0
16571	Kif4	X	kinesin family member 4	5.16112	7.18998	2.02886	4.08082	0.00273431	0	7.23416	9.24944	2.01528	4.04259	0.000757541	0
208628	Kntc1	5	kinetochore associated 1	5.32901	6.57658	1.24758	2.37442	0.0112972	0.00134837	7.04984	9.49386	2.44402	5.44156	0.000284872	0
98386	Lbr	1	lamin B receptor	8.889	11.0262	2.1372	4.39908	0.00918699	0.00134837	9.38677	11.3163	1.92956	3.80939	0.000654686	0
16881	Lig1	7	ligase I, DNA, ATP-dependent	7.49839	9.79547	2.29709	4.91464	0.00243384	0	7.20854	10.6893	3.48076	11.1638	8.7253e-05	0
231506	Lin54	5	lin-54 homolog (C. elegans)	6.57757	8.05185	1.47427	2.77844	0.00805385	0.00134837	7.93161	9.5946	1.66299	3.16672	0.000352479	0
16906	Lmnb1	18	lamin B1	6.18486	8.76175	2.5769	5.96655	0.00361204	0.000495511	7.7912	10.0313	2.24015	4.72445	0.000231134	0
69706	Lrr1	12	leucine rich repeat protein 1	4.45006	6.32208	1.87202	3.66045	0.00694961	0.000986152	5.8648	8.75749	2.89269	7.42655	0.000157749	0
27756	Lsm2	17	LSM2 homolog, U6 small nuclear RNA associated (S. cerevisiae)	3.45064	4.62457	1.17393	2.25626	0.028426	0.00773506	7.72458	10.3828	2.6582	6.31243	0.00021611	0
56150	Mad2l1	6	MAD2 mitotic arrest deficient-like 1 (yeast)	7.2704	10.0757	2.80528	6.98996	0.000409685	0	8.01603	12.0613	4.04528	16.5101	0.000213799	0
67121	Mastl	2	microtubule associated serine/threonine kinase-like	3.32047	4.65522	1.33475	2.52231	0.0230198	0.00773506	5.43454	7.92522	2.49068	5.62042	0.000576679	0
17216	Mcm2	6	minichromosome maintenance deficient 2 mitotin (S. cerevisiae)	6.69604	8.78473	2.08869	4.25362	0.00475904	0.000495511	6.37226	10.9862	4.61395	24.487	7.22293e-05	0
17215	Mcm3	1	minichromosome maintenance deficient 3 (S. cerevisiae)	6.57775	8.28451	1.70676	3.26426	0.0083994	0.00134837	6.40124	10.5632	4.16198	17.9012	0.000123079	0
17217	Mcm4	16	minichromosome maintenance deficient 4 homolog (S. cerevisiae)	9.20689	10.8564	1.64953	3.13731	0.00578643	0.000801125	7.31315	11.6783	4.36519	20.6088	0.000139258	0
17218	Mcm5	8	minichromosome maintenance deficient 5, cell division cycle 46 (S. cerevisiae)	4.58882	7.13943	2.55061	5.85882	0.00321969	0.000495511	6.31852	11.3688	5.05026	33.1345	0.000116145	0
17219	Mcm6	1	minichromosome maintenance deficient 6 (MIS5 homolog, S. pombe) (S. cerevisiae)	8.27687	9.70883	1.43196	2.69813	0.00355426	0.000495511	5.3118	11.4282	6.11636	69.376	8.95643e-05	0
17220	Mcm7	5	minichromosome maintenance deficient 7 (S. cerevisiae)	8.76964	10.4068	1.63713	3.11047	0.0132214	0.00236846	8.43914	12.6498	4.21067	18.5157	8.0319e-05	0
66634	Mcm8	2	minichromosome maintenance deficient 8 (S. cerevisiae)	3.66997	4.69005	1.02008	2.02802	0.0153704	0.00259437	5.90221	8.67949	2.77728	6.85558	0.000797411	0
17245	Mdm1	10	transformed mouse 3T3 cell double minute 1	4.12239	5.75571	1.63332	3.10226	0.0147174	0.00259437	4.8432	7.59114	2.74795	6.7176	0.000179706	0
17279	Melk	4	maternal embryonic leucine zipper kinase	5.0519	7.69859	2.6467	6.26232	0.0025783	0	5.82481	9.84412	4.01931	16.2156	0.000156593	0
217653	Mis18bp1	12	MIS18 binding protein 1	4.85701	7.85776	3.00075	8.00416	0.00601525	0.000801125	4.97885	8.91067	3.93181	15.2614	0.000162371	0
71876	Mlf1ip	8	myeloid leukemia factor 1 interacting protein	4.67684	6.1239	1.44707	2.72654	0.0119901	0.00236846	6.35013	8.85532	2.50519	5.67725	0.000214954	0
74568	Mlkl	8	mixed lineage kinase domain-like	7.04953	8.33533	1.2858	2.43817	0.0261019	0.00773506	8.08157	9.36648	1.28491	2.43667	0.0261632	0.00755069
17386	Mmp13	9	matrix metallopeptidase 13	2.83422	5.91907	3.08485	8.48461	0.00141858	0	4.83064	7.62289	2.79225	6.92709	0.00147463	0
212377	Mms22l	4	MMS22-like, DNA repair protein	4.93871	6.50508	1.56637	2.96159	0.00192014	0	6.80685	9.03584	2.22898	4.68804	0.000377904	0
17427	Mns1	9	meiosis-specific nuclear structural protein 1	3.98125	5.35202	1.37077	2.58608	0.0247209	0.00773506	5.35562	7.41003	2.05441	4.15372	0.000914134	0
17535	Mre11a	9	meiotic recombination 11 homolog A (S. cerevisiae)	5.60412	6.62923	1.02511	2.03511	0.0178973	0.00259437	6.65605	7.82911	1.17305	2.25488	0.00650988	0.000528447
109225	Ms4a7	19	membrane-spanning 4-domains, subfamily A, member 7	5.70282	8.37693	2.67411	6.38246	0.0281723	0.00773506	6.72509	8.90485	2.17977	4.53081	0.0288414	0.00755069
270685	Mthfd1l	10	methylenetetrahydrofolate dehydrogenase (NADP+ dependent) 1-like	5.53765	7.64903	2.11138	4.32104	0.00171328	0	7.71556	9.00661	1.29105	2.44707	0.014191	0.00179946
17768	Mthfd2	6	methylenetetrahydrofolate dehydrogenase (NAD+ dependent), methenyltetrahydrofolate cyclohydrolase	5.9043	8.05631	2.15202	4.44448	0.0205166	0.00412713	6.42987	8.29453	1.86466	3.64183	0.0030579	0.000244048
17773	Mtnr1a	8	melatonin receptor 1A	3.698	4.95768	1.25968	2.39443	0.00360049	0.000495511	6.16368	8.68214	2.51846	5.72969	0.0201722	0.00755069
17121	Mxd3	13	Max dimerization protein 3	5.14436	6.56188	1.41752	2.67127	0.0194066	0.00412713	6.05733	7.78696	1.72964	3.31644	0.000610771	0
17929	Myom1	17	myomesin 1	3.95803	5.52724	1.56922	2.96744	0.0150422	0.00259437	5.17144	6.44303	1.27159	2.41427	0.00919739	0.00179946
76522	Naa38	6	N(alpha)-acetyltransferase 38, NatC auxiliary subunit	9.07189	10.4212	1.34931	2.5479	0.0144649	0.00236846	9.45477	11.4593	2.00457	4.0127	0.000649486	0
70999	Naa40	19	N(alpha)-acetyltransferase 40, NatD catalytic subunit, homolog (S. cerevisiae)	5.68892	6.94596	1.25704	2.39005	0.012921	0.00236846	7.5595	9.2877	1.7282	3.31314	0.000601525	0
68298	Ncapd2	6	non-SMC condensin I complex, subunit D2	5.83815	8.21638	2.37824	5.19901	0.0167347	0.00259437	5.9919	10.3379	4.34601	20.3367	0.000141569	0
78658	Ncapd3	9	non-SMC condensin II complex, subunit D3	5.43328	6.87684	1.44355	2.7199	0.0067988	0.000986152	6.79453	8.72829	1.93376	3.8205	0.0003415	0
54392	Ncapg	5	non-SMC condensin I complex, subunit G	4.37067	7.44851	3.07784	8.44347	0.0036756	0.000495511	5.08269	9.4094	4.32671	20.0664	0.000307408	0
76044	Ncapg2	12	non-SMC condensin II complex, subunit G2	7.07257	9.50134	2.42877	5.38436	0.00125101	0	5.65488	11.0214	5.36651	41.2554	7.91633e-05	0
215387	Ncaph	2	non-SMC condensin I complex, subunit H	6.21804	9.37351	3.15547	8.91028	0.00162083	0	6.25031	10.5271	4.27679	19.384	6.64509e-05	0
67052	Ndc80	17	NDC80 homolog, kinetochore complex component (S. cerevisiae)	4.26195	6.49338	2.23143	4.69598	0.00478216	0.000495511	6.63287	9.19192	2.55905	5.8932	0.000228822	0
234258	Neil3	8	nei like 3 (E. coli)	6.1511	8.0918	1.9407	3.83891	0.0037045	0.000495511	8.77477	10.6497	1.87491	3.66778	0.000686467	0
18005	Nek2	1	NIMA (never in mitosis gene a)-related expressed kinase 2	6.19521	8.30802	2.11281	4.32532	0.0442841	0.017671	7.51685	12.111	4.59411	24.1527	0.000176239	0
67824	Nmral1	16	NmrA-like family domain containing 1	5.76117	7.35791	1.59674	3.02459	0.00368716	0.000495511	6.93878	9.76481	2.82603	7.09118	0.000696868	0
106582	Nrm	17	nurim (nuclear envelope membrane protein)	4.63076	7.22935	2.5986	6.05697	0.010995	0.00134837	5.60428	8.5792	2.97492	7.86213	0.000472091	0
381318	Nsl1	1	NSL1, MIND kinetochore complex component, homolog (S. cerevisiae)	4.00576	5.49696	1.4912	2.81122	0.00801918	0.00134837	4.66206	7.13441	2.47234	5.54944	0.00075234	0
66977	Nuf2	1	NUF2, NDC80 kinetochore complex component, homolog (S. cerevisiae)	4.21553	6.64237	2.42684	5.37714	0.00871085	0.00134837	4.84513	8.69471	3.84958	14.4158	0.000107477	0
69912	Nup43	10	nucleoporin 43	6.18759	7.22008	1.03249	2.04556	0.00913498	0.00134837	7.30079	9.00661	1.70582	3.26214	0.000806657	0
108907	Nusap1	2	nucleolar and spindle associated protein 1	6.78211	9.92562	3.14351	8.8367	0.00187969	0	6.31789	10.4721	4.15423	17.8053	0.000241535	0
56488	Nxt1	2	NTF2-related export protein 1	7.85248	9.00255	1.15007	2.21925	0.0106634	0.00134837	8.35777	9.49389	1.13612	2.1979	0.00119612	0
70645	Oip5	2	Opa interacting protein 5	4.68274	5.9609	1.27815	2.42528	0.0168231	0.00259437	6.20743	8.9452	2.73777	6.67039	0.000938981	0
18392	Orc1	4	origin recognition complex, subunit 1	5.1322	6.1831	1.0509	2.07182	0.0353791	0.0114599	6.24991	7.68583	1.43592	2.70554	0.00169825	0
233826	Palb2	7	partner and localizer of BRCA2	5.11808	6.23482	1.11675	2.16857	0.0289686	0.0114599	5.28735	7.42202	2.13466	4.39135	0.0011678	0
269224	Pask	1	PAS domain containing serine/threonine kinase	5.19545	6.35238	1.15693	2.22982	0.0151878	0.00259437	6.71101	8.21787	1.50686	2.8419	0.00288166	0.000244048
52033	Pbk	14	PDZ binding kinase	6.47704	9.15593	2.6789	6.40365	0.00470704	0.000495511	6.12666	12.021	5.89432	59.4793	7.6852e-05	0
56075	Pdss1	2	prenyl (solanesyl) diphosphate synthase, subunit 1	5.09864	6.17824	1.0796	2.11345	0.00714145	0.000986152	6.85175	7.86861	1.01686	2.02351	0.00918294	0.00179946
18641	Pfkl	10	phosphofructokinase, liver, B-type	5.92306	6.94298	1.01993	2.02782	0.0148319	0.00259437	8.86709	10.29	1.42288	2.6812	0.00107882	0
18643	Pfn1	11	profilin 1	8.7189	9.96048	1.24158	2.36457	0.0282359	0.00773506	11.2076	12.8438	1.63617	3.10839	0.0008003	0
18746	Pkm2	9	pyruvate kinase, muscle	8.85143	10.4318	1.58036	2.99045	0.00460303	0.000495511	7.82698	10.0381	2.21109	4.63024	0.0160863	0.00179946
268930	Pkmyt1	17	protein kinase, membrane associated tyrosine/threonine 1	6.56231	7.9621	1.39979	2.63863	0.00584422	0.000801125	7.01774	10.2224	3.20466	9.21933	0.000135791	0
18817	Plk1	7	polo-like kinase 1 (Drosophila)	6.20324	8.25244	2.0492	4.13876	0.00328325	0.000495511	8.04609	10.6088	2.5627	5.90812	0.000281405	0
20873	Plk4	3	polo-like kinase 4 (Drosophila)	5.05127	7.02477	1.9735	3.9272	0.00787993	0.00134837	4.98036	9.14651	4.16615	17.953	0.000187796	0
58801	Pmaip1	18	phorbol-12-myristate-13-acetate-induced protein 1	6.54828	10.0886	3.54034	11.6345	0.041095	0.017671	5.04788	7.43674	2.38886	5.23744	0.042921	0.0375602
67037	Pmf1	3	polyamine-modulated factor 1	5.55132	7.30307	1.75175	3.36767	0.00307639	0	8.09198	9.6072	1.51522	2.85842	0.000469779	0
70235	Poc1a	9	POC1 centriolar protein homolog A (Chlamydomonas)	5.48472	7.02767	1.54295	2.9139	0.00343407	0.000495511	7.32792	9.11787	1.78994	3.45801	0.000678955	0
18968	Pola1	X	polymerase (DNA directed), alpha 1	6.73288	8.3104	1.57752	2.98457	0.00287761	0	7.68598	9.25297	1.567	2.96287	0.00446608	0.000528447
18971	Pold1	7	polymerase (DNA directed), delta 1, catalytic subunit	6.25626	7.68487	1.42861	2.69188	0.0329614	0.0114599	7.01315	9.12407	2.11091	4.31964	0.0016971	0
18973	Pole	5	polymerase (DNA directed), epsilon	5.76223	7.58434	1.82211	3.53598	0.00347452	0.000495511	6.42392	10.1201	3.69616	12.9615	8.49416e-05	0
18974	Pole2	12	polymerase (DNA directed), epsilon 2 (p59 subunit)	7.63305	8.78447	1.15142	2.22132	0.0304397	0.0114599	7.59098	10.4828	2.8918	7.42198	0.000323009	0
68816	Ppil1	17	peptidylprolyl isomerase (cyclophilin)-like 1	5.22972	6.65389	1.42417	2.6836	0.00907142	0.00134837	7.93235	9.80182	1.86948	3.65401	0.00239108	0.000244048
233406	Prc1	7	protein regulator of cytokinesis 1	5.88038	7.96738	2.087	4.24863	0.0102814	0.00134837	6.18602	10.3582	4.17215	18.0278	0.000131168	0
77619	Prelid2	18	PRELI domain containing 2	5.04481	6.56963	1.52481	2.8775	0.00182769	0	7.5996	10.1157	2.51614	5.72051	0.0122299	0.00179946
19075	Prim1	10	DNA primase, p49 subunit	7.65664	9.58485	1.9282	3.80581	0.00174795	0	7.6297	11.8801	4.25038	19.0323	0.000182018	0
19076	Prim2	1	DNA primase, p58 subunit	6.19646	7.78714	1.59067	3.0119	0.00831966	0.00134837	6.71111	9.09468	2.38357	5.21826	0.000306252	0
270906	Prr11	11	proline rich 11	3.79479	5.19163	1.39685	2.63326	0.00911765	0.00134837	5.58642	6.62427	1.03785	2.05317	0.00108459	0
16913	Psmb8	17	proteasome (prosome, macropain) subunit, beta type 8 (large multifunctional peptidase 7)	8.93554	10.4394	1.50388	2.83605	0.0268554	0.00773506	10.177	11.3302	1.15326	2.22416	0.0272218	0.00755069
19183	Psmc3ip	11	proteasome (prosome, macropain) 26S subunit, ATPase 3, interacting protein	5.91177	7.23711	1.32534	2.50592	0.0100491	0.00134837	5.17225	8.88062	3.70838	13.0717	9.7654e-05	0
56742	Psrc1	3	proline/serine-rich coiled-coil 1	5.52836	6.91428	1.38592	2.61338	0.000583035	0	6.63045	10.5125	3.88202	14.7436	0.00469606	0.000528447
11891	Rab27a	9	RAB27A, member RAS oncogene family	3.11873	4.20297	1.08424	2.12026	0.024447	0.00773506	5.25198	6.3443	1.09232	2.13217	0.00208887	0
26934	Racgap1	15	Rac GTPase-activating protein 1	4.36662	6.97785	2.61124	6.11027	0.00181613	0	4.21826	9.80336	5.58511	48.0048	7.56963e-05	0
19361	Rad51	2	RAD51 homolog (S. cerevisiae)	4.71848	8.09017	3.37169	10.3509	0.000450133	0	4.91748	10.7124	5.7949	55.5188	6.29839e-05	0
19362	Rad51ap1	6	RAD51 associated protein 1	4.83053	8.03978	3.20926	9.24873	0.00514041	0.000801125	5.27148	9.1477	3.87623	14.6846	0.000106322	0
623474	Rad54b	4	RAD54 homolog B (S. cerevisiae)	2.9906	4.62177	1.63117	3.09764	0.00565931	0.000801125	5.09619	7.84651	2.75032	6.72869	0.000483069	0
19366	Rad54l	4	RAD54 like (S. cerevisiae)	5.15233	7.26863	2.1163	4.33581	0.00379117	0.000495511	6.70081	9.16488	2.46407	5.51773	0.00184329	0
19387	Rangap1	15	RAN GTPase activating protein 1	6.19647	7.24524	1.04878	2.06877	0.0184098	0.00412713	8.95526	10.0185	1.0632	2.08956	0.000762163	0
19645	Rb1	14	retinoblastoma 1	8.09097	9.73324	1.64227	3.12157	0.00857333	0.00134837	8.02969	9.03469	1.00499	2.00694	0.0042309	0.000528447
100088	Rcc1	4	regulator of chromosome condensation 1	6.20004	7.22773	1.02769	2.03876	0.015115	0.00259437	7.80807	8.91268	1.1046	2.1504	0.0126713	0.00179946
108911	Rcc2	4	regulator of chromosome condensation 2	5.96279	6.98165	1.01885	2.02631	0.019146	0.00412713	7.63592	8.67221	1.03628	2.05094	0.0261996	0.00755069
19718	Rfc2	5	replication factor C (activator 1) 2	7.8368	9.23323	1.39642	2.63248	0.0144869	0.00236846	9.05021	10.5224	1.47219	2.77442	0.000288917	0
69263	Rfc3	5	replication factor C (activator 1) 3	4.74294	6.5557	1.81276	3.51314	0.00178724	0	7.42486	10.2429	2.81799	7.05179	0.000145036	0
106344	Rfc4	16	replication factor C (activator 1) 4	6.21324	8.26323	2.04998	4.14102	0.0101497	0.00134837	6.94921	11.1948	4.2456	18.9694	0.000219577	0
67153	Rnaseh2b	14	ribonuclease H2, subunit B	7.46712	9.59622	2.12909	4.37442	0.00115856	0	9.01643	10.4651	1.44865	2.72952	0.000932625	0
19891	Rpa2	4	replication protein A2	6.66313	8.30631	1.64318	3.12354	0.00867156	0.00134837	7.32544	9.55518	2.22974	4.69049	0.000332255	0
68240	Rpa3	6	replication protein A3	8.04358	9.08017	1.03659	2.05137	0.0140275	0.00236846	10.2908	11.6678	1.37699	2.59726	0.00121692	0
20133	Rrm1	7	ribonucleotide reductase M1	6.46516	7.55536	1.0902	2.12903	0.00217612	0	8.1558	10.8769	2.7211	6.59373	0.000318965	0
20135	Rrm2	12	ribonucleotide reductase M2	6.79685	10.458	3.66117	12.6509	0.011626	0.00236846	6.70855	13.3144	6.60583	97.3985	0.000170461	0
60406	Sap30	8	sin3 associated polypeptide	7.15918	8.43216	1.27298	2.4166	0.0394355	0.017671	8.58325	9.85168	1.26842	2.40898	0.00255981	0.000244048
72776	Sass6	3	spindle assembly 6 homolog (C. elegans)	5.11253	6.64945	1.53693	2.90176	0.0110817	0.00134837	6.05754	7.95421	1.89667	3.72353	0.000247891	0
64136	Sdf2l1	16	stromal cell-derived factor 2-like 1	5.92768	7.50804	1.58036	2.99045	0.00922744	0.00134837	8.84477	10.2833	1.43851	2.71041	0.0109985	0.00179946
72415	Sgol1	17	shugoshin-like 1 (S. pombe)	4.08286	6.35977	2.27691	4.84638	0.00190281	0	4.9278	8.24857	3.32077	9.99197	0.000206865	0
68549	Sgol2	1	shugoshin-like 2 (S. pombe)	5.2451	7.40443	2.15933	4.46707	0.0238397	0.00773506	5.09026	9.26239	4.17213	18.0275	6.52953e-05	0
20419	Shcbp1	8	Shc SH2-domain binding protein 1	7.3153	10.2167	2.90136	7.47128	0.00177106	0	5.91035	10.5604	4.65001	25.1068	0.0001173	0
20492	Slbp	5	stem-loop binding protein	8.43531	10.1996	1.76431	3.39711	0.00954756	0.00134837	9.44023	11.7964	2.35622	5.12026	0.000209176	0
14211	Smc2	4	structural maintenance of chromosomes 2	5.36442	7.72038	2.35595	5.11933	0.000788744	0	5.57682	8.37662	2.79979	6.96341	0.000273316	0
70099	Smc4	3	structural maintenance of chromosomes 4	8.31098	9.90209	1.59111	3.01281	0.00562464	0.000801125	8.08151	11.6177	3.53624	11.6015	0.000153126	0
100340	Smpdl3b	4	sphingomyelin phosphodiesterase, acid-like 3B	4.8139	5.87228	1.05838	2.08259	0.0361216	0.0114599	6.40631	8.60582	2.19952	4.59325	0.00208367	0
78372	Snrnp25	11	small nuclear ribonucleoprotein 25 (U11/U12)	7.30328	8.64557	1.34228	2.53552	0.0104686	0.00134837	8.17036	10.0635	1.89314	3.71442	0.000262915	0
20660	Sorl1	9	sortilin-related receptor, LDLR class A repeats-containing	6.83339	8.36684	1.53345	2.89477	0.0395938	0.017671	7.4229	9.31717	1.89426	3.71732	0.00772622	0.00179946
54141	Spag5	11	sperm associated antigen 5	4.14097	5.54185	1.40087	2.64062	0.00188547	0	5.87528	8.258	2.38272	5.2152	0.000246735	0
67629	Spc24	9	SPC24, NDC80 kinetochore complex component, homolog (S. cerevisiae)	5.3019	8.22748	2.92557	7.59774	0.00699584	0.000986152	8.58048	11.9155	3.33507	10.0915	0.00129724	0
66442	Spc25	2	SPC25, NDC80 kinetochore complex component, homolog (S. cerevisiae)	6.49186	9.67253	3.18066	9.06725	0.00123945	0	7.63021	10.7523	3.12214	8.70678	0.000271004	0
20730	Spink3	18	serine peptidase inhibitor, Kazal type 3	4.5095	6.54148	2.03198	4.08967	0.032231	0.0114599	6.27345	11.2543	4.98085	31.5781	0.000232289	0
20460	Stil	4	Scl/Tal1 interrupting locus	4.62648	7.86632	3.23984	9.44692	0.00799607	0.00134837	5.13108	8.30838	3.1773	9.0461	0.000338033	0
20937	Suv39h1	X	suppressor of variegation 3-9 homolog 1 (Drosophila)	4.66906	5.71419	1.04514	2.06356	0.00267075	0	7.40461	8.99997	1.59536	3.0217	0.000903155	0
52615	Suz12	11	suppressor of zeste 12 homolog (Drosophila)	6.65015	8.24198	1.59183	3.01431	0.00258985	0	8.23989	10.1157	1.87581	3.67007	0.000239223	0
71846	Syce2	8	synaptonemal complex central element protein 2	7.05983	8.8623	1.80247	3.48816	0.00813128	0.00134837	7.0664	10.3918	3.32542	10.0242	0.000301052	0
21335	Tacc3	5	transforming, acidic coiled-coil containing protein 3	6.12481	8.93557	2.81076	7.01653	0.00931007	0.00134837	4.9434	9.47483	4.53143	23.1258	9.88097e-05	0
21753	Tes	6	testis derived transcript	5.93594	7.52692	1.59099	3.01256	0.0157003	0.00259437	6.93242	8.91309	1.98066	3.94675	0.00925402	0.00179946
21781	Tfdp1	8	transcription factor Dp 1	6.6615	7.99107	1.32957	2.51328	0.0038894	0.000495511	8.8767	10.0642	1.18751	2.27759	0.002075	0
21803	Tgfb1	7	transforming growth factor, beta 1	4.66042	5.70121	1.04078	2.05734	0.0295996	0.0114599	7.58931	8.80827	1.21896	2.32779	0.00534728	0.000528447
21853	Timeless	10	timeless homolog (Drosophila)	5.79029	7.12907	1.33878	2.52937	0.0270507	0.00773506	6.47857	10.4591	3.98057	15.7859	0.000234601	0
28113	Tinf2	14	Terf1 (TRF1)-interacting nuclear factor 2	7.68622	9.15287	1.46664	2.76378	0.0118757	0.00236846	9.05549	10.7529	1.6974	3.24316	0.00106495	0
66131	Tipin	9	timeless interacting protein	7.84067	9.36247	1.52179	2.87148	0.0251167	0.00773506	8.90603	10.5055	1.5995	3.03038	0.000348434	0
21877	Tk1	11	thymidine kinase 1	6.66369	8.993	2.32931	5.02565	0.00574021	0.000801125	9.6785	11.6704	1.99189	3.97759	0.00205189	0
210035	Tmem194	10	transmembrane protein 194	4.65954	5.89063	1.23109	2.34744	0.0209939	0.00412713	6.20501	8.37992	2.17491	4.51558	0.000196464	0
72787	Tmem48	4	transmembrane protein 48	5.24922	6.78776	1.53854	2.90501	0.00228013	0	7.61313	9.45294	1.83981	3.57963	0.00121461	0
213068	Tmem71	15	transmembrane protein 71	6.48676	9.14631	2.65956	6.31839	0.0012279	0	6.98125	9.1948	2.21355	4.63815	0.00157402	0
67893	Tmem86a	7	transmembrane protein 86A	8.43604	9.74166	1.30561	2.47189	0.0307385	0.0114599	8.74932	9.9794	1.23008	2.3458	0.01343	0.00179946
21929	Tnfaip3	10	tumor necrosis factor, alpha-induced protein 3	9.11349	10.2349	1.12137	2.17554	0.00941754	0.00134837	6.94493	8.73718	1.79225	3.46355	0.00842136	0.00179946
21973	Top2a	11	topoisomerase (DNA) II alpha	6.6687	9.52996	2.86126	7.26649	0.00696695	0.000986152	5.96302	12.362	6.39898	84.389	8.26303e-05	0
235559	Topbp1	9	topoisomerase (DNA) II binding protein 1	7.98559	9.63331	1.64772	3.13338	0.00100832	0	7.9765	10.9307	2.9542	7.75	0.000198775	0
72119	Tpx2	2	TPX2, microtubule-associated protein homolog (Xenopus laevis)	5.43398	7.27429	1.84031	3.58088	0.00875708	0.00134837	5.29979	9.0921	3.79231	13.8547	9.53427e-05	0
66949	Trim59	3	tripartite motif-containing 59	7.06402	8.22996	1.16593	2.24378	0.0261135	0.00773506	5.66067	9.49851	3.83784	14.299	0.000391194	0
69716	Trip13	13	thyroid hormone receptor interactor 13	5.73765	8.02115	2.2835	4.86859	0.00431469	0.000495511	5.15533	8.76222	3.60688	12.1837	0.000212643	0
74044	Ttf2	3	transcription termination factor, RNA polymerase II	5.0026	6.13277	1.13017	2.18885	0.00625217	0.000986152	6.3588	8.1277	1.7689	3.40795	0.000572056	0
22137	Ttk	9	Ttk protein kinase	4.81833	7.7154	2.89707	7.44912	0.00564775	0.000801125	4.76785	9.53172	4.76387	27.1687	6.41396e-05	0
53857	Tuba8	6	tubulin, alpha 8	4.18188	5.94492	1.76304	3.39413	0.00842251	0.00134837	6.58278	7.70725	1.12448	2.18022	0.00156362	0
71924	Tube1	10	epsilon-tubulin 1	3.75902	5.61417	1.85515	3.6179	0.00204611	0	5.23722	7.08267	1.84544	3.59363	0.000195308	0
67196	Ube2t	1	ubiquitin-conjugating enzyme E2T (putative)	4.63262	7.33211	2.69949	6.49573	0.00598636	0.000801125	4.99802	9.77035	4.77233	27.3283	0.00018664	0
22228	Ucp2	7	uncoupling protein 2 (mitochondrial, proton carrier)	7.38171	9.80124	2.41952	5.34994	0.0233821	0.00773506	8.6905	10.1172	1.4267	2.6883	0.00204727	0
18140	Uhrf1	17	ubiquitin-like, containing PHD and RING finger domains, 1	4.61978	7.85719	3.23742	9.43103	0.00186236	0	5.86124	11.34	5.47881	44.595	0.000113256	0
22256	Ung	5	uracil DNA glycosylase	6.78728	8.45244	1.66516	3.17148	0.00232058	0	8.37311	9.80469	1.43158	2.69741	0.00475384	0.000528447
230484	Usp1	4	ubiquitin specific peptidase 1	8.01068	9.14372	1.13304	2.1932	0.0175639	0.00259437	8.19246	9.75064	1.55818	2.94481	0.00106206	0
22323	Vasp	7	vasodilator-stimulated phosphoprotein	7.82359	9.25224	1.42866	2.69196	0.0212863	0.00412713	8.16662	9.68678	1.52016	2.86822	0.00137005	0
22367	Vrk1	12	vaccinia related kinase 1	6.17045	7.52473	1.35428	2.55669	0.00727782	0.000986152	7.11988	8.41716	1.29728	2.45766	0.000681844	0
218973	Wdhd1	14	WD repeat and HMG-box DNA binding protein 1	6.25056	8.41717	2.1666	4.48965	0.013764	0.00236846	6.731	9.32244	2.59145	6.02703	0.000343811	0
68014	Zwilch	9	Zwilch, kinetochore associated, homolog (Drosophila)	5.94454	8.02992	2.08539	4.24389	0.00138969	0	5.19224	10.1158	4.92354	30.3482	6.99179e-05	0
						average Sca	4.1297					average HCC	11.812
						ttest	1.66671e-15	2tailed heteroscedastic
						max	12.6509					max	112.009
