# Supplementary material for: Recruitment of Pontin/Reptin by E2f1 amplifies E2f transcriptional response during cancer progression
Source: Nat Commun. 2015 Dec 7;6:10028. doi: 10.1038/ncomms10028 (PMC4686657; doi:10.1038/ncomms10028)
Supplement: Supplementary Data 4 — ChIP-Seq analysis of E2f1 binding profile in TKO HCC. ChIP was performed by pulling-down endogenous E2f1 and the pulled-down fraction was analyzed by deep sequencing (30x). [file ncomms10028-s5.xlsx]

## Sheet: Sheet1
Supplementary Data 4. ChIP-Seq analysis of E2f1 binding profile in TKO HCC
Hits in the E2F1-ChIP-Seq performed in TKO HCC
pE2f1_gt
Xkr4
Rp1
Tcea1
Lypla1
Atp6v1h
Oprk1
Npbwr1
Rb1cc1
St18
Sntg1
Adhfe1
2610203C22Rik
1700034P13Rik
Vcpip1
Cpa6
Prex2
A830018L16Rik
Sulf1
Slco5a1
Prdm14
Ncoa2
Tram1
Lactb2
Xkr9
Eya1
Kcnb2
Rdh10
Stau2
Pi15
Defb44-ps
Pkhd1
Mcm3
Paqr8
6720483E21Rik
Tram2
Tmem14a
Gsta3
Kcnq5
Rims1
Bai3
Gm597
4931428L18Rik
4930521A18Rik
Khdrbs2
Prim2
Gm15455
Bend6
Dst
Arhgef4
Plekhb2
Fam168b
Zap70
4933424G06Rik
Tmem131
4930594C11Rik
Unc50
6330578E17Rik
Mgat4a
Tsga10
Lipt1
Lyg2
Txndc9
Eif5b
Rev1
1700066B17Rik
Map4k4
Il1r1
Il18r1
Mfsd9
Tmem182
Slc9a2
4930448I06Rik
Mrps9
Gpr45
Fhl2
Nck2
Uxs1
Tpp2
4832428D23Rik
4930521E06Rik
Gulp1
Wdr75
Tmeff2
Sdpr
9330175M20Rik
Myo1b
Stat4
Stat1
Hibch
Pms1
Ormdl1
Dnahc7a
Stk17b
Hecw2
Ccdc150
Pgap1
Coq10b
Hspd1
Hspe1
Plcl1
9130024F11Rik
Satb2
Spats2l
Aox3
Aox1
Fam126b
Ndufb3
Casp8
Als2cr11
Sumo1
Nop58
Snord70
Gm973
Bmpr2
Fam117b
Wdr12
Carf
Cyp20a1
Nbeal1
Abi2
Raph1
Cd28
Ctla4
9530026F06Rik
Pard3b
Ino80d
Ndufs1
Eef1b2
Snora41
Adam23
Fastkd2
Mdh1b
Gm13749
Fzd5
Crygd
Cryge
D630023F18Rik
Idh1
Pikfyve
Pth2r
Mtap2
Rpe
Unc80
Erbb4
Ikzf2
Spag16
Bard1
Atic
4933417E11Rik
Mreg
Xrcc5
Tmem169
Pecr
2015-03-04
Smarcal1
Arpc2
Gpbar1
Gm216
Ctdsp1
Rnf25
Stk36
Fam134a
1810031K17Rik
Zfand2b
Slc4a3
Gm17751
Epha4
Kcne4
Scg2
Ap1s3
Mrpl44
Serpine2
Fam124b
Cul3
1700016L21Rik
Dock10
9430031J16Rik
Rhbdd1
Irs1
Col4a4
Col4a3
Wdr69
Pid1
Dner
C130026I21Rik
Cab39
Ptma
Dis3l2
Efhd1
Kcnj13
Gigyf2
Atg16l1
Inpp5d
Usp40
Ugt1a2
Ugt1a5
Dnajb3
Ugt1a6a
Ugt1a6b
Ugt1a7c
Ugt1a9
Ugt1a10
1700067G17Rik
Sh3bp4
4933400F21Rik
Agap1
Cops8
Rbm44
Otos
Myeov2
Kif1a
Pask
Hdlbp
Septin 2
Bok
4930440C22Rik
Fam174a
St8sia4
1700063A18Rik
Slco4c1
Slco6b1
Slco6c1
Pam
B230216N24Rik
Cntnap5b
Gm20268
Cdh20
Tnfrsf11a
Zcchc2
LOC626049
Phlpp1
Bcl2
Serpinb12
Serpinb5
Serpinb3d
Serpinb3c
Serpinb11
Cdh19
Dsel
Cntnap5a
Clasp1
Tfcp2l1
2900060B14Rik
Epb4.1l5
Ptpn4
Steap3
B230209K01Rik
Ccdc93
Dpp10
Actr3
Slc35f5
Gpr39
Lypd1
Nckap5
Mgat5
Ysk4
Zranb3
R3hdm1
Mcm6
Cxcr4
AA986860
Pfkfb2
Il10
Ikbke
Rassf5
Srgap2
Fam72a
Elk4
Nfasc
Atp2b4
Optc
Prelp
Ppp1r12b
Syt2
Ube2t
Lgr6
Elf3
Ipo9
Nav1
Kif21b
Cacna1s
Gpr25
Camsap2
Nr5a2
Ptprc
Atp6v1g3
Nek7
Gm5833
Dennd1b
2310009B15Rik
Crb1
4933436E23Rik
Zbtb41
Aspm
B3galt2
Cdc73
Uchl5
Trove2
Rgs13
Rgs18
Pla2g4a
BC003331
Tpr
Prg4
Hmcn1
Fam129a
1700025G04Rik
Rgl1
Apobec4
Smg7
Nmnat2
Dhx9
Cacna1e
Ier5
Xpr1
Qsox1
Cep350
Angptl1
Ralgps2
1700057K13Rik
Rasal2
BC026585
Fam5b
Astn1
Mir488
Pappa2
Rfwd2
Scarna3a
Mir1843b
Tnr
Gpr52
Rabgap1l
Rc3h1
Zbtb37
Gas5
Mir5117
Dars2
Cenpl
Prdx6
4930469G21Rik
Tnfsf18
Fasl
AI848100
Dnm3os
Mir199a-2
Mir214
Dnm3
4921528O07Rik
Gorab
BC055324
2810422O20Rik
Sell
Sele
Selp
Mpzl1
Tmco1
Pbx1
Nuf2
Rgs5
3110045C21Rik
Hsd17b7
Ddr2
Uap1
Mpz
Sdhc
Pcp4l1
F11r
Itln1
Slamf6
Vangl2
Pigm
Crp
Olfr16
Olfr1408
Darc
Olfr419
Spna1
Olfr420
Olfr220
Grem2
Pld5
Mir350
Cep170
Akt3
2310043L19Rik
Adss
Gm16432
Pppde1
Fam36a
Hnrnpu
Kif26b
Smyd3
Ahctf1
Cdc42bpa
Psen2
6330403A02Rik
Ephx1
Enah
Degs1
Vmn1r1
1700047M11Rik
Capn8
4922505E12Rik
Tlr5
Dusp10
1700056E22Rik
1700112H15Rik
4930488B22Rik
Hlx
Mark1
Mir664
Snora36b
Rab3gap2
Gm2061
Slc30a10
Lyplal1
Rrp15
Gpatch2
Spata17
Ush2a
Kctd3
Kcnk2
Rps6kc1
Angel2
Batf3
Atf3
Fam71a
Nek2
Lpgat1
Kcnh1
Sertad4
Syt14
Traf3ip3
Lamb3
Mir205
Plxna2
Cd46
Esr1
Plekhg1
Lrp11
Shprh
Utrn
Aig1
Ect2l
Reps1
Ccdc28a
Nhsl1
Mtap7
Map3k5
Myb
Hbs1l
Tcf21
Taar8a
2010003K15Rik
Epb4.1l2
Arhgap18
Themis
Ptprk
Nkain2
Hs3st5
Traf3ip2
Ascc3
Sim1
Slc35f1
4930467K11Rik
Hsf2
Ccdc138
Ranbp2
Sh3rf3
Ankrd57
2015-09-10
P4ha1
Pla2g12b
Ctnna3
Cdk1
1700049L16Rik
Pcdh15
Gstt1
Dip2a
Pcnt
Olfr1357
Casp14
Mob3a
Izumo4
Mknk2
Plekhj1
Sirt6
Ankrd24
Txnrd1
Appl2
Btbd11
Ascl1
Igf1
Ccdc53
Chpt1
Mybpc1
Ano4
Nr1h4
Tmcc3
Gm8633
Poc1b
Galnt4
Csl
Gm18409
Lin7a
Ptprq
Syt1
E2f7
Ptprr
4933416C03Rik
Srgap1
Gm4489
Tmem5
Mon2
Fam19a2
Hsd17b6
Prim1
Pa2g4
Mmp19
Limk2
Morc2a
Tug1
Osbp2
Mir3060
Rnf215
Hormad2
Ascc2
Ewsr1
Rhbdd3
Kremen1
Znrf3
Xbp1
Ykt6
Gck
Camk2b
H2afv
Purb
Abca13
Vwc2
Zpbp
Fignl1
Ddc
Pom121l12
Vstm2a
Sec61g
2810442I21Rik
C1d
Etaa1
Meis1
Rab1
Cep68
Sertad2
Peli1
Vps54
Mdh1
Wdpcp
Ehbp1
Zrsr1
Commd1
Xpo1
Rel
Papolg
Bcl11a
5730522E02Rik
Fancl
Vrk2
Ccdc85a
Efemp1
Ccdc104
Smek2
Rps27a
1700034F02Rik
Rtn4
Eml6
4931440F15Rik
Spnb2
4930505A04Rik
Psme4
Chac2
Asb3
Nsg2
Il9r
Snrnp25
Sh3pxd2b
1700008A04Rik
Ranbp17
Kcnip1
Kcnmb1
Slit3
Odz2
Gm12130
Mat2b
Nudcd2
Hmmr
Ccng1
Gabrg2
Gabrb2
Pwwp2a
Ublcp1
Gm12159
Lsm11
Thg1l
Itk
Sgcd
Mgat1
Cnot6
Gfpt2
Mapk9
Rnf130
Sqstm1
3010026O09Rik
Canx
Adamts2
BC049762
Clk4
Col23a1
Hnrnpab
0610009B22Rik
Ube2b
Hspa4
Rad50
Csf2
4933405E24Rik
Fnip1
Rapgef6
Anxa6
Slc36a3
Slc36a2
Fat2
Slc36a1
G3bp1
Nmur2
Sap30l
Galnt10
Larp1
Gemin5
Mrpl22
Irgm2
Igtp
Olfr224
Zfp867
Jmjd4
Snap47
Nlrp3
Pld6
Mprip
Cops3
Med9
1700013G23Rik
Pemt
Rai1
Srebf1
Shmt1
Tmem11
Slc47a2
Aldh3a2
Epn2
Slc5a10
Ulk2
Akap10
Specc1
Zswim7
Ttc19
Adora2b
Ncor1
Pigl
2410006H16Rik
Snord49b
Snord49a
Snord65
Trpv2
BC046404
Zfp286
Tekt3
Cox10
2810001G20Rik
Arhgap44
Mir744
Map2k4
Zkscan6
Dnahc9
Shisa6
Pirt
Tmem220
2310004I24Rik
Sco1
Myh2
Myh1
Myh4
Myh13
Gas7
Stx8
Ntn1
Myh10
Pfas
Aurkb
Tmem107
Cntrob
Chd3
Cyb5d1
Lsmd1
Trp53
Polr2a
Phf23
Mink1
4930544D05Rik
Chrne
Nup88
Rpain
C1qbp
Rabep1
Mis12
Aipl1
Fam64a
Pitpnm3
4933427D14Rik
Txndc17
Xaf1
Olfr382
Olfr391-ps
Olfr402
Olfr403
Mettl16
Mnt
Vps53
Fam57a
Fam101b
Abr
Gosr1
Cpd
Ssh2
Efcab5
Abhd15
Trp53i13
Taok1
Gm11194
Slc13a2
Tmem97
Nlk
1810012P15Rik
AU040972
Nf1
Crlf3
Atad5
Rhot1
Zfp207
5730455P16Rik
Cdk5r1
Myo1d
Accn1
Slfn3
Slfn4
Acaca
Aatf
Dhrs11
Ggnbp2
Car4
Usp32
Appbp2
D630032N06Rik
1700125H20Rik
Bcas3
Brip1
Fam33a
Ppm1e
Rad51c
Tex14
Hsf5
Mks1
Lpo
Epx
Srsf1
Mir378b
Msi2
Ankfn1
Cox11
Stxbp4
Tom1l1
Luc7l3
Ankrd40
Wfikkn2
Gm11544
Spop
4833417C18Rik
Copz2
Mir152
Osbpl7
Tbx21
Mrpl10
Lrrc46
Npepps
Cdk12
Csf3
Thra
Rapgefl1
Cdc6
Gjd3
Top2a
Igfbp4
Smarce1
Ccr7
Krt222
Krt33a
Krtap17-1
Krt32
Eif1
Jup
Klhl11
Arl4d
Dhx8
Asb16
Tmub2
Gm1564
1700081L11Rik
Mrc2
Tlk2
2015-03-10
Tanc2
Dcaf7
Taco1
Strada
Smarcd2
Icam2
2310007L24Rik
Ern1
Tex2
Smurf2
Ccdc45
Ddx5
Mir3064
Polg2
1810010H24Rik
Bptf
Ccdc46
Axin2
E030025P04Rik
Slc16a6
Arsg
Abca6
Abca9
BC006965
Slc39a11
4932435O22Rik
Nup85
Grb2
Fbf1
Mrpl38
Acox1
2310004N24Rik
BC018473
Jmjd6
Mfsd11
Srsf2
2810008D09Rik
Mgat5b
2015-09-09
2900041M22Rik
Tmc6
Tmc8
6030468B19Rik
Tnrc6c
Afmid
Tk1
Socs3
Cyth1
Usp36
Cbx4
Tbc1d16
Ccdc40
A730011L01Rik
A430071A18Rik
Rptor
2810410L24Rik
Bahcc1
Metrnl
Rab10
1700012B15Rik
Dnajc27
1110057K04Rik
Rhob
Slc7a15
Ddx1
Nbas
Gm16497
Trib2
2410004P03Rik
Pqlc3
Kcnf1
Asap2
Klf11
Rrm2
Kidins220
Mboat2
Id2
Myt1l
2310016D03Rik
Fam110c
Lamb1
Bcap29
Slc26a4
Gpr22
Cog5
Dus4l
Hbp1
2010109K11Rik
Twistnb
9130015A21Rik
Gm5434
Bzw2
Ankmy2
Ispd
Agmo
Dgkb
Arl4a
Scin
Dock4
Zfp277
Immp2l
Dnajb9
Gm2027
Nrcam
Stxbp6
Prkd1
Coch
Strn3
Hectd1
Ap4s1
Nubpl
Arhgap5
Akap6
Npas3
Egln3
1110008L16Rik
Ppp2r3c
Insm2
Ralgapa1
E030019B13Rik
Nkx2-1
Pax9
Mipol1
Prps1l3
4921506M07Rik
Foxa1
Sec23a
Sip1
Ctage5
Mdga2
Lrr1
Pole2
Nemf
Sos2
L2hgdh
Atp5s
Actr10
4930403N07Rik
Jkamp
2810055F11Rik
Lrrc9
1810048J11Rik
Six1
Mnat1
Six4
Trmt5
Slc38a6
Prkch
Ppp2r5e
Syne2
Fntb
Fut8
Gphn
Atp6v1d
Eif2s1
Vti1b
Rad51l1
Erh
Slc39a9
Sipa1l1
Entpd5
2900006K08Rik
Rnf113a2
Lin52
Vrtn
Ylpm1
Prox2
Dlst
1700020O03Rik
Nrp
1810035L17Rik
Alkbh1
Nrxn3
Dio2
4930534B04Rik
Bc1
Sel1l
Zc3h14
Eml5
2610021K21Rik
Rps6ka5
Btbd7
Prima1
Ppp4r4
Serpina10
Serpina1f
Serpina12
Serpina4-ps1
B930059L03Rik
Ppp2r5c
Zfp839
Traf3
Amn
Xrcc3
Siva1
Pld4
Wdr60
Esyt2
Ncapg2
D430020J02Rik
Ptprn2
Sp4
Sp8
Adarb2
Zmynd11
Chrm3
Prl2c3
Prl2c4
Prl2c2
Inhba
1600012F09Rik
Pou6f2
Hist1h4k
Hist1h2bn
Hist1h2ak
Hist1h2ag
Hist1h3g
Hist1h4f
Hist1h1d
Hist1h3b
Hist1h4a
E2f3
Agtr1a
Foxf2
Serpinb9d
Slc22a23
Ppp1r3g
Lyrm4
Fars2
Nrn1
Gcnt2
Hivep1
Phactr1
Gfod1
A330076C08Rik
Nhlrc1
Dek
Id4
A330048O09Rik
Zfp169
Mirlet7d
Mirlet7f-1
Mirlet7a-1
Mxd3
Pdlim7
Slc25a48
Fbxl21
Tpbpb
Zfp367
Zfp712
Adcy2
BC018507
8030423J24Rik
Cep72
Erap1
Gpr98
Vcan
Rasgrf2
Cmya5
Papd4
Pde8b
F2rl2
Iqgap2
Fam169a
Nsa2
Gfm2
Fcho2
Ccdc125
Cdk7
Mast4
Cenpk
Htr1a
Itga2
Itga1
Parp8
4933413L06Rik
Hcn1
Mrps30
Pdhb
Fhit
Ptprg
Cadps
Synpr
Atxn7
Slc4a7
Nek10
Lrrc3b
Ngly1
Oxsm
Rarb
Thrb
Nkiras1
Rpl15
Ube2e1
Ube2e2
Nid2
2700060E02Rik
Gng2
1810063B07Rik
Dnajc9
Anxa7
Myst4
Dupd1
Zmiz1
Mir3075
Arhgef3
Cacna2d3
Ncoa4
Fermt2
Gm1821
Gch1
Socs4
Wdhd1
Mapk1ip1l
Atg14
Pabpn1
Dhrs4
Lrrc16b
Ctsg
Ift88
Zdhhc20
Efha1
Dleu2
4930578I06Rik
Rp1l1
Pbk
Esco2
Cdca2
Gm1587
Akap11
Dgkh
Diap3
Pcdh9
Klhl1
Fbxl3
Mycbp2
4921525B02Rik
Slain1
Gm17066
Slitrk1
Gpc5
Gpc6
Zic2
2610035F20Rik
Sepp1
Ccdc152
Ghr
Plcxd3
C6
Heatr7b2
Snord72
Rpl37
Ttc33
Prkaa1
5430437J10Rik
Dab2
C9
Fyb
Rictor
Osmr
Lifr
Egflam
Gdnf
Wdr70
Nup155
2410089E03Rik
Nipbl
Ranbp3l
Lmbrd2
Skp2
Capsl
Spef2
Dnajc21
Agxt2
Brix1
Rad1
Ttc23l
Gm10389
Rai14
Gm19276
Slc45a2
Amacr
Adamts12
Tars
Npr3
1700047G03Rik
Sub1
Golph3
Pdzd2
Cdh6
Cdh9
4921515E04Rik
Cdh10
Acot10
Cdh12
Gm5803
Cdh18
Basp1
Gm5468
Myo10
Fam134b
2015-03-11
Fbxl7
Mir297-1
Ank
Fam105b
Trio
Dnahc5
Ctnnd2
Dap
Ropn1l
2015-03-06
Cmbl
Tas2r119
Sema5a
Pgcp
Sdc2
4930592A05Rik
Mtdh
Matn2
BC030476
Nipal2
Kcns2
Stk3
Osr2
Vps13b
Mir599
Mir875
Cox6c
Snx31
Pabpc1
Ywhaz
Zfp706
Ncald
Rrm2b
Ubr5
Odf1
Klf10
Dcaf13
Slc25a32
Rims2
Tm7sf4
Dpys
Lrp12
9330182O14Rik
Zfpm2
Oxr1
Abra
Angpt1
Rspo2
Ttc35
Tmem74
Trhr
Eny2
Nudcd1
Pkhd1l1
Ebag9
Sybu
A930017M01Rik
1700022A22Rik
4930523O13Rik
Csmd3
Trps1
Mir1907
Gm19303
Eif3h
Utp23
Slc30a8
Med30
Ext1
Samd12
Colec10
Mal2
Enpp2
Taf2
Dscc1
Deptor
Gm9920
Col14a1
Mtbp
Mrpl13
Sntb1
Has2
Has2as
Slc22a22
Zhx2
Wdr67
Fam83a
9130401M01Rik
Atad2
Wdyhv1
Klhl38
Anxa13
D15Ertd621e
Tmem65
Mtss1
Zfp572
Sqle
Nsmce2
E430025E21Rik
Trib1
Gm19510
4933412E24Rik
9930014A18Rik
Fam84b
D030024E09Rik
Myc
H2afy3
Pvt1
LOC432958
Gsdmcl-ps
Gsdmc4
Fam49b
Asap1
Adcy8
Fam135b
Kcnk9
Peg13
Trappc9
Ptk2
BC024139
Ppp1r16a
Rpl3
Enthd1
Tnrc6b
Adsl
Rangap1
Serhl
Gramd4
Muc19
Smgc
Lrrk2
Pus7l
Irak4
E330033B04Rik
Slc38a1
AI836003
Olfr288
Asb8
2310037I24Rik
Tuba1b
Atf7
Npff
Cbx5
Zfp263
Zfp174
Slx4
Trap1
Gm5766
4930455F16Rik
Crebbp
Srl
Pam16
Vasn
Coro7
Nmral1
4930562C15Rik
Anks3
2015-09-12
Glyr1
Ubn1
Fam86
Alg1
Rbfox1
Cldn26
1810013L24Rik
Grin2a
Emp2
Nubp1
Dexi
Clec16a
Ciita
A630055G03Rik
Litaf
Gm4262
Snn
Txndc11
Zc3h7a
Snx29
Shisa9
1700003L19Rik
Ercc4
Mir365-1
2310015D24Rik
Mir193b
Parn
Bfar
3110001I22Rik
Mpv17l
2900011O08Rik
Ifitm7
4921513D23Rik
Mir484
Nde1
Abcc1
Efcab1
Ube2v2
Mcm4
Prkdc
Mzt2
Cebpd
2310008H04Rik
Dnm1l
Fgd4
Olfr19
Spag6
Ypel1
Mapk1
Ube2l3
Rimbp3
Ydjc
Ccdc116
Aifm3
Crkl
Klhl22
Vpreb2
Ranbp1
Mrpl40
Olfr164
Klhl6
2310042E22Rik
2510009E07Rik
1300002E11Rik
Ehhadh
Map3k13
Tra2b
Rfc4
St6gal1
Rtp1
Rtp4
Bcl6
Lpp
1110054M08Rik
Tprg
Trp63
Gm606
Ostn
Gm10823
Fgf12
Mir690
Hrasls
Fam43a
Apod
Dlg1
Pigz
Rnf168
Tm4sf19
Pcyt1a
Tfrc
Gm10818
Tnk2
Slc12a8
Zfp148
Heg1
Umps
Kalrn
Adcy5
Sec22a
Pdia5
Dirc2
Hspbap1
Casr
4930565N06Rik
Golgb1
Polq
Ndufb4
Fstl1
Cox17
Pla1a
Popdc2
Lsamp
Gap43
Zbtb20
Qtrtd1
2610015P09Rik
Gramd1c
Atp6v1a
Naa50
Gm608
BC027231
Gtpbp8
Cd200r4
Ccdc80
Btla
Gm609
Gcet2
Phldb2
Plcxd2
Cd96
Dppa2
Cd47
Ift57
Gm6936
Ccdc54
4930542D17Rik
5330426P16Rik
Alcam
4930404A05Rik
Zpld1
Impg2
Senp7
Abi3bp
Tmem45a
2310005G13Rik
Tbc1d23
Filip1l
2610528E23Rik
Col8a1
Dcbld2
Gm813
E330017A01Rik
Olfr175-ps1
Olfr187
Olfr195
Mina
1700022E09Rik
Epha6
Nsun3
Pros1
Epha3
Csnka2ip
Htr1f
1700010K23Rik
Cadm2
D16Ertd519e
4930567J20Rik
Robo2
Mir691
Hspa13
Samsn1
Usp25
1700041M19Rik
2810055G20Rik
Mir125b-2
Mirlet7c-1
Mir99a
E330011O21Rik
Btg3
Gm7334
Chodl
Tmprss15
Ncam2
4930553E22Rik
4930529L06Rik
Mir155
Mrpl39
App
Cyyr1
Adamts1
4930556C24Rik
Adamts5
N6amt1
ORF63
Grik1
Cldn17
LOC433047
Krtap16-10
Krtap22-2
Gm10229
Krtap16-8
Krtap6-1
Krtap20-2
Hunk
Olig1
Tmem50b
Itsn1
Cryzl1
Slc5a3
Mrps6
1810053B23Rik
Mir802
Chaf1b
Ripply3
Hlcs
Pigp
Ttc3
Kcnj6
Psmg1
Brwd1
Dscam
Scaf8
1700102H20Rik
Tfb1m
Cldn20
Nox3
Arid1b
Zdhhc14
3300005D01Rik
Serac1
Gtf2h5
Pabpc6
Pacrg
Park2
Map3k4
4732491K20Rik
Slc22a1
Igf2r
Tcp1
Gm7168
4930474M22Rik
Smoc2
Wdr27
LOC106740
Phf10
2210404J11Rik
Gm3417
Gm3448
Tcte3
Gm10510
Rgmb
Lnpep
Vmn2r96
Vmn2r95
Vmn2r102
Vmn2r104
Fpr-rs6
Vmn2r107
Vmn2r110
Vmn2r109
Vmn1r226
Vmn1r228
Vmn1r227
Vmn1r229
Vmn1r231
Vmn1r230
Vmn1r232
Vmn1r237
Zfp53
Zfp52
Zfp948
Zfp942
Zfp943
Zfp40
Zfp13
Zscan10
Rnps1
Nthl1
Tsc2
Slc9a3r2
Fahd1
Hagh
4930528F23Rik
Nme3
Mrps34
Eme2
Mapk8ip3
Spsb3
Hn1l
Ift140
Tmem204
Chtf18
Rhot2
Wdr90
Nkx2-5
Spdef
D17Wsu92e
Uhrf1bp1
Srsf3
Cdkn1a
Ppil1
Pim1
Tbc1d22b
Tmem217
Zfand3
Gm6402
Btbd9
Brd4
Ephx3
Wiz
Rasal3
Zfp952
Zfp763
Adamts10
Myo1f
AA388235
Brd2
Neu1
Vars
Msh5
Ddx39b
H2-Q6
Cchcr1
Ddr1
4833427F10Rik
Mdc1
H2-M10.4
Mog
Olfr137
Esp24
Gm5494
Gm20580
9130008F23Rik
Opn5
Cd2ap
Gpr110
Rcan2
Runx2
Supt3h
Prph2
Ubr2
Ccnd3
Usp49
Treml2
Plcl2
Tbc1d5
Kcnh8
Kat2b
Sult1c1
Sult1c2
Tnfaip8l1
Uhrf1
Ndufa11
Vmac
Vmn2r120
Cntnap5c
Nudt12
2610034M16Rik
Efna5
Fbxl17
Pja2
Txndc2
Rab31
Ralbp1
Ddx11
ORF19
Ndufv2
9130404H23Rik
Ptprm
Lama1
Arhgap28
L3mbtl4
Epb4.1l3
2410021H03Rik
Emilin2
Smchd1
Ndc80
Alk
Lbh
Capn13
Galnt14
Nlrc4
Birc6
Ttc27
Ltbp1
Crim1
Qpct
Cdc42ep3
Fam82a1
Gm10494
Cyp1b1
Atl2
Gemin6
Tmem178
Slc8a1
Eml4
Cox7a2l
Mta3
Haao
Zfp36l2
Six2
Srbd1
Prkce
Calm2
Msh2
Msh6
Fbxo11
Nrxn1
4930480K15Rik
Adcyap1
2610044O15Rik
Zeb1
Gm10125
Kif5b
Arhgap12
Mir1893
Epc1
Armc4
Mpp7
Cetn1
Colec12
Usp14
Rock1
Greb1l
Esco1
Snrpd1
Mir133a-1
Mir1b
Mir1a-2
Mib1
Gata6
6030446N20Rik
Riok3
Osbpl1a
Hrh4
8430422H06Rik
Aqp4
Chst9
D830029L11
Cdh2
Ttr
Trappc8
Mep1b
Rnf138
Fam59a
4921528I01Rik
Asxl3
Dtna
Mapre2
Zfp35
Ino80c
Zfp191
Galnt1
AW554918
5730494M16Rik
4930578E11Rik
Rit2
Iws1
Ercc3
Bin1
A830052D11Rik
Gypc
Tslp
4930455D15Rik
Wdr36
Camk4
Stard4
D0H4S114
Gm10549
Epb4.1l4a
Fam13b
Lrrtm2
Ctnna1
Sil1
Dnajc18
Cxxc5
Pura
0610010O12Rik
Ankhd1
Eif4ebp3
Sra1
Slc35a4
Apbb3
Pcdhac1
Pcdha12
Pcdha11
Pcdha10
Pcdha9
Pcdha8
Pcdha7
Pcdha6
Pcdha5
Pcdha4-g
Pcdha4
Pcdha3
Pcdha2
Pcdha1
Pcdhb22
Pcdhb21
Pcdh1
1700086O06Rik
0610009O20Rik
Ndfip1
Nr3c1
Pabpc2
Yipf5
Kctd16
Prelid2
Plac8l1
Ppp2r2b
Dpysl3
Jakmip2
Spink12
A930012L18Rik
Mcc
Kcnn2
Mospd4
Ccdc112
Fem1c
4833403I15Rik
Commd10
Gm5095
G630055G22Rik
Dtwd2
Dmxl1
1700065O20Rik
Tnfaip8
Hsd17b4
Prr16
1700034E13Rik
Sncaip
Snx2
Ppic
Snx24
Prdm6
Gm19466
Cep120
Csnk1g3
9430076G02Rik
Zfp608
Gramd3
Megf10
1700066O22Rik
1700011I03Rik
2210409D07Rik
Slc12a2
Fbn2
Slc27a6
Adamts19
F830016B08Rik
A530050N04Rik
Arhgef37
Csnk1a1
LOC545261
Mir145
Mir143
E330013P06
Adrb2
Htr4
Fbxo38
Spink10
Txnl1
Wdr7
Atp8b1
Nedd4l
Malt1
Rax
Ccbe1
Pmaip1
Tubb6
Cep192
4930549G23Rik
D18Ertd653e
4933403F05Rik
Rnmt
Tcf4
Ccdc68
Dcc
Mex3c
Myo5b
Scarna17
Acaa2
2010010A06Rik
Dym
Smad7
Skor2
St8sia5
Pias2
Loxhd1
5430411K18Rik
Pstpip2
Slc14a2
Adnp2
Atp9b
Mir5127
Galr1
Mbp
4921531P14Rik
Zadh2
Tshz1
Zfp407
Cndp1
Neto1
Cbln2
Socs6
Rttn
Cd226
Dok6
Tmx3
Cpt1a
Ppp6r3
Chka
Pcx
Zdhhc24
Slc29a2
D330050I16Rik
Sart1
Cdca5
Men1
Slc22a12
Nrxn2
[truncated: 1,584 more rows]
