# Supplementary material for: Recruitment of Pontin/Reptin by E2f1 amplifies E2f transcriptional response during cancer progression
Source: Nat Commun. 2015 Dec 7;6:10028. doi: 10.1038/ncomms10028 (PMC4686657; doi:10.1038/ncomms10028)
Supplement: Supplementary Data 5 — Interactome of E2f1 and E2f3 in TKO HCC. List of proteins present in the E2f1- and E2f3-pull down fractions in TKO HCC. Proteins are classified by biological functions. [file ncomms10028-s6.xlsx]

## Sheet: Sheet1
Supplementary Data 5. Interactome of E2f1 and E2f3 in TKO HCC
binds to E2F1 only	annotation		binds to E2F3 only	annotation	binds to both E2F1 and E2F3
LMNA	internal nuclear membrane, transcription	cytoskeleton	VIMENTIN	cytoskeleton	DP1
LMNB2	internal nuclear membrane, transcription		ACTN4	binds actin; cytoskeleton
LMNB1	internal nuclear membrane, transcription		VINCULIN	binds actin; cytoskeleton
PITPNM1	cytoskeleton; inositol pathway		NESTIN	disassembly of vimentin filaments
GPHN	microtubule associated; connects proteins and cytoskeleton		DESMIN	filaments
EML4	modify microtubules		VON WILLEBRAND FACTOR	chaperone protein
SUN2	component of the link complex that links nucleo-cytoplasmic cytoskeleton		CLUSTERIN	chaperone
ADD1	cytoskeleton		CDH5	cadherin; cell adhesion
ADD2	cytoskeleton		MPRIP	Targets myosin phosphatase to the actin cytoskeleton
ADD3	cytoskeleton		MYH11	myosin
DYNC1H1	intracellular motility		TRIOBP	regulate actin cytoskeleton
AP2B1	synaptic vesicle, transport		PDCD6IP	vesicle
AP2A1	member of the AP-2 complex, vesicle, transport		IMPORTIN5	nuclear transport receptor
TJP2	tight junction		BCS1L	chaperone for mitochondrial respiratory chain
SPAG9	scaffold for MAPK cascade
PTPN23	ciliogenesis
SEC23A	component of the COPII coat that covers ER vesicles
SEC31A	component of the COPII complex
IQGAP1	cytoskeleton, associates with calmodulin
STRIP1	cytoskeleton organization
DNAAF2	role in motility
ACTR3	aka ARP3; role in actin networks
ZHX3	transcriptional repressor	transcription factor
NFAT5	transcription factor for activated genes in T cells
ZHX2	transcription repressor
ZBTB20	transcription factor
CDC5L	transcription activator		SEPSECS	tRNA synthetase
KIAA1967	inhibitor of deacetylases such as Sirt1	nucleotide metabolism	SKIV2L2	pre-mRNA splicing
UCKL1	contribute to UTP accumulation		DIS3L	RNA exosome complex
UPRT	nucleotide metabolism
MCF2L	guanine nucleotide; cdc42, rho, rac1
ARHGEF12	GTPase activating protein
UCK1	phosphorylate uridine and cytidine		MCM4	pre-replication complex
CHAMP1	alignment of chromosomes at anaphase	chromosome structure	POLD3	DNA polymerase D
TOP2A	Topoisomerase 2		POLD2	DNA polymerase D
NUMA1	alignment of the mitotic spindle		POLD1	DNA polymerase D
DDB1	in a DCX complex, can ubiquitinate histone 2, 3, 4 to facilitate removal;	degradation/ubiquitin
RC3H1	component of the RING type ubiquitin ligase protein family		CARM1	methylates arginine on histones H3R17, transcription factors
UBE3D	E3 ubiquitin ligase		TRIM28	repressor by recruiting CHD3 and SETDB1, which methylates H3K4 and H3K9 (mutually exclusive)
PSMD2	regulatory subunit of the proteasome		PPP1R12A	key regulator of protein phosphatase 1
CPSF3	pre-mRNA 3' formation	mRNA processing	PRDX3	antioxidant localized in mitochodrion
AQR	RNA splicing		AP3B1	subunit of adaptor complex
PABPC4	binds to poly-A tail		DDI2	DNA damage inducible
RRBP1	ribosome binding protein		RIF1	cell cycle arrest in repsonse to DNA damage
EFTUD2	GTPase, component of the spliceosome complex		HIST1H4A	isoform of histone 4
THRAP3	pre mRNA splicing
EIF4A3	RNA helicases		TBC1D17	GTPase activating protein
EIF3B	translation initiation factor complex		TBC1D15	GTPase activating protein for RAB7A
SREBF1	transcription factor for lipid biosynthesis		EVI5	Rab GTPase activator
SNRNP200	spliceosome member		TSFM	GTP hydrolysis
PABPC1	poly A binding to recruit ribosome
NVL	ribosome biosynthesis
SF3B1	RNA splicing		NCAPH	condensin I complex
ZC3H14	polyA binding protein, regulate mRNA stability		NCAPD2	condensin I complex
CNOT1	part of the CCR4-NOT complex; RNA processing		NCAPG	condensin I complex
NUCLEOLIN	synthesis and maturation of ribosomes		SMC2	condensin I complex
SF3B3	splicing factor complex		SMC4	condensin I complex
RBM25	spliceosome
NCBP1	component of the CAP binding complex; mRNA splicing
YBX1	RNA splicing		SMC1A	part of the cohesin complex
FAM129A	regulates the phosphorylation of proteins involved in translation		SMC3	cohesin complex
DDX39B	dead box family; mRNA processing		ANXA5
DHX9	unwinds dsDNA		ALDH4A1
PLEKHA5	pleckstrin	various	CARD11
TNKS1BP1	part of the TNKS complex (poly (ADP) ribosyl-transferase; activate Wnt, telomeres		EIF2AH4
XPO1	nuclear export		MAVS
ISYNA1	inositol pathway		ATXN2L
PRKD2	protein kinase D2		ANKZL1
STRN3	calmodulin binding protein		RB
PRDX4	antioxidant; found in the cytoplasm		ZC3H7B
GSTM3	glutathion s transferase		SHCBP1
MYO18A	cell migration		TPD52L2
PRRC1			FOCAD
COBLL1			SFXN1	transporter activity
AHCTF1	formation of the nuclear pore complex
PHLDB1	pleckstrin-associated
PYGB	glycogen phosphorylase
FCHSD2
TBC1D2B	RAB GTPase activator
TBC1D5	RAB GTPase activator
COL14A1	collagen
EML1
PDE3A	phosphodiesterases
TMEM131
TTC13
CDCA2
HMHA1	GTPase activator
RPRD2
KMT2D	MLL2, member of the MLL2/3 complex (aka ASCOM) H3K4methyltransferase activity	MLL2/3 complex H3K4me
KDM6A	H3K27 demethylase, part of the MLL2/3 complex (ASCOM complex)
PAXIP1	part of the MLL2/3 complex (ASCOM)
ASH2L	component of the MLL2/3 (ASCOM) complex. H3K4methyltransferase activity
KMT2E	MLL5, part of the Set1/COMPASS complex
RBBP5	component of the MLL2/3 (ASCOM) complex. H3K4methyltransferase activity
BCLAF1	transcriptional repressor; induces apoptosis	transcriptional co-factor
MAP3K1	MEKK
CRTC2	transcriptional co-activator for CREB1. Coactivate other factors
MYBBP1A	transcription; coregulate cell cycle genes
ARID1A	SWI/SNF complex	SWI/SNF-BAF complex
SMARCA2	aka BRM, BAF190; SWI/SNF complex
SMARCC2	BAF170; SWI/SNF complex
SMARCA4	aka BRG1, SWI/SNF complex
SMARCC1	aka BAF155; SWI/SNF complex
ACTL6A	aka BAF53;BRG1 associated factor; SWI/SNF complex
ARID1B	aka BAF250b; SWI/SNF complex
SMARCB1	aka BAF47; SWI/SNF complex
SMARCA5	aka ISWI; SWI/SNF complex
SMARCD2	aka BAF60B; SWI/SNF complex
SMARCE1	aka BAF57; SWI/SNF complex
TSC2	regulates mTOR activity	mTOR pathway
TSC1	regulates mTOR activity
MTOR	kinase, mammalian target of rapamycin
RUVBL1	aka Pontin
RUVBL2	aka Reptin
