# Supplementary material for: Recruitment of Pontin/Reptin by E2f1 amplifies E2f transcriptional response during cancer progression
Source: Nat Commun. 2015 Dec 7;6:10028. doi: 10.1038/ncomms10028 (PMC4686657; doi:10.1038/ncomms10028)
Supplement: Supplementary Data 6 — Genes bound by E2f1 and transactivated in TKO HCC. Intersection of genomic sequences bound by E2f1 (as determined by ChIP-Seq analysis) and genes transactivated in TKO HCC compared to controls (as determined by array analysis). [file ncomms10028-s7.xlsx]

## Sheet: Sheet1
Supplementary Data 6. Genes bound by E2f1 and transactivated in TKO HCC
260 genes at the intersection of E2F1 ChIP-Seq and array analysis in TKO HCC
Mcm3
Prim2
Map4k4
Nck2
Nop58
Abi2
Pask
Bok
Zranb3
Mcm6
Cxcr4
AA986860
Fam72a
Ube2t
Elf3
Aspm
Ier5
Cenpl
BC055324
Mpzl1
Nuf2
Cep170
Kctd3
Atf3
Nek2
Septin10
Cdk1
Dip2a
E2f7
Prim1
Pa2g4
Gck
H2afv
Purb
Fignl1
Etaa1
Meis1
Xpo1
Snrnp25
Nudcd2
Hmmr
Ccng1
3010026O09Rik
Hnrnpab
Pld6
Myh10
Aurkb
Tmem107
Trp53
Atad5
Brip1
Fam33a
Rad51c
Srsf1
Luc7l3
Cdc6
Top2a
1810010H24Rik
Arsg
Nup85
Srsf2
Septin9
Tk1
Pqlc3
Rrm2
Lrr1
Pole2
2610021K21Rik
Amn
Siva1
Ncapg2
D430020J02Rik
Mxd3
Pdlim7
Zfp367
Cenpk
Nid2
Wdhd1
Pbk
Esco2
Cdca2
Diap3
Nup155
Skp2
Rad1
Acot10
Matn2
Ywhaz
Enpp2
Dscc1
Mtbp
Wdr67
Atad2
Adsl
Rangap1
Cbx5
Vasn
Nmral1
Emp2
Nubp1
Zc3h7a
Nde1
Mcm4
Prkdc
Ranbp1
Rfc4
Rnf168
Tfrc
Fstl1
Alcam
2610528E23Rik
App
Hunk
Olig1
Mrps6
Chaf1b
Ripply3
Smoc2
Zfp53
Zfp948
Hn1l
Chtf18
Wdr90
Srsf3
Cdkn1a
Ppil1
Brd2
Vars
Ddx39b
Cchcr1
Ddr1
Mdc1
Sult1c2
Uhrf1
Ddx11
Smchd1
Ndc80
Qpct
Msh2
Msh6
Mpp7
Snrpd1
Gata6
Prelid2
Commd10
Snx24
Pmaip1
Tubb6
Cep192
Mex3c
Chka
Cdca5
Incenp
Fen1
Ms4a7
Fam111a
Tjp2
Stambpl1
Kif20b
Cep55
Hells
Hspa14
C1ql3
Otud1
Pdss1
Notch1
Spna2
Pbx3
Gca
Hat1
Cdca7
Ssrp1
Nup160
Ckap5
Wdr76
Ncaph
Bcl2l11
Ckap2l
Flrt3
Nxt1
Pygb
Gins1
Ect2
Mgst2
Schip1
Iqgap3
Vps72
Ttf2
Fnbp1l
Ddit4l
Ddah1
Rad54b
Casp8ap2
Ubap2
Melk
Smc2
Haus6
Smpdl3b
Dbf4
Rundc3b
Tyms
Ctbp1
Slbp
Whsc1
Haus3
Mfsd10
Prom1
Ncapg
Dck
Cdc7
Anapc5
Kntc1
Rfc2
Trip6
Mcm7
Micall2
Rfc3
Tes
Ezh2
Igf2bp3
Mthfd2
Tmem43
Foxp1
Cdca3
Ncapd2
Rad51ap1
Csda
Aebp2
Recql
Timm50
Alg8
Pak1
Pold3
Rrm1
Eri2
Igf2
Eri1
Mlf1ip
Neil3
Hmgb2
Mcm5
Asf1b
Ier2
Orc6
Cpne2
Cklf
Cdt1
Mmp13
Mre11a
Dnmt1
Ncapd3
Tbrg1
H2afx
Tipin
Mns1
Rab27a
Myo5c
Acpl2
Cdc25a
Ercc6l
