# Supplementary material for: Recruitment of Pontin/Reptin by E2f1 amplifies E2f transcriptional response during cancer progression
Source: Nat Commun. 2015 Dec 7;6:10028. doi: 10.1038/ncomms10028 (PMC4686657; doi:10.1038/ncomms10028)
Supplement: Supplementary Data 7 — Genomic sequences bound by E2F1. Complete results of the ChIP-Seq following precipitation of sheared genomic DNA with an anti-E2F1 antibody. [file ncomms10028-s8.xls]

## Sheet: pvat_FGC1042_4_ACTGAT_mm9_defau
Supplementary Data 7. Genomic sequences bound by E2F1
Span-GenomeRelease	Span-Chromosome	Span-BeginBp	Span-EndBp	Span-Strand	Span-Score	Span-Name	GeneI	AbsDistanceBp	DistanceBp	Overlaps	Gene-GenomeRelease	Gene-Chromosome	Gene-BeginBp	Gene-EndBp	Gene-Strand	Gene-Score	Gene-Name	Span-Pvalue	Span-FDR	Span-ContentTag
mm9	chr1	3406436	3406596	+	6.25	chr1-359	1	255063	255063	yes	mm9	chr1	3204562	3661579	-	1	NM_001011874:Xkr4	2.03e-05
mm9	chr1	3981113	3981273	+	7.8	chr1-361												1.23e-05
mm9	chr1	4357531	4357691	+	7.81	chr1-362	1	7216	-7216	no	mm9	chr1	4333587	4350395	-	1	NM_011283:Rp1	3.51e-06
mm9	chr1	4357531	4357691	+	7.81	chr1-362	2	41711	41711	yes	mm9	chr1	4280926	4399322	-	1	NM_001195662:Rp1	3.51e-06
mm9	chr1	4824215	4824375	+	5.46	chr1-72	1	23479	-23479	no	mm9	chr1	4847774	4887990	+	1	NM_001159750:Tcea1	8.94e-06
mm9	chr1	4824215	4824375	+	5.46	chr1-72	2	23479	-23479	no	mm9	chr1	4847774	4887990	+	1	NM_011541:Tcea1	8.94e-06
mm9	chr1	4824215	4824375	+	5.46	chr1-72	3	24113	-24113	no	mm9	chr1	4848408	4887990	+	1	NM_001159751:Tcea1	8.94e-06
mm9	chr1	4824215	4824375	+	5.46	chr1-72	4	26322	26322	yes	mm9	chr1	4797973	4836816	+	1	NM_008866:Lypla1	8.94e-06
mm9	chr1	5086609	5086769	+	6.25	chr1-364	1	13436	13436	yes	mm9	chr1	5073253	5152630	+	1	NM_133826:Atp6v1h	2.03e-05
mm9	chr1	5409156	5409316	+	7.81	chr1-141												3.51e-06
mm9	chr1	5538651	5538811	+	8.77	chr1-365	1	39842	-39842	no	mm9	chr1	5578573	5596214	+	1	NM_001204371:Oprk1	1.38e-06
mm9	chr1	5538651	5538811	+	8.77	chr1-365	2	39842	-39842	no	mm9	chr1	5578573	5596214	+	1	NM_011011:Oprk1	1.38e-06
mm9	chr1	5945999	5946159	+	5.21	chr1-366	1	38600	-38600	no	mm9	chr1	5903787	5907479	-	1	NM_010342:Npbwr1	8.1e-05
mm9	chr1	6188924	6189084	+	6.94	chr1-367	1	15738	-15738	no	mm9	chr1	6204742	6266185	+	1	NM_009826:Rb1cc1	2.78e-05
mm9	chr1	6570019	6570179	+	8.77	chr1-369	1	92788	92788	yes	mm9	chr1	6477311	6851021	+	1	NM_001244692:St18	1.38e-06
mm9	chr1	6570019	6570179	+	8.77	chr1-369	2	92788	92788	yes	mm9	chr1	6477311	6851021	+	1	NM_001244693:St18	1.38e-06
mm9	chr1	6672741	6672901	+	7.8	chr1-370	1	47310	-47310	no	mm9	chr1	6720131	6851021	+	1	NM_173868:St18	1.23e-05
mm9	chr1	6672741	6672901	+	7.8	chr1-370	2	47310	-47310	no	mm9	chr1	6720131	6851021	+	1	NR_045189:St18	1.23e-05
mm9	chr1	6672741	6672901	+	7.8	chr1-370	3	47310	-47310	no	mm9	chr1	6720131	6851021	+	1	NR_045188:St18	1.23e-05
mm9	chr1	6672741	6672901	+	7.8	chr1-370	4	195510	195510	yes	mm9	chr1	6477311	6851021	+	1	NM_001244692:St18	1.23e-05
mm9	chr1	6672741	6672901	+	7.8	chr1-370	5	195510	195510	yes	mm9	chr1	6477311	6851021	+	1	NM_001244693:St18	1.23e-05
mm9	chr1	6754100	6754260	+	8.77	chr1-142	1	34049	34049	yes	mm9	chr1	6720131	6851021	+	1	NM_173868:St18	1.38e-06
mm9	chr1	6754100	6754260	+	8.77	chr1-142	2	34049	34049	yes	mm9	chr1	6720131	6851021	+	1	NR_045189:St18	1.38e-06
mm9	chr1	6754100	6754260	+	8.77	chr1-142	3	34049	34049	yes	mm9	chr1	6720131	6851021	+	1	NR_045188:St18	1.38e-06
mm9	chr1	6754100	6754260	+	8.77	chr1-142	4	276869	276869	yes	mm9	chr1	6477311	6851021	+	1	NM_001244692:St18	1.38e-06
mm9	chr1	6754100	6754260	+	8.77	chr1-142	5	276869	276869	yes	mm9	chr1	6477311	6851021	+	1	NM_001244693:St18	1.38e-06
mm9	chr1	7534806	7534966	+	7.64	chr1-73												3.72e-07
mm9	chr1	7772115	7772275	+	7.8	chr1-371												1.23e-05
mm9	chr1	7772559	7772719	+	8.77	chr1-372												1.38e-06
mm9	chr1	8913275	8913435	+	8.77	chr1-374	1	376456	376456	yes	mm9	chr1	8352741	9289811	-	1	NM_027671:Sntg1	1.38e-06
mm9	chr1	9542179	9542339	+	9.75	chr1-143	1	4133	4133	yes	mm9	chr1	9538126	9568049	+	1	NR_027664:Adhfe1	1.4e-07
mm9	chr1	9542179	9542339	+	9.75	chr1-143	2	4133	4133	yes	mm9	chr1	9538126	9568049	+	1	NM_175236:Adhfe1	1.4e-07
mm9	chr1	9640772	9640932	+	6.94	chr1-74	1	19679	-19679	no	mm9	chr1	9550913	9621173	-	1	NR_015470:2610203C22Rik	2.88e-06
mm9	chr1	9732888	9733048	+	7.8	chr1-375	1	4760	-4760	no	mm9	chr1	9737728	9761337	+	1	NR_040462:1700034P13Rik	1.23e-05
mm9	chr1	9732888	9733048	+	7.8	chr1-375	2	5495	5495	yes	mm9	chr1	9713277	9738463	-	1	NM_173443:Vcpip1	1.23e-05
mm9	chr1	10406191	10406351	+	8.77	chr1-379	1	303753	303753	yes	mm9	chr1	10314807	10710024	-	1	NM_177834:Cpa6	1.38e-06
mm9	chr1	10852814	10852974	+	7.81	chr1-383												3.51e-06
mm9	chr1	11035094	11035254	+	6.25	chr1-384	1	51629	51629	yes	mm9	chr1	10983545	11293763	+	1	NM_029525:Prex2	2.03e-05
mm9	chr1	11036402	11036562	+	7.8	chr1-385	1	52937	52937	yes	mm9	chr1	10983545	11293763	+	1	NM_029525:Prex2	1.23e-05
mm9	chr1	11101364	11101524	+	6.94	chr1-386	1	117899	117899	yes	mm9	chr1	10983545	11293763	+	1	NM_029525:Prex2	2.78e-05
mm9	chr1	11276501	11276661	+	7.8	chr1-387	1	22538	22538	yes	mm9	chr1	11254043	11293763	+	1	NM_001033636:Prex2	1.23e-05
mm9	chr1	11276501	11276661	+	7.8	chr1-387	2	293036	293036	yes	mm9	chr1	10983545	11293763	+	1	NM_029525:Prex2	1.23e-05
mm9	chr1	11338414	11338574	+	6.25	chr1-388	1	65691	-65691	no	mm9	chr1	11404185	11591902	+	1	NM_001160370:A830018L16Rik	2.03e-05
mm9	chr1	11338414	11338574	+	6.25	chr1-388	2	65691	-65691	no	mm9	chr1	11404185	11591902	+	1	NM_001160371:A830018L16Rik	2.03e-05
mm9	chr1	11338414	11338574	+	6.25	chr1-388	3	65691	-65691	no	mm9	chr1	11404185	11965983	+	1	NM_001160369:A830018L16Rik	2.03e-05
mm9	chr1	11338414	11338574	+	6.25	chr1-388	4	65691	-65691	no	mm9	chr1	11404185	11965983	+	1	NM_177173:A830018L16Rik	2.03e-05
mm9	chr1	11338414	11338574	+	6.25	chr1-388	5	84451	84451	no	mm9	chr1	11254043	11293763	+	1	NM_001033636:Prex2	2.03e-05
mm9	chr1	11368566	11368726	+	9.75	chr1-144	1	35539	-35539	no	mm9	chr1	11404185	11591902	+	1	NM_001160370:A830018L16Rik	1.4e-07
mm9	chr1	11368566	11368726	+	9.75	chr1-144	2	35539	-35539	no	mm9	chr1	11404185	11591902	+	1	NM_001160371:A830018L16Rik	1.4e-07
mm9	chr1	11368566	11368726	+	9.75	chr1-144	3	35539	-35539	no	mm9	chr1	11404185	11965983	+	1	NM_001160369:A830018L16Rik	1.4e-07
mm9	chr1	11368566	11368726	+	9.75	chr1-144	4	35539	-35539	no	mm9	chr1	11404185	11965983	+	1	NM_177173:A830018L16Rik	1.4e-07
mm9	chr1	11656519	11656679	+	7.8	chr1-389	1	252414	252414	yes	mm9	chr1	11404185	11965983	+	1	NM_001160369:A830018L16Rik	1.23e-05
mm9	chr1	11656519	11656679	+	7.8	chr1-389	2	252414	252414	yes	mm9	chr1	11404185	11965983	+	1	NM_177173:A830018L16Rik	1.23e-05
mm9	chr1	11729527	11729687	+	7.81	chr1-390	1	325422	325422	yes	mm9	chr1	11404185	11965983	+	1	NM_001160369:A830018L16Rik	3.51e-06
mm9	chr1	11729527	11729687	+	7.81	chr1-390	2	325422	325422	yes	mm9	chr1	11404185	11965983	+	1	NM_177173:A830018L16Rik	3.51e-06
mm9	chr1	12358678	12358838	+	8.68	chr1-145												4e-07
mm9	chr1	12439467	12439627	+	7.8	chr1-391												1.23e-05
mm9	chr1	12546035	12546195	+	7.8	chr1-392												1.23e-05
mm9	chr1	12724719	12724879	+	8.77	chr1-393	1	16174	16174	yes	mm9	chr1	12708625	12850453	+	1	NM_172294:Sulf1	1.38e-06
mm9	chr1	12724719	12724879	+	8.77	chr1-393	2	42289	42289	yes	mm9	chr1	12682510	12850453	+	1	NM_001198565:Sulf1	1.38e-06
mm9	chr1	12724719	12724879	+	8.77	chr1-393	3	42289	42289	yes	mm9	chr1	12682510	12850453	+	1	NM_001198566:Sulf1	1.38e-06
mm9	chr1	12971585	12971745	+	9.75	chr1-146	1	9551	9551	yes	mm9	chr1	12856630	12981216	-	1	NM_172841:Slco5a1	1.4e-07
mm9	chr1	13152494	13152654	+	7.81	chr1-394	1	35330	-35330	no	mm9	chr1	13103508	13117244	-	1	NM_001081209:Prdm14	3.51e-06
mm9	chr1	13152494	13152654	+	7.81	chr1-394	2	211590	211590	yes	mm9	chr1	13129239	13364164	-	1	NM_008678:Ncoa2	3.51e-06
mm9	chr1	13152494	13152654	+	7.81	chr1-394	3	211590	211590	yes	mm9	chr1	13129239	13364164	-	1	NM_001077695:Ncoa2	3.51e-06
mm9	chr1	13551684	13551844	+	6.94	chr1-147	1	28181	28181	no	mm9	chr1	13554782	13579945	-	1	NM_028173:Tram1	2.88e-06
mm9	chr1	13617478	13617638	+	8.77	chr1-148	1	33032	33032	yes	mm9	chr1	13615979	13650590	-	1	NM_145381:Lactb2	1.38e-06
mm9	chr1	13617478	13617638	+	8.77	chr1-148	2	37613	-37613	no	mm9	chr1	13554782	13579945	-	1	NM_028173:Tram1	1.38e-06
mm9	chr1	13617478	13617638	+	8.77	chr1-148	3	41293	-41293	no	mm9	chr1	13658851	13691804	+	1	NM_001011873:Xkr9	1.38e-06
mm9	chr1	14098454	14098614	+	7.8	chr1-395												1.23e-05
mm9	chr1	14398623	14398783	+	9.75	chr1-150	1	98423	-98423	no	mm9	chr1	14159038	14300280	-	1	NM_010164:Eya1	1.4e-07
mm9	chr1	14398623	14398783	+	9.75	chr1-150	2	98423	-98423	no	mm9	chr1	14159038	14300280	-	1	NM_001252192:Eya1	1.4e-07
mm9	chr1	15101535	15101695	+	8.68	chr1-151												4e-07
mm9	chr1	15330151	15330311	+	6.25	chr1-397	1	27699	27699	yes	mm9	chr1	15302532	15704295	+	1	NM_001098528:Kcnb2	2.03e-05
mm9	chr1	15590040	15590200	+	5.21	chr1-152	1	287588	287588	yes	mm9	chr1	15302532	15704295	+	1	NM_001098528:Kcnb2	8.1e-05
mm9	chr1	15684739	15684899	+	12.67	chr1-153	1	382287	382287	yes	mm9	chr1	15302532	15704295	+	1	NM_001098528:Kcnb2	8.64e-11
mm9	chr1	16098743	16098903	+	6.94	chr1-154	1	2861	2861	yes	mm9	chr1	16095962	16122631	+	1	NM_133832:Rdh10	2.88e-06
mm9	chr1	16221738	16221898	+	6.25	chr1-398	1	287565	287565	yes	mm9	chr1	16218890	16509383	-	1	NM_025303:Stau2	2.03e-05
mm9	chr1	16221738	16221898	+	6.25	chr1-398	2	287565	287565	yes	mm9	chr1	16218890	16509383	-	1	NM_001111272:Stau2	2.03e-05
mm9	chr1	16231048	16231208	+	8.77	chr1-399	1	278255	278255	yes	mm9	chr1	16218890	16509383	-	1	NM_025303:Stau2	1.38e-06
mm9	chr1	16231048	16231208	+	8.77	chr1-399	2	278255	278255	yes	mm9	chr1	16218890	16509383	-	1	NM_001111272:Stau2	1.38e-06
mm9	chr1	16482044	16482204	+	9.55	chr1-45	1	27259	27259	yes	mm9	chr1	16218890	16509383	-	1	NM_025303:Stau2	4.15e-08
mm9	chr1	16482044	16482204	+	9.55	chr1-45	2	27259	27259	yes	mm9	chr1	16218890	16509383	-	1	NM_001111272:Stau2	4.15e-08
mm9	chr1	17609065	17609225	+	8.77	chr1-401	1	17164	17164	yes	mm9	chr1	17591981	17621020	+	1	NM_053191:Pi15	1.38e-06
mm9	chr1	18195835	18195995	+	7.81	chr1-156	1	17730	17730	no	mm9	chr1	18200133	18213645	-	1	NR_002879:Defb44-ps	3.51e-06
mm9	chr1	18895097	18895257	+	7.81	chr1-402												3.51e-06
mm9	chr1	19749718	19749878	+	6.25	chr1-157												2.03e-05
mm9	chr1	20025688	20025848	+	6.25	chr1-403												2.03e-05
mm9	chr1	20104014	20104174	+	6.94	chr1-158	1	504044	504044	yes	mm9	chr1	20047859	20608138	-	1	NM_153179:Pkhd1	2.88e-06
mm9	chr1	20810268	20810428	+	12.5	chr1-7	1	54	-54	yes	mm9	chr1	20793094	20810294	-	1	NM_008563:Mcm3	2.84e-14
mm9	chr1	20889584	20889744	+	7.8	chr1-406	1	8962	8962	yes	mm9	chr1	20880702	20928837	+	1	NM_028829:Paqr8	1.23e-05
mm9	chr1	20889584	20889744	+	7.8	chr1-406	2	9110	-9110	no	mm9	chr1	20878730	20880554	-	1	NR_040492:6720483E21Rik	1.23e-05
mm9	chr1	20901821	20901981	+	6.94	chr1-407	1	21199	21199	yes	mm9	chr1	20880702	20928837	+	1	NM_028829:Paqr8	2.78e-05
mm9	chr1	20901821	20901981	+	6.94	chr1-407	2	21347	-21347	no	mm9	chr1	20878730	20880554	-	1	NR_040492:6720483E21Rik	2.78e-05
mm9	chr1	21136373	21136533	+	8.77	chr1-408	1	67147	-67147	no	mm9	chr1	20991477	21069306	-	1	NM_177409:Tram2	1.38e-06
mm9	chr1	21136373	21136533	+	8.77	chr1-408	2	67163	-67163	no	mm9	chr1	20991458	21069290	-	1	NM_133252:Tram2	1.38e-06
mm9	chr1	21136373	21136533	+	8.77	chr1-408	3	72258	-72258	no	mm9	chr1	21208711	21220248	+	1	NM_029398:Tmem14a	1.38e-06
mm9	chr1	21136373	21136533	+	8.77	chr1-408	4	94216	-94216	no	mm9	chr1	21230669	21255640	+	1	NM_010356:Gsta3	1.38e-06
mm9	chr1	21136373	21136533	+	8.77	chr1-408	5	94216	-94216	no	mm9	chr1	21230669	21255640	+	1	NM_001077353:Gsta3	1.38e-06
mm9	chr1	21530874	21531034	+	8.77	chr1-409	1	421069	421069	yes	mm9	chr1	21388483	21952023	-	1	NM_023872:Kcnq5	1.38e-06
mm9	chr1	21530874	21531034	+	8.77	chr1-409	2	421069	421069	yes	mm9	chr1	21388483	21952023	-	1	NM_001160139:Kcnq5	1.38e-06
mm9	chr1	21872294	21872454	+	7.8	chr1-411	1	79649	79649	yes	mm9	chr1	21388483	21952023	-	1	NM_023872:Kcnq5	1.23e-05
mm9	chr1	21872294	21872454	+	7.8	chr1-411	2	79649	79649	yes	mm9	chr1	21388483	21952023	-	1	NM_001160139:Kcnq5	1.23e-05
mm9	chr1	22028485	22028645	+	8.77	chr1-412	1	76542	-76542	no	mm9	chr1	21388483	21952023	-	1	NM_023872:Kcnq5	1.38e-06
mm9	chr1	22028485	22028645	+	8.77	chr1-412	2	76542	-76542	no	mm9	chr1	21388483	21952023	-	1	NM_001160139:Kcnq5	1.38e-06
mm9	chr1	22359504	22359664	+	6.94	chr1-414	1	452979	452979	yes	mm9	chr1	22278502	22812563	-	1	NM_183018:Rims1	2.78e-05
mm9	chr1	22359504	22359664	+	6.94	chr1-414	2	452979	452979	yes	mm9	chr1	22278502	22812563	-	1	NM_053270:Rims1	2.78e-05
mm9	chr1	22359504	22359664	+	6.94	chr1-414	3	452979	452979	yes	mm9	chr1	22278502	22812563	-	1	NM_001012625:Rims1	2.78e-05
mm9	chr1	22359504	22359664	+	6.94	chr1-414	4	452979	452979	yes	mm9	chr1	22278502	22812563	-	1	NM_001012624:Rims1	2.78e-05
mm9	chr1	22359504	22359664	+	6.94	chr1-414	5	452979	452979	yes	mm9	chr1	22278502	22812563	-	1	NM_001012623:Rims1	2.78e-05
mm9	chr1	22410859	22411019	+	6.94	chr1-415	1	401624	401624	yes	mm9	chr1	22278502	22812563	-	1	NM_183018:Rims1	3.03e-07
mm9	chr1	22410859	22411019	+	6.94	chr1-415	2	401624	401624	yes	mm9	chr1	22278502	22812563	-	1	NM_053270:Rims1	3.03e-07
mm9	chr1	22410859	22411019	+	6.94	chr1-415	3	401624	401624	yes	mm9	chr1	22278502	22812563	-	1	NM_001012625:Rims1	3.03e-07
mm9	chr1	22410859	22411019	+	6.94	chr1-415	4	401624	401624	yes	mm9	chr1	22278502	22812563	-	1	NM_001012624:Rims1	3.03e-07
mm9	chr1	22410859	22411019	+	6.94	chr1-415	5	401624	401624	yes	mm9	chr1	22278502	22812563	-	1	NM_001012623:Rims1	3.03e-07
mm9	chr1	22605371	22605531	+	8.77	chr1-416	1	207112	207112	yes	mm9	chr1	22278502	22812563	-	1	NM_183018:Rims1	1.38e-06
mm9	chr1	22605371	22605531	+	8.77	chr1-416	2	207112	207112	yes	mm9	chr1	22278502	22812563	-	1	NM_053270:Rims1	1.38e-06
mm9	chr1	22605371	22605531	+	8.77	chr1-416	3	207112	207112	yes	mm9	chr1	22278502	22812563	-	1	NM_001012625:Rims1	1.38e-06
mm9	chr1	22605371	22605531	+	8.77	chr1-416	4	207112	207112	yes	mm9	chr1	22278502	22812563	-	1	NM_001012624:Rims1	1.38e-06
mm9	chr1	22605371	22605531	+	8.77	chr1-416	5	207112	207112	yes	mm9	chr1	22278502	22812563	-	1	NM_001012623:Rims1	1.38e-06
mm9	chr1	23579409	23579569	+	8.77	chr1-417												1.38e-06
mm9	chr1	24881194	24881354	+	9.75	chr1-75												1.4e-07
mm9	chr1	25576046	25576206	+	8.77	chr1-420	1	310426	310426	yes	mm9	chr1	25124320	25886552	-	1	NM_175642:Bai3	1.38e-06
mm9	chr1	25617576	25617736	+	7.8	chr1-421	1	268896	268896	yes	mm9	chr1	25124320	25886552	-	1	NM_175642:Bai3	1.23e-05
mm9	chr1	26364615	26364775	+	6.25	chr1-422												2.03e-05
mm9	chr1	26404511	26404671	+	8.77	chr1-423												1.38e-06
mm9	chr1	27741072	27741232	+	6.25	chr1-425												2.03e-05
mm9	chr1	28124437	28124597	+	5.21	chr1-426												8.1e-05
mm9	chr1	28263386	28263546	+	8.77	chr1-427												1.38e-06
mm9	chr1	28795241	28795401	+	7.81	chr1-428	1	41776	41776	no	mm9	chr1	28832966	28837097	-	1	NM_001013750:Gm597	3.51e-06
mm9	chr1	29005286	29005446	+	7.8	chr1-429												1.23e-05
mm9	chr1	29046580	29046740	+	7.8	chr1-430												1.23e-05
mm9	chr1	29504669	29504829	+	8.77	chr1-431												1.38e-06
mm9	chr1	30060397	30060557	+	8.77	chr1-432												1.38e-06
mm9	chr1	30066627	30066787	+	8.77	chr1-433												1.38e-06
mm9	chr1	30375260	30375420	+	7.8	chr1-435												1.23e-05
mm9	chr1	30494377	30494537	+	7.8	chr1-436												1.23e-05
mm9	chr1	31270336	31270496	+	7.81	chr1-438	1	9085	9085	yes	mm9	chr1	31197922	31279501	-	1	NR_033445:4931428L18Rik	3.51e-06
mm9	chr1	31270336	31270496	+	7.81	chr1-438	2	9267	-9267	no	mm9	chr1	31279683	31281132	+	1	NM_029062:4930521A18Rik	3.51e-06
mm9	chr1	31477049	31477209	+	6.94	chr1-439												2.78e-05
mm9	chr1	31656129	31656289	+	8.77	chr1-440												1.38e-06
mm9	chr1	31740875	31741035	+	5.21	chr1-441												5.65e-06
mm9	chr1	32401327	32401487	+	6.94	chr1-161	1	171757	171757	yes	mm9	chr1	32229650	32714583	+	1	NM_133235:Khdrbs2	2.88e-06
mm9	chr1	32801679	32801839	+	7.44	chr1-162												4.3e-09
mm9	chr1	33275639	33275799	+	8.77	chr1-443												1.38e-06
mm9	chr1	33554013	33554173	+	6.94	chr1-444	1	172510	172510	yes	mm9	chr1	33510655	33726603	-	1	NM_008922:Prim2	2.78e-05
mm9	chr1	33925325	33925485	+	6.94	chr1-445	1	29646	-29646	no	mm9	chr1	33892743	33895759	-	1	NM_001161816:Gm15455	2.78e-05
mm9	chr1	33925325	33925485	+	6.94	chr1-445	2	39061	39061	yes	mm9	chr1	33908896	33964466	-	1	NM_177235:Bend6	2.78e-05
mm9	chr1	34055612	34055772	+	5.21	chr1-446	1	12977	-12977	no	mm9	chr1	34068669	34365497	+	1	NM_134448:Dst	8.1e-05
mm9	chr1	34055612	34055772	+	5.21	chr1-446	2	12977	-12977	no	mm9	chr1	34068669	34365497	+	1	NM_133833:Dst	8.1e-05
mm9	chr1	34856937	34857097	+	7.81	chr1-447	1	1549	-1549	no	mm9	chr1	34858566	34869599	+	1	NM_183019:Arhgef4	3.51e-06
mm9	chr1	34952091	34952251	+	8.77	chr1-448	1	45368	45368	no	mm9	chr1	34906803	34928402	+	1	NM_175421:Plekhb2	1.38e-06
mm9	chr1	34952091	34952251	+	8.77	chr1-448	2	45368	45368	no	mm9	chr1	34906803	34936430	+	1	NM_145516:Plekhb2	1.38e-06
mm9	chr1	34952091	34952251	+	8.77	chr1-448	3	52276	-52276	no	mm9	chr1	34870062	34899895	-	1	NM_174997:Fam168b	1.38e-06
mm9	chr1	34952091	34952251	+	8.77	chr1-448	4	52276	-52276	no	mm9	chr1	34870062	34899895	-	1	NM_001160236:Fam168b	1.38e-06
mm9	chr1	34952091	34952251	+	8.77	chr1-448	5	52276	-52276	no	mm9	chr1	34870062	34899895	-	1	NM_001160235:Fam168b	1.38e-06
mm9	chr1	35179828	35179988	+	7.8	chr1-449												1.23e-05
mm9	chr1	35269254	35269414	+	10.72	chr1-76												1.3e-08
mm9	chr1	35808408	35808568	+	8.77	chr1-450												1.38e-06
mm9	chr1	36798019	36798179	+	7.8	chr1-451	1	20606	-20606	no	mm9	chr1	36818705	36839661	+	1	NM_009539:Zap70	1.23e-05
mm9	chr1	36798019	36798179	+	7.8	chr1-451	2	26717	26717	yes	mm9	chr1	36771382	36814805	+	1	NR_040290:4933424G06Rik	1.23e-05
mm9	chr1	36936619	36936779	+	7.81	chr1-452	1	59673	59673	yes	mm9	chr1	36849033	36996372	-	1	NM_018872:Tmem131	3.51e-06
mm9	chr1	37002668	37002828	+	6.25	chr1-163	1	6376	-6376	no	mm9	chr1	36849033	36996372	-	1	NM_018872:Tmem131	2.03e-05
mm9	chr1	37061448	37061608	+	6.25	chr1-453	1	65156	-65156	no	mm9	chr1	36849033	36996372	-	1	NM_018872:Tmem131	2.03e-05
mm9	chr1	37519802	37519962	+	5.79	chr1-77	1	25568	25568	no	mm9	chr1	37542695	37545450	-	1	NR_024017:4930594C11Rik	1.38e-05
mm9	chr1	37519802	37519962	+	5.79	chr1-77	2	32866	32866	no	mm9	chr1	37487016	37495969	+	1	NM_026123:Unc50	1.38e-05
mm9	chr1	37519802	37519962	+	5.79	chr1-77	3	32934	-32934	no	mm9	chr1	37473929	37486948	-	1	NM_198006:6330578E17Rik	1.38e-05
mm9	chr1	37519802	37519962	+	5.79	chr1-77	4	73222	73222	yes	mm9	chr1	37496184	37593104	-	1	NM_173870:Mgat4a	1.38e-05
mm9	chr1	37549778	37549938	+	7.81	chr1-454	1	4408	-4408	no	mm9	chr1	37542695	37545450	-	1	NR_024017:4930594C11Rik	3.51e-06
mm9	chr1	37549778	37549938	+	7.81	chr1-454	2	43246	43246	yes	mm9	chr1	37496184	37593104	-	1	NM_173870:Mgat4a	3.51e-06
mm9	chr1	37886555	37886715	+	7.8	chr1-456	1	35289	35289	yes	mm9	chr1	37811620	37921924	-	1	NM_207228:Tsga10	1.23e-05
mm9	chr1	37886555	37886715	+	7.8	chr1-456	2	42415	-42415	no	mm9	chr1	37929050	37933143	+	1	NM_001037918:Lipt1	1.23e-05
mm9	chr1	37921631	37921791	+	4.96	chr1-457	1	213	213	yes	mm9	chr1	37811620	37921924	-	1	NM_207228:Tsga10	4.96e-05
mm9	chr1	37987126	37987286	+	6.25	chr1-458	1	13868	-13868	no	mm9	chr1	37962767	37973338	-	1	NM_001033427:Lyg2	2.03e-05
mm9	chr1	38041772	38041932	+	6.25	chr1-459	1	12201	12201	yes	mm9	chr1	38040711	38054053	-	1	NM_172054:Txndc9	2.03e-05
mm9	chr1	38041772	38041932	+	6.25	chr1-459	2	13002	-13002	no	mm9	chr1	38054854	38112424	+	1	NM_198303:Eif5b	2.03e-05
mm9	chr1	38063898	38064058	+	6.25	chr1-164	1	9124	9124	yes	mm9	chr1	38054854	38112424	+	1	NM_198303:Eif5b	2.03e-05
mm9	chr1	38063898	38064058	+	6.25	chr1-164	2	9925	-9925	no	mm9	chr1	38040711	38054053	-	1	NM_172054:Txndc9	2.03e-05
mm9	chr1	38100909	38101069	+	5.21	chr1-461	1	46135	46135	yes	mm9	chr1	38054854	38112424	+	1	NM_198303:Eif5b	8.1e-05
mm9	chr1	38100909	38101069	+	5.21	chr1-461	2	46936	-46936	no	mm9	chr1	38040711	38054053	-	1	NM_172054:Txndc9	8.1e-05
mm9	chr1	38114403	38114563	+	6.25	chr1-462	1	59629	59629	no	mm9	chr1	38054854	38112424	+	1	NM_198303:Eif5b	2.03e-05
mm9	chr1	38114403	38114563	+	6.25	chr1-462	2	60430	-60430	no	mm9	chr1	38040711	38054053	-	1	NM_172054:Txndc9	2.03e-05
mm9	chr1	38114403	38114563	+	6.25	chr1-462	3	72024	72024	yes	mm9	chr1	38109630	38186507	-	1	NM_019570:Rev1	2.03e-05
mm9	chr1	39927875	39928035	+	6.94	chr1-463	1	23780	-23780	no	mm9	chr1	39899272	39904175	-	1	NR_040465:1700066B17Rik	2.78e-05
mm9	chr1	39927875	39928035	+	6.94	chr1-463	2	29802	-29802	no	mm9	chr1	39957757	40083155	+	1	NM_008696:Map4k4	2.78e-05
mm9	chr1	39927875	39928035	+	6.94	chr1-463	3	29802	-29802	no	mm9	chr1	39957757	40083155	+	1	NM_001252200:Map4k4	2.78e-05
mm9	chr1	39927875	39928035	+	6.94	chr1-463	4	29802	-29802	no	mm9	chr1	39957757	40083155	+	1	NM_001252201:Map4k4	2.78e-05
mm9	chr1	39927875	39928035	+	6.94	chr1-463	5	29802	-29802	no	mm9	chr1	39957757	40083155	+	1	NM_001252202:Map4k4	2.78e-05
mm9	chr1	40314990	40315150	+	7.8	chr1-464	1	8360	-8360	no	mm9	chr1	40323430	40373022	+	1	NM_001123382:Il1r1	1.23e-05
mm9	chr1	40314990	40315150	+	7.8	chr1-464	2	33146	33146	yes	mm9	chr1	40281924	40373022	+	1	NM_008362:Il1r1	1.23e-05
mm9	chr1	40535854	40536014	+	6.94	chr1-465	1	13084	13084	yes	mm9	chr1	40522850	40557699	+	1	NM_008365:Il18r1	2.88e-06
mm9	chr1	40535854	40536014	+	6.94	chr1-465	2	13469	13469	yes	mm9	chr1	40522465	40548425	+	1	NM_001161843:Il18r1	2.88e-06
mm9	chr1	40535854	40536014	+	6.94	chr1-465	3	13538	13538	yes	mm9	chr1	40522396	40548423	+	1	NM_001161842:Il18r1	2.88e-06
mm9	chr1	40815304	40815464	+	7.81	chr1-466	1	32118	32118	no	mm9	chr1	40828884	40847502	-	1	NM_172499:Mfsd9	3.51e-06
mm9	chr1	40815304	40815464	+	7.81	chr1-466	2	47061	-47061	no	mm9	chr1	40862445	40912112	+	1	NM_001081198:Tmem182	3.51e-06
mm9	chr1	40815304	40815464	+	7.81	chr1-466	3	76828	76828	yes	mm9	chr1	40738556	40825730	+	1	NM_001033289:Slc9a2	3.51e-06
mm9	chr1	40965183	40965343	+	8.77	chr1-467												1.38e-06
mm9	chr1	41054726	41054886	+	8.68	chr1-166												4e-07
mm9	chr1	41260769	41260929	+	8.77	chr1-468	1	22752	-22752	no	mm9	chr1	41224404	41238097	-	1	NR_040475:4930448I06Rik	1.38e-06
mm9	chr1	41305160	41305320	+	5.21	chr1-469	1	67143	-67143	no	mm9	chr1	41224404	41238097	-	1	NR_040475:4930448I06Rik	8.1e-05
mm9	chr1	42951642	42951802	+	8.68	chr1-167	1	43645	43645	yes	mm9	chr1	42908077	42962528	+	1	NM_023514:Mrps9	4e-07
mm9	chr1	42951642	42951802	+	8.68	chr1-167	2	57994	-57994	no	mm9	chr1	43009716	43092294	+	1	NM_053107:Gpr45	4e-07
mm9	chr1	43248842	43249002	+	6.25	chr1-470	1	28116	-28116	no	mm9	chr1	43179918	43220806	-	1	NM_010212:Fhl2	2.03e-05
mm9	chr1	43458653	43458813	+	6.25	chr1-471	1	43862	-43862	no	mm9	chr1	43502595	43627363	+	1	NM_010879:Nck2	2.03e-05
mm9	chr1	43880273	43880433	+	7.8	chr1-472	1	4200	4200	yes	mm9	chr1	43807075	43884553	-	1	NM_026430:Uxs1	1.23e-05
mm9	chr1	43995112	43995272	+	6.25	chr1-473	1	4341	4341	yes	mm9	chr1	43990851	44059816	+	1	NM_009418:Tpp2	2.03e-05
mm9	chr1	44334686	44334846	+	6.25	chr1-474	1	58990	-58990	no	mm9	chr1	44260914	44275776	-	1	NM_207281:4832428D23Rik	2.03e-05
mm9	chr1	44841498	44841658	+	8.77	chr1-476	1	39784	-39784	no	mm9	chr1	44796519	44801794	-	1	NR_040602:4930521E06Rik	1.38e-06
mm9	chr1	44841498	44841658	+	8.77	chr1-476	2	233063	233063	yes	mm9	chr1	44608515	44853681	+	1	NM_028450:Gulp1	1.38e-06
mm9	chr1	45816012	45816172	+	8.68	chr1-169	1	36253	-36253	no	mm9	chr1	45852345	45880458	+	1	NM_028599:Wdr75	4e-07
mm9	chr1	45867942	45868102	+	5.21	chr1-170	1	15677	15677	yes	mm9	chr1	45852345	45880458	+	1	NM_028599:Wdr75	8.1e-05
mm9	chr1	47016071	47016231	+	6.94	chr1-171												2.88e-06
mm9	chr1	47372568	47372728	+	7.8	chr1-477												1.23e-05
mm9	chr1	48048922	48049082	+	7.8	chr1-478												1.23e-05
mm9	chr1	48057363	48057523	+	8.77	chr1-172												1.38e-06
mm9	chr1	48328508	48328668	+	9.75	chr1-173												1.4e-07
mm9	chr1	49084189	49084349	+	7.81	chr1-480												3.51e-06
mm9	chr1	49872916	49873076	+	6.94	chr1-175												2.88e-06
mm9	chr1	50041736	50041896	+	7.81	chr1-482												3.51e-06
mm9	chr1	50548337	50548497	+	7.64	chr1-78												3.72e-07
mm9	chr1	50649986	50650146	+	7.8	chr1-484												1.23e-05
mm9	chr1	50656697	50656857	+	8.77	chr1-485												1.38e-06
mm9	chr1	50742919	50743079	+	5.79	chr1-176												1.38e-05
mm9	chr1	50956066	50956226	+	6.25	chr1-177	1	28220	-28220	no	mm9	chr1	50984366	51244114	+	1	NM_019790:Tmeff2	2.03e-05
mm9	chr1	51012246	51012406	+	8.68	chr1-178	1	27960	27960	yes	mm9	chr1	50984366	51244114	+	1	NM_019790:Tmeff2	4e-07
mm9	chr1	51292292	51292452	+	8.77	chr1-486	1	53597	-53597	no	mm9	chr1	51345969	51359804	+	1	NM_138741:Sdpr	1.38e-06
mm9	chr1	51292292	51292452	+	8.77	chr1-486	2	98251	98251	yes	mm9	chr1	51275229	51390623	-	1	NR_045151:9330175M20Rik	1.38e-06
mm9	chr1	51856186	51856346	+	7.8	chr1-488	1	116552	116552	yes	mm9	chr1	51806609	51972818	-	1	NM_010863:Myo1b	1.23e-05
mm9	chr1	51856186	51856346	+	7.8	chr1-488	2	116552	116552	yes	mm9	chr1	51806609	51972818	-	1	NM_001161817:Myo1b	1.23e-05
mm9	chr1	51856678	51856838	+	8.68	chr1-179	1	116060	116060	yes	mm9	chr1	51806609	51972818	-	1	NM_010863:Myo1b	4e-07
mm9	chr1	51856678	51856838	+	8.68	chr1-179	2	116060	116060	yes	mm9	chr1	51806609	51972818	-	1	NM_001161817:Myo1b	4e-07
mm9	chr1	52099508	52099668	+	8.77	chr1-180	1	34501	34501	yes	mm9	chr1	52065087	52164028	+	1	NM_011487:Stat4	1.38e-06
mm9	chr1	52144251	52144411	+	8.77	chr1-490	1	31950	-31950	no	mm9	chr1	52176281	52218709	+	1	NM_009283:Stat1	1.38e-06
mm9	chr1	52144251	52144411	+	8.77	chr1-490	2	31950	-31950	no	mm9	chr1	52176281	52218709	+	1	NM_001205314:Stat1	1.38e-06
mm9	chr1	52144251	52144411	+	8.77	chr1-490	3	32134	-32134	no	mm9	chr1	52176465	52218709	+	1	NM_001205313:Stat1	1.38e-06
mm9	chr1	52144251	52144411	+	8.77	chr1-490	4	79244	79244	yes	mm9	chr1	52065087	52164028	+	1	NM_011487:Stat4	1.38e-06
mm9	chr1	52166411	52166571	+	7.8	chr1-491	1	9790	-9790	no	mm9	chr1	52176281	52218709	+	1	NM_009283:Stat1	1.23e-05
mm9	chr1	52166411	52166571	+	7.8	chr1-491	2	9790	-9790	no	mm9	chr1	52176281	52218709	+	1	NM_001205314:Stat1	1.23e-05
mm9	chr1	52166411	52166571	+	7.8	chr1-491	3	9974	-9974	no	mm9	chr1	52176465	52218709	+	1	NM_001205313:Stat1	1.23e-05
mm9	chr1	52903916	52904076	+	6.94	chr1-181	1	2107	2107	yes	mm9	chr1	52901889	52977704	+	1	NM_146108:Hibch	2.88e-06
mm9	chr1	53335821	53335981	+	6.94	chr1-494	1	17939	17939	yes	mm9	chr1	53246031	53353840	-	1	NM_153556:Pms1	2.78e-05
mm9	chr1	53335821	53335981	+	6.94	chr1-494	2	18037	-18037	no	mm9	chr1	53353938	53367089	+	1	NM_145517:Ormdl1	2.78e-05
mm9	chr1	53559884	53560044	+	6.82	chr1-496	1	203664	203664	yes	mm9	chr1	53453845	53763628	-	1	NM_001252070:Dnahc7a	9.73e-05
mm9	chr1	53830781	53830941	+	4.96	chr1-182	1	11198	11198	yes	mm9	chr1	53812355	53842059	-	1	NM_133810:Stk17b	4.96e-05
mm9	chr1	53938948	53939108	+	7.81	chr1-497	1	96969	-96969	no	mm9	chr1	53812355	53842059	-	1	NM_133810:Stk17b	3.51e-06
mm9	chr1	53938948	53939108	+	7.81	chr1-497	2	312850	312850	yes	mm9	chr1	53863717	54251878	-	1	NM_001001883:Hecw2	3.51e-06
mm9	chr1	54365177	54365337	+	4.96	chr1-183	1	57731	57731	yes	mm9	chr1	54307526	54425571	+	1	NM_030025:Ccdc150	4.96e-05
mm9	chr1	54606339	54606499	+	10.72	chr1-79	1	8109	8109	yes	mm9	chr1	54529843	54614528	-	1	NM_001163314:Pgap1	1.3e-08
mm9	chr1	55103643	55103803	+	8.77	chr1-500	1	5890	-5890	no	mm9	chr1	55109613	55129546	+	1	NM_026424:Coq10b	1.38e-06
mm9	chr1	55103643	55103803	+	8.77	chr1-500	2	5890	-5890	no	mm9	chr1	55109613	55129546	+	1	NM_001039710:Coq10b	1.38e-06
mm9	chr1	55141679	55141839	+	9.75	chr1-501	1	3017	3017	yes	mm9	chr1	55134677	55144776	-	1	NM_010477:Hspd1	1.4e-07
mm9	chr1	55141679	55141839	+	9.75	chr1-501	2	3232	-3232	no	mm9	chr1	55144991	55148161	+	1	NM_008303:Hspe1	1.4e-07
mm9	chr1	55798438	55798598	+	7.8	chr1-503	1	335729	335729	yes	mm9	chr1	55462789	55811129	+	1	NM_001114663:Plcl1	1.23e-05
mm9	chr1	55907064	55907224	+	8.77	chr1-504												1.38e-06
mm9	chr1	56220354	56220514	+	8.77	chr1-184												1.38e-06
mm9	chr1	56307249	56307409	+	7.8	chr1-505												1.23e-05
mm9	chr1	57106633	57106793	+	6.94	chr1-506	1	78401	78401	no	mm9	chr1	57028312	57032040	+	1	NR_024325:9130024F11Rik	2.78e-05
mm9	chr1	57106633	57106793	+	6.94	chr1-506	2	78401	78401	no	mm9	chr1	57028312	57032040	+	1	NR_024326:9130024F11Rik	2.78e-05
mm9	chr1	57106633	57106793	+	6.94	chr1-506	3	78535	-78535	no	mm9	chr1	56850824	57028178	-	1	NM_139146:Satb2	2.78e-05
mm9	chr1	57859897	57860057	+	12.67	chr1-507	1	28273	28273	yes	mm9	chr1	57831704	58005241	+	1	NM_144882:Spats2l	8.64e-11
mm9	chr1	58159661	58159821	+	9.75	chr1-80	1	10238	-10238	no	mm9	chr1	58169979	58257296	+	1	NM_023617:Aox3	1.4e-07
mm9	chr1	58159661	58159821	+	9.75	chr1-80	2	72929	72929	yes	mm9	chr1	58086812	58163254	+	1	NM_009676:Aox1	1.4e-07
mm9	chr1	58621507	58621667	+	6.37	chr1-81	1	21590	21590	yes	mm9	chr1	58579649	58643177	-	1	NM_172513:Fam126b	2.13e-06
mm9	chr1	58621507	58621667	+	6.37	chr1-81	2	21855	-21855	no	mm9	chr1	58643442	58652792	+	1	NM_025597:Ndufb3	2.13e-06
mm9	chr1	58647113	58647273	+	5.21	chr1-508	1	3751	3751	yes	mm9	chr1	58643442	58652792	+	1	NM_025597:Ndufb3	8.1e-05
mm9	chr1	58647113	58647273	+	5.21	chr1-508	2	4016	-4016	no	mm9	chr1	58579649	58643177	-	1	NM_172513:Fam126b	8.1e-05
mm9	chr1	58890366	58890526	+	8.77	chr1-185	1	31101	31101	yes	mm9	chr1	58859345	58904347	+	1	NM_001080126:Casp8	1.38e-06
mm9	chr1	58890366	58890526	+	8.77	chr1-185	2	38229	38229	yes	mm9	chr1	58852217	58904347	+	1	NM_009812:Casp8	1.38e-06
mm9	chr1	59125333	59125493	+	8.77	chr1-509	1	26331	26331	yes	mm9	chr1	59107349	59151744	-	1	NM_175200:Als2cr11	1.38e-06
mm9	chr1	59664043	59664203	+	8.68	chr1-186	1	63555	63555	no	mm9	chr1	59696277	59727678	-	1	NM_009460:Sumo1	4e-07
mm9	chr1	59664043	59664203	+	8.68	chr1-186	2	77726	-77726	no	mm9	chr1	59741849	59768354	+	1	NM_018868:Nop58	4e-07
mm9	chr1	59664043	59664203	+	8.68	chr1-186	3	84678	-84678	no	mm9	chr1	59748801	59748854	+	1	NR_028554:Snord70	4e-07
mm9	chr1	59664043	59664203	+	8.68	chr1-186	4	91016	91016	yes	mm9	chr1	59573107	59691353	+	1	NM_001013771:Gm973	4e-07
mm9	chr1	59727625	59727785	+	5.21	chr1-511	1	27	-27	yes	mm9	chr1	59696277	59727678	-	1	NM_009460:Sumo1	8.1e-05
mm9	chr1	59741659	59741819	+	28.65	chr1-1	1	110	-110	no	mm9	chr1	59741849	59768354	+	1	NM_018868:Nop58	4.02e-36
mm9	chr1	59881237	59881397	+	7.8	chr1-512	1	59837	59837	yes	mm9	chr1	59821480	59927703	+	1	NM_007561:Bmpr2	1.23e-05
mm9	chr1	59881237	59881397	+	7.8	chr1-512	2	88532	-88532	no	mm9	chr1	59969849	60042190	+	1	NM_001037725:Fam117b	1.23e-05
mm9	chr1	59909070	59909230	+	8.77	chr1-187	1	60699	-60699	no	mm9	chr1	59969849	60042190	+	1	NM_001037725:Fam117b	1.38e-06
mm9	chr1	59909070	59909230	+	8.77	chr1-187	2	87670	87670	yes	mm9	chr1	59821480	59927703	+	1	NM_007561:Bmpr2	1.38e-06
mm9	chr1	59920565	59920725	+	5.79	chr1-82	1	49204	-49204	no	mm9	chr1	59969849	60042190	+	1	NM_001037725:Fam117b	1.38e-05
mm9	chr1	59920565	59920725	+	5.79	chr1-82	2	99165	99165	yes	mm9	chr1	59821480	59927703	+	1	NM_007561:Bmpr2	1.38e-05
mm9	chr1	60135217	60135377	+	5.21	chr1-190	1	19454	19454	yes	mm9	chr1	60133711	60154751	-	1	NM_021312:Wdr12	8.1e-05
mm9	chr1	60135217	60135377	+	5.21	chr1-190	2	19681	19681	yes	mm9	chr1	60133711	60154978	-	1	NM_001199061:Wdr12	8.1e-05
mm9	chr1	60135217	60135377	+	5.21	chr1-190	3	19827	-19827	no	mm9	chr1	60155124	60207878	+	1	NM_139150:Carf	8.1e-05
mm9	chr1	60135217	60135377	+	5.21	chr1-190	4	20047	20047	yes	mm9	chr1	60133711	60155344	-	1	NM_001199060:Wdr12	8.1e-05
mm9	chr1	60331026	60331186	+	9.75	chr1-192	1	69109	-69109	no	mm9	chr1	60400215	60444231	+	1	NM_030013:Cyp20a1	1.4e-07
mm9	chr1	60331026	60331186	+	9.75	chr1-192	2	93664	93664	yes	mm9	chr1	60237442	60391549	+	1	NM_173444:Nbeal1	1.4e-07
mm9	chr1	60532114	60532274	+	10.72	chr1-83	1	65732	65732	yes	mm9	chr1	60466462	60538007	+	1	NM_001198571:Abi2	1.3e-08
mm9	chr1	60532114	60532274	+	10.72	chr1-83	2	65732	65732	yes	mm9	chr1	60466462	60538007	+	1	NM_001198570:Abi2	1.3e-08
mm9	chr1	60532114	60532274	+	10.72	chr1-83	3	65732	65732	yes	mm9	chr1	60466462	60538007	+	1	NM_198127:Abi2	1.3e-08
mm9	chr1	60532114	60532274	+	10.72	chr1-83	4	91415	91415	no	mm9	chr1	60540028	60623609	-	1	NM_001045513:Raph1	1.3e-08
mm9	chr1	60723747	60723907	+	6.25	chr1-514	1	79404	-79404	no	mm9	chr1	60803231	60830203	+	1	NM_007642:Cd28	2.03e-05
mm9	chr1	60990741	60990901	+	6.25	chr1-193	1	24953	24953	no	mm9	chr1	60965868	60972674	+	1	NM_009843:Ctla4	2.03e-05
mm9	chr1	61470395	61470555	+	8.33	chr1-515	1	35200	35200	no	mm9	chr1	61435275	61452748	+	1	NR_040483:9530026F06Rik	4.42e-08
mm9	chr1	61483019	61483179	+	7.8	chr1-516	1	47824	47824	no	mm9	chr1	61435275	61452748	+	1	NR_040483:9530026F06Rik	1.23e-05
mm9	chr1	61814150	61814310	+	8.68	chr1-84	1	128833	128833	yes	mm9	chr1	61685397	62688858	+	1	NM_001081050:Pard3b	4e-07
mm9	chr1	61818527	61818687	+	8.77	chr1-517	1	133210	133210	yes	mm9	chr1	61685397	62688858	+	1	NM_001081050:Pard3b	1.38e-06
mm9	chr1	61885940	61886100	+	5.21	chr1-518	1	200623	200623	yes	mm9	chr1	61685397	62688858	+	1	NM_001081050:Pard3b	8.1e-05
mm9	chr1	62062155	62062315	+	9.75	chr1-194	1	376838	376838	yes	mm9	chr1	61685397	62688858	+	1	NM_001081050:Pard3b	1.4e-07
mm9	chr1	62082134	62082294	+	8.77	chr1-519	1	396817	396817	yes	mm9	chr1	61685397	62688858	+	1	NM_001081050:Pard3b	1.38e-06
mm9	chr1	62103375	62103535	+	8.77	chr1-520	1	418058	418058	yes	mm9	chr1	61685397	62688858	+	1	NM_001081050:Pard3b	1.38e-06
mm9	chr1	63100795	63100955	+	6.94	chr1-522	1	59966	59966	yes	mm9	chr1	63094374	63160841	-	1	NM_001114609:Ino80d	2.78e-05
mm9	chr1	63100795	63100955	+	6.94	chr1-522	2	59966	59966	yes	mm9	chr1	63094374	63160841	-	1	NM_001081436:Ino80d	2.78e-05
mm9	chr1	63193654	63193814	+	5.21	chr1-524	1	29662	29662	yes	mm9	chr1	63190165	63223396	-	1	NM_001160039:Ndufs1	8.1e-05
mm9	chr1	63193654	63193814	+	5.21	chr1-524	2	29662	29662	yes	mm9	chr1	63190165	63223396	-	1	NM_145518:Ndufs1	8.1e-05
mm9	chr1	63193654	63193814	+	5.21	chr1-524	3	29662	29662	yes	mm9	chr1	63190165	63223396	-	1	NM_001160038:Ndufs1	8.1e-05
mm9	chr1	63193654	63193814	+	5.21	chr1-524	4	29662	29662	yes	mm9	chr1	63190165	63223396	-	1	NM_001160040:Ndufs1	8.1e-05
mm9	chr1	63193654	63193814	+	5.21	chr1-524	5	29670	-29670	no	mm9	chr1	63223404	63227060	+	1	NM_018796:Eef1b2	8.1e-05
mm9	chr1	63193654	63193814	+	5.21	chr1-524	6	31862	-31862	no	mm9	chr1	63225596	63225709	+	1	NR_028558:Snora41	8.1e-05
mm9	chr1	63193654	63193814	+	5.21	chr1-524	7	32893	-32893	no	mm9	chr1	63094374	63160841	-	1	NM_001114609:Ino80d	8.1e-05
mm9	chr1	63193654	63193814	+	5.21	chr1-524	8	32893	-32893	no	mm9	chr1	63094374	63160841	-	1	NM_001081436:Ino80d	8.1e-05
mm9	chr1	63619526	63619686	+	8.77	chr1-525	1	127129	127129	yes	mm9	chr1	63492477	63619793	+	1	NM_001177600:Adam23	1.38e-06
mm9	chr1	63619526	63619686	+	8.77	chr1-525	2	127129	127129	yes	mm9	chr1	63492477	63643089	+	1	NM_011780:Adam23	1.38e-06
mm9	chr1	63778009	63778169	+	5.21	chr1-526	1	891	891	yes	mm9	chr1	63777198	63799959	+	1	NM_172422:Fastkd2	8.1e-05
mm9	chr1	63778009	63778169	+	5.21	chr1-526	2	1197	-1197	no	mm9	chr1	63745400	63776892	-	1	NM_029696:Mdh1b	8.1e-05
mm9	chr1	63790655	63790815	+	5.79	chr1-195	1	13537	13537	yes	mm9	chr1	63777198	63799959	+	1	NM_172422:Fastkd2	1.38e-05
mm9	chr1	63790655	63790815	+	5.79	chr1-195	2	13843	-13843	no	mm9	chr1	63745400	63776892	-	1	NM_029696:Mdh1b	1.38e-05
mm9	chr1	64070404	64070564	+	7.8	chr1-529	1	59184	59184	no	mm9	chr1	64011300	64015573	+	1	NR_027824:Gm13749	1.23e-05
mm9	chr1	64428517	64428677	+	5.21	chr1-531												8.1e-05
mm9	chr1	64831552	64831712	+	7.81	chr1-532	1	47308	-47308	no	mm9	chr1	64777131	64784324	-	1	NM_022721:Fzd5	3.51e-06
mm9	chr1	64831552	64831712	+	7.81	chr1-532	2	47308	-47308	no	mm9	chr1	64777131	64784324	-	1	NM_001042659:Fzd5	3.51e-06
mm9	chr1	65104620	65104780	+	4.96	chr1-196	1	5314	5314	no	mm9	chr1	65108411	65110014	-	1	NM_007776:Crygd	4.96e-05
mm9	chr1	65104620	65104780	+	4.96	chr1-196	2	6963	-6963	no	mm9	chr1	65095130	65097737	-	1	NM_007777:Cryge	4.96e-05
mm9	chr1	65193987	65194147	+	6.94	chr1-85	1	24300	-24300	no	mm9	chr1	65153886	65169767	-	1	NM_175293:D630023F18Rik	2.88e-06
mm9	chr1	65193987	65194147	+	6.94	chr1-85	2	31649	31649	no	mm9	chr1	65205189	65225716	-	1	NM_010497:Idh1	2.88e-06
mm9	chr1	65288859	65289019	+	5.21	chr1-533	1	55681	55681	yes	mm9	chr1	65233258	65325270	+	1	NM_011086:Pikfyve	8.1e-05
mm9	chr1	65288859	65289019	+	5.21	chr1-533	2	55886	-55886	no	mm9	chr1	65205189	65233053	-	1	NM_001111320:Idh1	8.1e-05
mm9	chr1	65288859	65289019	+	5.21	chr1-533	3	63223	-63223	no	mm9	chr1	65205189	65225716	-	1	NM_010497:Idh1	8.1e-05
mm9	chr1	65288859	65289019	+	5.21	chr1-533	4	68891	-68891	no	mm9	chr1	65357830	65435818	+	1	NM_139270:Pth2r	8.1e-05
mm9	chr1	65712915	65713075	+	6.25	chr1-536												2.03e-05
mm9	chr1	65723554	65723714	+	9.75	chr1-197												1.4e-07
mm9	chr1	66078395	66078555	+	6.25	chr1-198												2.03e-05
mm9	chr1	66229331	66229491	+	4.96	chr1-199	1	7509	7509	yes	mm9	chr1	66221902	66489157	+	1	NM_008632:Mtap2	4.96e-05
mm9	chr1	66229331	66229491	+	4.96	chr1-199	2	7509	7509	yes	mm9	chr1	66221902	66489157	+	1	NM_001039934:Mtap2	4.96e-05
mm9	chr1	66301616	66301776	+	8.77	chr1-538	1	79794	79794	yes	mm9	chr1	66221902	66489157	+	1	NM_008632:Mtap2	1.38e-06
mm9	chr1	66301616	66301776	+	8.77	chr1-538	2	79794	79794	yes	mm9	chr1	66221902	66489157	+	1	NM_001039934:Mtap2	1.38e-06
mm9	chr1	66687932	66688092	+	8.68	chr1-200	1	59454	-59454	no	mm9	chr1	66747466	66766379	+	1	NM_025683:Rpe	4e-07
mm9	chr1	66687932	66688092	+	8.68	chr1-200	2	172992	172992	yes	mm9	chr1	66515020	66745722	+	1	NM_175510:Unc80	4e-07
mm9	chr1	67580359	67580519	+	5.21	chr1-201												8.1e-05
mm9	chr1	67631672	67631832	+	8.68	chr1-202												4e-07
mm9	chr1	68412908	68413068	+	6.94	chr1-203	1	741645	741645	yes	mm9	chr1	68086539	69154633	-	1	NM_010154:Erbb4	2.88e-06
mm9	chr1	68493433	68493593	+	9.75	chr1-204	1	661120	661120	yes	mm9	chr1	68086539	69154633	-	1	NM_010154:Erbb4	1.4e-07
mm9	chr1	68732268	68732428	+	8.68	chr1-205	1	422285	422285	yes	mm9	chr1	68086539	69154633	-	1	NM_010154:Erbb4	4e-07
mm9	chr1	68889107	68889267	+	9.75	chr1-206	1	265446	265446	yes	mm9	chr1	68086539	69154633	-	1	NM_010154:Erbb4	1.4e-07
mm9	chr1	68972251	68972411	+	7.81	chr1-540	1	182302	182302	yes	mm9	chr1	68086539	69154633	-	1	NM_010154:Erbb4	3.51e-06
mm9	chr1	69231493	69231653	+	8.77	chr1-542	1	76940	-76940	no	mm9	chr1	68086539	69154633	-	1	NM_010154:Erbb4	1.38e-06
mm9	chr1	69320577	69320737	+	4.77	chr1-86												3e-05
mm9	chr1	69587068	69587228	+	8.77	chr1-543	1	145386	145386	yes	mm9	chr1	69577783	69732534	-	1	NM_011770:Ikzf2	1.38e-06
mm9	chr1	69931126	69931286	+	8.77	chr1-544	1	57645	57645	yes	mm9	chr1	69873561	70771706	+	1	NM_029160:Spag16	1.38e-06
mm9	chr1	69931126	69931286	+	8.77	chr1-544	2	66997	-66997	no	mm9	chr1	69998203	70771705	+	1	NM_025728:Spag16	1.38e-06
mm9	chr1	70196126	70196286	+	7.64	chr1-545	1	198003	198003	yes	mm9	chr1	69998203	70771705	+	1	NM_025728:Spag16	3.72e-07
mm9	chr1	70196126	70196286	+	7.64	chr1-545	2	322645	322645	yes	mm9	chr1	69873561	70771706	+	1	NM_029160:Spag16	3.72e-07
mm9	chr1	70247105	70247265	+	6.25	chr1-207	1	248982	248982	yes	mm9	chr1	69998203	70771705	+	1	NM_025728:Spag16	2.03e-05
mm9	chr1	70247105	70247265	+	6.25	chr1-207	2	373624	373624	yes	mm9	chr1	69873561	70771706	+	1	NM_029160:Spag16	2.03e-05
mm9	chr1	70306199	70306359	+	7.8	chr1-546	1	308076	308076	yes	mm9	chr1	69998203	70771705	+	1	NM_025728:Spag16	1.23e-05
mm9	chr1	70306199	70306359	+	7.8	chr1-546	2	432718	432718	yes	mm9	chr1	69873561	70771706	+	1	NM_029160:Spag16	1.23e-05
mm9	chr1	70487652	70487812	+	7.81	chr1-547	1	489529	489529	yes	mm9	chr1	69998203	70771705	+	1	NM_025728:Spag16	3.51e-06
mm9	chr1	70487652	70487812	+	7.81	chr1-547	2	614171	614171	yes	mm9	chr1	69873561	70771706	+	1	NM_029160:Spag16	3.51e-06
mm9	chr1	70988433	70988593	+	8.68	chr1-32												5.57e-10
mm9	chr1	71149661	71149821	+	22.42	chr1-4	1	195	-195	no	mm9	chr1	71074108	71149546	-	1	NM_007525:Bard1	2.6e-23
mm9	chr1	71158875	71159035	+	7.81	chr1-208	1	9409	-9409	no	mm9	chr1	71074108	71149546	-	1	NM_007525:Bard1	3.51e-06
mm9	chr1	71568310	71568470	+	8.77	chr1-550	1	35339	-35339	no	mm9	chr1	71603729	71625977	+	1	NM_026195:Atic	1.38e-06
mm9	chr1	72087425	72087585	+	6.25	chr1-552	1	35736	-35736	no	mm9	chr1	72005571	72051769	-	1	NR_040454:4933417E11Rik	2.03e-05
mm9	chr1	72236101	72236261	+	9.75	chr1-209	1	22700	22700	yes	mm9	chr1	72205806	72258881	-	1	NM_001005423:Mreg	1.4e-07
mm9	chr1	72412669	72412829	+	7.81	chr1-553	1	58755	58755	yes	mm9	chr1	72353994	72441527	+	1	NM_009533:Xrcc5	3.51e-06
mm9	chr1	72412669	72412829	+	7.81	chr1-553	2	81803	81803	no	mm9	chr1	72330946	72349569	+	1	NM_175564:Tmem169	3.51e-06
mm9	chr1	72412669	72412829	+	7.81	chr1-553	3	81861	-81861	no	mm9	chr1	72305746	72330888	-	1	NM_023523:Pecr	3.51e-06
mm9	chr1	72435181	72435341	+	7.64	chr1-88	1	81267	81267	yes	mm9	chr1	72353994	72441527	+	1	NM_009533:Xrcc5	3.72e-07
mm9	chr1	72480030	72480190	+	9.75	chr1-210	1	103028	103028	yes	mm9	chr1	72473685	72583138	-	1	NM_001045533:March4	1.4e-07
mm9	chr1	72624922	72625082	+	7.8	chr1-554	1	4822	-4822	no	mm9	chr1	72629824	72683364	+	1	NM_018817:Smarcal1	1.23e-05
mm9	chr1	73177147	73177307	+	7.81	chr1-555												3.51e-06
mm9	chr1	73238905	73239065	+	6.82	chr1-556												9.73e-05
mm9	chr1	74301328	74301488	+	5.21	chr1-211	1	18285	18285	yes	mm9	chr1	74283123	74314787	+	1	NM_029711:Arpc2	8.1e-05
mm9	chr1	74301328	74301488	+	5.21	chr1-211	2	23765	-23765	no	mm9	chr1	74325173	74326163	+	1	NM_174985:Gpbar1	8.1e-05
mm9	chr1	74402861	74403021	+	6.94	chr1-89	1	5740	-5740	no	mm9	chr1	74408681	74415895	+	1	NM_001033345:Gm216	2.88e-06
mm9	chr1	74438742	74438902	+	8.77	chr1-558	1	640	640	yes	mm9	chr1	74438182	74443859	+	1	NM_153088:Ctdsp1	1.38e-06
mm9	chr1	74645628	74645788	+	9.75	chr1-212	1	2263	2263	yes	mm9	chr1	74640325	74647971	-	1	NM_021313:Rnf25	1.4e-07
mm9	chr1	74645628	74645788	+	9.75	chr1-212	2	2320	-2320	no	mm9	chr1	74648028	74683467	+	1	NM_175031:Stk36	1.4e-07
mm9	chr1	75150635	75150795	+	5.21	chr1-559	1	11356	11356	no	mm9	chr1	75139359	75144483	+	1	NM_170755:Fam134a	8.1e-05
mm9	chr1	75150635	75150795	+	5.21	chr1-559	2	11773	-11773	no	mm9	chr1	75131788	75138942	-	1	NM_026977:1810031K17Rik	8.1e-05
mm9	chr1	75150635	75150795	+	5.21	chr1-559	3	14504	-14504	no	mm9	chr1	75165219	75168200	+	1	NM_001159905:Zfand2b	8.1e-05
mm9	chr1	75150635	75150795	+	5.21	chr1-559	4	14504	-14504	no	mm9	chr1	75165219	75168200	+	1	NM_001159906:Zfand2b	8.1e-05
mm9	chr1	75150635	75150795	+	5.21	chr1-559	5	14593	-14593	no	mm9	chr1	75165308	75168200	+	1	NM_026846:Zfand2b	8.1e-05
mm9	chr1	75625731	75625891	+	9.75	chr1-213	1	82971	82971	no	mm9	chr1	75542840	75556006	+	1	NM_009208:Slc4a3	1.4e-07
mm9	chr1	75871408	75871568	+	8.77	chr1-560												1.38e-06
mm9	chr1	76178658	76178818	+	7.8	chr1-561												1.23e-05
mm9	chr1	76407744	76407904	+	9.75	chr1-562	1	77883	-77883	no	mm9	chr1	76485707	76498603	+	1	NR_038013:Gm17751	1.4e-07
mm9	chr1	76407744	76407904	+	9.75	chr1-562	2	77883	-77883	no	mm9	chr1	76485707	76498603	+	1	NR_038012:Gm17751	1.4e-07
mm9	chr1	76520256	76520416	+	8.68	chr1-214	1	34629	34629	no	mm9	chr1	76485707	76498603	+	1	NR_038013:Gm17751	4e-07
mm9	chr1	76520256	76520416	+	8.68	chr1-214	2	34629	34629	no	mm9	chr1	76485707	76498603	+	1	NR_038012:Gm17751	4e-07
mm9	chr1	76979340	76979500	+	6.25	chr1-563												2.03e-05
mm9	chr1	77387313	77387473	+	8.77	chr1-564	1	124270	124270	yes	mm9	chr1	77363759	77511663	-	1	NM_007936:Epha4	1.38e-06
mm9	chr1	77756767	77756927	+	8.77	chr1-215												1.38e-06
mm9	chr1	78841615	78841775	+	7.8	chr1-567	1	28172	28172	no	mm9	chr1	78813523	78816600	+	1	NM_021342:Kcne4	1.23e-05
mm9	chr1	79535165	79535325	+	8.77	chr1-568	1	98580	-98580	no	mm9	chr1	79431243	79436665	-	1	NM_009129:Scg2	1.38e-06
mm9	chr1	79657182	79657342	+	8.77	chr1-569	1	11285	11285	yes	mm9	chr1	79603450	79668547	-	1	NM_183027:Ap1s3	1.38e-06
mm9	chr1	79799484	79799644	+	8.77	chr1-570	1	26972	26972	no	mm9	chr1	79772592	79778020	+	1	NM_001081210:Mrpl44	1.38e-06
mm9	chr1	79799484	79799644	+	8.77	chr1-570	2	55676	55676	yes	mm9	chr1	79790895	79855240	-	1	NM_009255:Serpine2	1.38e-06
mm9	chr1	79898884	79899044	+	5.46	chr1-216	1	43724	-43724	no	mm9	chr1	79790895	79855240	-	1	NM_009255:Serpine2	8.94e-06
mm9	chr1	80060031	80060191	+	7.8	chr1-571												1.23e-05
mm9	chr1	80067277	80067437	+	8.77	chr1-572												1.38e-06
mm9	chr1	80269962	80270122	+	4.96	chr1-90	1	59523	-59523	no	mm9	chr1	80195273	80210519	-	1	NM_173425:Fam124b	4.96e-05
mm9	chr1	80269962	80270122	+	4.96	chr1-90	2	66963	66963	yes	mm9	chr1	80263392	80337005	-	1	NM_016716:Cul3	4.96e-05
mm9	chr1	80458543	80458703	+	7.64	chr1-91	1	16117	16117	yes	mm9	chr1	80442506	80472235	+	1	NR_040460:1700016L21Rik	3.72e-07
mm9	chr1	80658227	80658387	+	7.8	chr1-577	1	96821	96821	yes	mm9	chr1	80497647	80755128	-	1	NM_175291:Dock10	1.23e-05
mm9	chr1	80897503	80897663	+	6.25	chr1-578												2.03e-05
mm9	chr1	81020668	81020828	+	7.8	chr1-579	1	53143	-53143	no	mm9	chr1	81073891	81268226	+	1	NM_172849:9430031J16Rik	1.23e-05
mm9	chr1	81239380	81239540	+	7.8	chr1-217	1	165569	165569	yes	mm9	chr1	81073891	81268226	+	1	NM_172849:9430031J16Rik	1.23e-05
mm9	chr1	81247652	81247812	+	6.25	chr1-581	1	173841	173841	yes	mm9	chr1	81073891	81268226	+	1	NM_172849:9430031J16Rik	2.03e-05
mm9	chr1	81484657	81484817	+	5.21	chr1-218												8.1e-05
mm9	chr1	81486702	81486862	+	8.77	chr1-219												1.38e-06
mm9	chr1	82301048	82301208	+	9.75	chr1-220	1	12025	-12025	no	mm9	chr1	82313153	82441941	+	1	NM_029777:Rhbdd1	1.4e-07
mm9	chr1	82301048	82301208	+	9.75	chr1-220	2	13114	-13114	no	mm9	chr1	82229679	82288014	-	1	NM_010570:Irs1	1.4e-07
mm9	chr1	82381555	82381715	+	8.77	chr1-585	1	46012	46012	yes	mm9	chr1	82335623	82441941	+	1	NM_001122685:Rhbdd1	1.38e-06
mm9	chr1	82381555	82381715	+	8.77	chr1-585	2	68482	68482	yes	mm9	chr1	82313153	82441941	+	1	NM_029777:Rhbdd1	1.38e-06
mm9	chr1	82437718	82437878	+	8.77	chr1-586	1	102175	102175	yes	mm9	chr1	82335623	82441941	+	1	NM_001122685:Rhbdd1	1.38e-06
mm9	chr1	82437718	82437878	+	8.77	chr1-586	2	124645	124645	yes	mm9	chr1	82313153	82441941	+	1	NM_029777:Rhbdd1	1.38e-06
mm9	chr1	82576027	82576187	+	7.81	chr1-587	1	7317	7317	yes	mm9	chr1	82447297	82583424	-	1	NM_007735:Col4a4	3.51e-06
mm9	chr1	82576027	82576187	+	7.81	chr1-587	2	7388	-7388	no	mm9	chr1	82583495	82718634	+	1	NM_007734:Col4a3	3.51e-06
mm9	chr1	83238900	83239060	+	7.8	chr1-591	1	82644	82644	no	mm9	chr1	83156336	83207147	+	1	NM_027725:Wdr69	1.23e-05
mm9	chr1	83238900	83239060	+	7.8	chr1-591	2	82644	82644	no	mm9	chr1	83156336	83207147	+	1	NR_027636:Wdr69	1.23e-05
mm9	chr1	83523514	83523674	+	8.77	chr1-593												1.38e-06
mm9	chr1	83567819	83567979	+	4.96	chr1-594												4.96e-05
mm9	chr1	84157489	84157649	+	7.8	chr1-596	1	123651	123651	yes	mm9	chr1	84032867	84281220	-	1	NM_001003948:Pid1	1.23e-05
mm9	chr1	84515037	84515197	+	6.25	chr1-597	1	177679	177679	yes	mm9	chr1	84366413	84692796	-	1	NM_152915:Dner	2.03e-05
mm9	chr1	85254165	85254325	+	4.73	chr1-19	1	12896	12896	yes	mm9	chr1	85242918	85267141	-	1	NM_175219:C130026I21Rik	1.3e-06
mm9	chr1	85254165	85254325	+	4.73	chr1-19	2	12896	12896	yes	mm9	chr1	85242918	85267141	-	1	NM_001037909:C130026I21Rik	1.3e-06
mm9	chr1	85285375	85285535	+	5.21	chr1-603	1	18314	-18314	no	mm9	chr1	85242918	85267141	-	1	NM_175219:C130026I21Rik	8.1e-05
mm9	chr1	85285375	85285535	+	5.21	chr1-603	2	18314	-18314	no	mm9	chr1	85242918	85267141	-	1	NM_001037909:C130026I21Rik	8.1e-05
mm9	chr1	87391544	87391704	+	4.77	chr1-36												3e-05
mm9	chr1	87668741	87668901	+	9.75	chr1-227	1	21200	-21200	no	mm9	chr1	87690021	87748152	+	1	NM_133781:Cab39	1.4e-07
mm9	chr1	88384098	88384258	+	9.75	chr1-228	1	39132	-39132	no	mm9	chr1	88423310	88427273	+	1	NM_008972:Ptma	1.4e-07
mm9	chr1	88400052	88400212	+	9.55	chr1-48	1	23178	-23178	no	mm9	chr1	88423310	88427273	+	1	NM_008972:Ptma	4.15e-08
mm9	chr1	88864487	88864647	+	8.68	chr1-230	1	264189	264189	yes	mm9	chr1	88600378	88946672	+	1	NM_001172157:Dis3l2	4e-07
mm9	chr1	88864487	88864647	+	8.68	chr1-230	2	264189	264189	yes	mm9	chr1	88600378	88946672	+	1	NM_153530:Dis3l2	4e-07
mm9	chr1	89180351	89180511	+	7.8	chr1-608	1	19493	19493	yes	mm9	chr1	89160938	89207366	+	1	NM_028889:Efhd1	1.23e-05
mm9	chr1	89268550	89268710	+	6.94	chr1-609	1	22674	22674	no	mm9	chr1	89282858	89291304	-	1	NM_001110227:Kcnj13	2.78e-05
mm9	chr1	89268550	89268710	+	6.94	chr1-609	2	45027	45027	yes	mm9	chr1	89223603	89347385	+	1	NM_001110212:Gigyf2	2.78e-05
mm9	chr1	89268550	89268710	+	6.94	chr1-609	3	45058	45058	yes	mm9	chr1	89223572	89347385	+	1	NM_146112:Gigyf2	2.78e-05
mm9	chr1	89599147	89599307	+	6.25	chr1-610	1	53358	-53358	no	mm9	chr1	89652585	89689003	+	1	NM_001205392:Atg16l1	2.03e-05
mm9	chr1	89599147	89599307	+	6.25	chr1-610	2	53358	-53358	no	mm9	chr1	89652585	89689003	+	1	NM_001205391:Atg16l1	2.03e-05
mm9	chr1	89599147	89599307	+	6.25	chr1-610	3	53358	-53358	no	mm9	chr1	89652585	89689003	+	1	NM_029846:Atg16l1	2.03e-05
mm9	chr1	89599147	89599307	+	6.25	chr1-610	4	82341	82341	yes	mm9	chr1	89516886	89617083	+	1	NM_001110193:Inpp5d	2.03e-05
mm9	chr1	89599147	89599307	+	6.25	chr1-610	5	82341	82341	yes	mm9	chr1	89516886	89617083	+	1	NM_001110192:Inpp5d	2.03e-05
mm9	chr1	89599147	89599307	+	6.25	chr1-610	6	82341	82341	yes	mm9	chr1	89516886	89617083	+	1	NM_010566:Inpp5d	2.03e-05
mm9	chr1	89901681	89901841	+	5.79	chr1-231	1	3365	3365	yes	mm9	chr1	89841695	89905126	-	1	NM_001198573:Usp40	1.38e-05
mm9	chr1	89901681	89901841	+	5.79	chr1-231	2	3365	3365	yes	mm9	chr1	89841695	89905126	-	1	NM_001033291:Usp40	1.38e-05
mm9	chr1	90081465	90081625	+	5.79	chr1-96	1	15640	-15640	no	mm9	chr1	90097185	90116577	+	1	NM_013701:Ugt1a2	1.38e-05
mm9	chr1	90081465	90081625	+	5.79	chr1-96	2	18959	18959	yes	mm9	chr1	90062586	90116577	+	1	NM_201643:Ugt1a5	1.38e-05
mm9	chr1	90081465	90081625	+	5.79	chr1-96	3	20778	20778	no	mm9	chr1	90101306	90102323	-	1	NM_008299:Dnajb3	1.38e-05
mm9	chr1	90081465	90081625	+	5.79	chr1-96	4	50162	50162	yes	mm9	chr1	90031383	90116577	+	1	NM_145079:Ugt1a6a	1.38e-05
mm9	chr1	90081465	90081625	+	5.79	chr1-96	5	81714	81714	yes	mm9	chr1	89999831	90115573	+	1	NM_201410:Ugt1a6b	1.38e-05
mm9	chr1	90081465	90081625	+	5.79	chr1-96	6	89970	89970	yes	mm9	chr1	89991575	90116577	+	1	NM_201642:Ugt1a7c	1.38e-05
mm9	chr1	90081465	90081625	+	5.79	chr1-96	7	114192	114192	yes	mm9	chr1	89967353	90116577	+	1	NM_201644:Ugt1a9	1.38e-05
mm9	chr1	90081465	90081625	+	5.79	chr1-96	8	129560	129560	yes	mm9	chr1	89951985	90116577	+	1	NM_201641:Ugt1a10	1.38e-05
mm9	chr1	90830534	90830694	+	7.8	chr1-637	1	82073	-82073	no	mm9	chr1	90912687	90918785	+	1	NR_040471:1700067G17Rik	1.23e-05
mm9	chr1	90918982	90919142	+	8.77	chr1-638	1	6375	6375	no	mm9	chr1	90912687	90918785	+	1	NR_040471:1700067G17Rik	1.38e-06
mm9	chr1	90966466	90966626	+	9.55	chr1-102	1	490	-490	no	mm9	chr1	90967036	91050368	+	1	NM_133816:Sh3bp4	4.15e-08
mm9	chr1	91524268	91524428	+	4.77	chr1-103	1	56119	56119	no	mm9	chr1	91573081	91580467	-	1	NR_015540:4933400F21Rik	3e-05
mm9	chr1	91524268	91524428	+	4.77	chr1-103	2	172963	172963	yes	mm9	chr1	91351385	91791857	+	1	NM_178119:Agap1	3e-05
mm9	chr1	91524268	91524428	+	4.77	chr1-103	3	172963	172963	yes	mm9	chr1	91351385	91791857	+	1	NM_001037136:Agap1	3e-05
mm9	chr1	92541694	92541854	+	8.77	chr1-639	1	41775	41775	no	mm9	chr1	92499999	92509916	+	1	NM_133805:Cops8	1.38e-06
mm9	chr1	92607052	92607212	+	9.75	chr1-245												1.4e-07
mm9	chr1	93042852	93043012	+	8.77	chr1-640	1	1253	1253	yes	mm9	chr1	93041679	93067372	+	1	NM_001033408:Rbm44	1.38e-06
mm9	chr1	94626850	94627010	+	8.77	chr1-247	1	81512	-81512	no	mm9	chr1	94540794	94545418	-	1	NM_153114:Otos	1.38e-06
mm9	chr1	94626850	94627010	+	8.77	chr1-247	2	88368	-88368	no	mm9	chr1	94533721	94538562	-	1	NM_001163425:Myeov2	1.38e-06
mm9	chr1	94626850	94627010	+	8.77	chr1-247	3	88405	-88405	no	mm9	chr1	94533721	94538525	-	1	NR_028108:Myeov2	1.38e-06
mm9	chr1	94976478	94976638	+	8.77	chr1-642	1	21884	21884	yes	mm9	chr1	94912032	94998442	-	1	NM_008440:Kif1a	1.38e-06
mm9	chr1	94976478	94976638	+	8.77	chr1-642	2	21884	21884	yes	mm9	chr1	94912032	94998442	-	1	NM_001110315:Kif1a	1.38e-06
mm9	chr1	95239335	95239495	+	9.64	chr1-2	1	50	-50	yes	mm9	chr1	95206013	95239365	-	1	NM_080850:Pask	1.18e-16
mm9	chr1	95374924	95375084	+	4.96	chr1-248	1	381	381	yes	mm9	chr1	95302516	95375385	-	1	NM_133808:Hdlbp	4.96e-05
mm9	chr1	95374924	95375084	+	4.96	chr1-248	2	565	-565	no	mm9	chr1	95375569	95406309	+	1	NM_001159718:Sept2	4.96e-05
mm9	chr1	95374924	95375084	+	4.96	chr1-248	3	565	-565	no	mm9	chr1	95375569	95406309	+	1	NM_010891:Sept2	4.96e-05
mm9	chr1	95374924	95375084	+	4.96	chr1-248	4	565	-565	no	mm9	chr1	95375569	95406309	+	1	NM_001159717:Sept2	4.96e-05
mm9	chr1	95375542	95375702	+	4.73	chr1-16	1	15	-15	yes	mm9	chr1	95375637	95406309	+	1	NM_001159719:Sept2	1.3e-06
mm9	chr1	95375542	95375702	+	4.73	chr1-16	2	53	53	yes	mm9	chr1	95375569	95406309	+	1	NM_001159718:Sept2	1.3e-06
mm9	chr1	95375542	95375702	+	4.73	chr1-16	3	53	53	yes	mm9	chr1	95375569	95406309	+	1	NM_010891:Sept2	1.3e-06
mm9	chr1	95375542	95375702	+	4.73	chr1-16	4	53	53	yes	mm9	chr1	95375569	95406309	+	1	NM_001159717:Sept2	1.3e-06
mm9	chr1	95381600	95381760	+	9.75	chr1-104	1	6043	6043	yes	mm9	chr1	95375637	95406309	+	1	NM_001159719:Sept2	1.4e-07
mm9	chr1	95381600	95381760	+	9.75	chr1-104	2	6111	6111	yes	mm9	chr1	95375569	95406309	+	1	NM_001159718:Sept2	1.4e-07
mm9	chr1	95381600	95381760	+	9.75	chr1-104	3	6111	6111	yes	mm9	chr1	95375569	95406309	+	1	NM_010891:Sept2	1.4e-07
mm9	chr1	95381600	95381760	+	9.75	chr1-104	4	6111	6111	yes	mm9	chr1	95375569	95406309	+	1	NM_001159717:Sept2	1.4e-07
mm9	chr1	95381600	95381760	+	9.75	chr1-104	5	6295	-6295	no	mm9	chr1	95302516	95375385	-	1	NM_133808:Hdlbp	1.4e-07
mm9	chr1	95580174	95580334	+	6.25	chr1-249	1	2016	-2016	no	mm9	chr1	95582270	95592339	+	1	NM_016778:Bok	2.03e-05
mm9	chr1	96237326	96237486	+	9.75	chr1-250												1.4e-07
mm9	chr1	96254128	96254288	+	7.8	chr1-644												1.23e-05
mm9	chr1	96424786	96424946	+	6.94	chr1-59												3.03e-07
mm9	chr1	96666454	96666614	+	7.81	chr1-645	1	27484	-27484	no	mm9	chr1	96694018	96699049	+	1	NR_040473:4930440C22Rik	3.51e-06
mm9	chr1	96692784	96692944	+	6.25	chr1-646	1	1154	-1154	no	mm9	chr1	96694018	96699049	+	1	NR_040473:4930440C22Rik	2.03e-05
mm9	chr1	96773588	96773748	+	5.21	chr1-647	1	79650	79650	no	mm9	chr1	96694018	96699049	+	1	NR_040473:4930440C22Rik	8.1e-05
mm9	chr1	97174649	97174809	+	6.45	chr1-648	1	35475	-35475	no	mm9	chr1	97210204	97231861	+	1	NM_026321:Fam174a	2.27e-07
mm9	chr1	97235711	97235871	+	7.8	chr1-649	1	25587	25587	no	mm9	chr1	97210204	97231861	+	1	NM_026321:Fam174a	1.23e-05
mm9	chr1	97352592	97352752	+	8.77	chr1-650												1.38e-06
mm9	chr1	97490118	97490278	+	7.8	chr1-651	1	73973	73973	yes	mm9	chr1	97484258	97564171	-	1	NM_009183:St8sia4	1.23e-05
mm9	chr1	97490118	97490278	+	7.8	chr1-651	2	73973	73973	no	mm9	chr1	97523819	97564171	-	1	NM_001159745:St8sia4	1.23e-05
mm9	chr1	97928183	97928343	+	6.94	chr1-652	1	9928	-9928	no	mm9	chr1	97887235	97918335	-	1	NR_040467:1700063A18Rik	2.78e-05
mm9	chr1	98131757	98131917	+	8.77	chr1-653												1.38e-06
mm9	chr1	98679016	98679176	+	7.8	chr1-654	1	89652	89652	no	mm9	chr1	98715360	98768748	-	1	NM_172658:Slco4c1	1.23e-05
mm9	chr1	98871434	98871594	+	9.75	chr1-655	1	22623	22623	yes	mm9	chr1	98802752	98894137	-	1	NM_001039475:Slco6b1	1.4e-07
mm9	chr1	99117094	99117254	+	9.75	chr1-251	1	92294	-92294	no	mm9	chr1	98956025	99024880	-	1	NM_028942:Slco6c1	1.4e-07
mm9	chr1	99836048	99836208	+	8.77	chr1-657	1	156081	156081	yes	mm9	chr1	99717670	99992209	-	1	NM_013626:Pam	1.38e-06
mm9	chr1	99872362	99872522	+	9.75	chr1-106	1	71928	71928	no	mm9	chr1	99927699	99944370	-	1	NR_037993:B230216N24Rik	1.4e-07
mm9	chr1	99872362	99872522	+	9.75	chr1-106	2	119767	119767	yes	mm9	chr1	99717670	99992209	-	1	NM_013626:Pam	1.4e-07
mm9	chr1	99888117	99888277	+	5.21	chr1-659	1	56173	56173	no	mm9	chr1	99927699	99944370	-	1	NR_037993:B230216N24Rik	8.1e-05
mm9	chr1	99888117	99888277	+	5.21	chr1-659	2	104012	104012	yes	mm9	chr1	99717670	99992209	-	1	NM_013626:Pam	8.1e-05
mm9	chr1	100177300	100177460	+	7.81	chr1-661												3.51e-06
mm9	chr1	100707137	100707297	+	7.8	chr1-663												1.23e-05
mm9	chr1	100980971	100981131	+	5.79	chr1-254												1.38e-05
mm9	chr1	101107810	101107970	+	5.21	chr1-664												8.1e-05
mm9	chr1	101422779	101422939	+	8.77	chr1-665												1.38e-06
mm9	chr1	101650861	101651021	+	11.7	chr1-60	1	18400	-18400	no	mm9	chr1	101669341	102382519	+	1	NM_172851:Cntnap5b	1.1e-09
mm9	chr1	102278864	102279024	+	7.8	chr1-666	1	609603	609603	yes	mm9	chr1	101669341	102382519	+	1	NM_172851:Cntnap5b	1.23e-05
mm9	chr1	102961620	102961780	+	6.94	chr1-667	1	90644	-90644	no	mm9	chr1	103052344	103071779	+	1	NR_037989:Gm20268	2.78e-05
mm9	chr1	103293580	103293740	+	7.8	chr1-668												1.23e-05
mm9	chr1	103505276	103505436	+	7.8	chr1-669												1.23e-05
mm9	chr1	103557647	103557807	+	8.77	chr1-670												1.38e-06
mm9	chr1	103854023	103854183	+	10.42	chr1-61												3.95e-09
mm9	chr1	104279619	104279779	+	7.8	chr1-671												1.23e-05
mm9	chr1	104603246	104603406	+	9.75	chr1-256												1.4e-07
mm9	chr1	104778193	104778353	+	9.75	chr1-257												1.4e-07
mm9	chr1	104983012	104983172	+	8.77	chr1-258												1.38e-06
mm9	chr1	105043864	105044024	+	8.77	chr1-672												1.38e-06
mm9	chr1	105513705	105513865	+	9.72	chr1-259												4.95e-10
mm9	chr1	105582351	105582511	+	5.46	chr1-62												8.94e-06
mm9	chr1	105786241	105786401	+	8.77	chr1-674												1.38e-06
mm9	chr1	105911257	105911417	+	6.94	chr1-677												2.78e-05
mm9	chr1	106617409	106617569	+	9.75	chr1-260	1	47906	-47906	no	mm9	chr1	106665395	106892058	+	1	NM_011800:Cdh20	1.4e-07
mm9	chr1	107716852	107717012	+	8.77	chr1-680	1	39633	39633	yes	mm9	chr1	107677299	107744558	+	1	NM_009399:Tnfrsf11a	1.38e-06
mm9	chr1	107973214	107973374	+	8.77	chr1-261	1	86312	86312	no	mm9	chr1	107886982	107930654	+	1	NM_001122676:Zcchc2	1.38e-06
mm9	chr1	107973214	107973374	+	8.77	chr1-261	2	86312	86312	no	mm9	chr1	107886982	107930654	+	1	NM_001122675:Zcchc2	1.38e-06
mm9	chr1	107973214	107973374	+	8.77	chr1-261	3	94807	94807	no	mm9	chr1	108049201	108068101	-	1	NR_040630:LOC626049	1.38e-06
mm9	chr1	107973214	107973374	+	8.77	chr1-261	4	95151	-95151	no	mm9	chr1	108068445	108290822	+	1	NM_133821:Phlpp1	1.38e-06
mm9	chr1	108345308	108345468	+	9.55	chr1-107												4.15e-08
mm9	chr1	108519439	108519599	+	7.8	chr1-262	1	91348	91348	yes	mm9	chr1	108434755	108610867	-	1	NM_009741:Bcl2	1.23e-05
mm9	chr1	108519439	108519599	+	7.8	chr1-262	2	91348	91348	no	mm9	chr1	108608349	108610867	-	1	NM_177410:Bcl2	1.23e-05
mm9	chr1	108799267	108799427	+	6.37	chr1-108	1	31678	-31678	no	mm9	chr1	108831025	108853655	+	1	NM_027971:Serpinb12	2.13e-06
mm9	chr1	108799267	108799427	+	6.37	chr1-108	2	36186	-36186	no	mm9	chr1	108835533	108853657	+	1	NM_001199213:Serpinb12	2.13e-06
mm9	chr1	108799267	108799427	+	6.37	chr1-108	3	41591	41591	no	mm9	chr1	108757756	108779925	+	1	NM_009257:Serpinb5	2.13e-06
mm9	chr1	108979217	108979377	+	7.8	chr1-683	1	760	760	yes	mm9	chr1	108974769	108980057	-	1	NM_201376:Serpinb3d	1.23e-05
mm9	chr1	109211189	109211349	+	7.8	chr1-684	1	36321	-36321	no	mm9	chr1	109167777	109174948	-	1	NM_201363:Serpinb3c	1.23e-05
mm9	chr1	109211189	109211349	+	7.8	chr1-684	2	47621	-47621	no	mm9	chr1	109258890	109277052	+	1	NM_025867:Serpinb11	1.23e-05
mm9	chr1	110056936	110057096	+	7.81	chr1-263												3.51e-06
mm9	chr1	110105109	110105269	+	7.8	chr1-686												1.23e-05
mm9	chr1	110144667	110144827	+	6.94	chr1-687												2.78e-05
mm9	chr1	110654857	110655017	+	8.77	chr1-688												1.38e-06
mm9	chr1	110715550	110715710	+	8.77	chr1-689												1.38e-06
mm9	chr1	111729779	111729939	+	7.81	chr1-265												3.51e-06
mm9	chr1	111751341	111751501	+	13.65	chr1-690												6.3e-12
mm9	chr1	112297553	112297713	+	7.8	chr1-691												1.23e-05
mm9	chr1	112378315	112378475	+	9.75	chr1-266												1.4e-07
mm9	chr1	112786407	112786567	+	4.63	chr1-109	1	87462	87462	yes	mm9	chr1	112785771	112873949	-	1	NM_001081386:Cdh19	1.79e-05
mm9	chr1	112911371	112911531	+	5.21	chr1-692	1	37502	-37502	no	mm9	chr1	112785771	112873949	-	1	NM_001081386:Cdh19	8.1e-05
mm9	chr1	112964493	112964653	+	8.77	chr1-693	1	90624	-90624	no	mm9	chr1	112785771	112873949	-	1	NM_001081386:Cdh19	1.38e-06
mm9	chr1	113035655	113035815	+	7.8	chr1-694												1.23e-05
mm9	chr1	113093950	113094110	+	7.81	chr1-695												3.51e-06
mm9	chr1	113324617	113324777	+	8.77	chr1-696												1.38e-06
mm9	chr1	113756416	113756576	+	9.75	chr1-267	1	4999	4999	yes	mm9	chr1	113755278	113761495	-	1	NM_001081316:Dsel	1.4e-07
mm9	chr1	113918631	113918791	+	7.8	chr1-697												1.23e-05
mm9	chr1	114033085	114033245	+	9.75	chr1-268												1.4e-07
mm9	chr1	114232875	114233035	+	12.67	chr1-269												8.64e-11
mm9	chr1	114293044	114293204	+	7.8	chr1-698												1.23e-05
mm9	chr1	114389386	114389546	+	8.77	chr1-270												1.38e-06
mm9	chr1	114900351	114900511	+	7.81	chr1-699												3.51e-06
mm9	chr1	115969858	115970018	+	8.68	chr1-271												4e-07
mm9	chr1	116131998	116132158	+	8.68	chr1-272												4e-07
mm9	chr1	116306896	116307056	+	8.77	chr1-700												1.38e-06
mm9	chr1	116316338	116316498	+	6.25	chr1-701												2.03e-05
mm9	chr1	116829745	116829905	+	8.77	chr1-703												1.38e-06
mm9	chr1	116908263	116908423	+	8.77	chr1-704												1.38e-06
mm9	chr1	117362380	117362540	+	7.8	chr1-705												1.23e-05
mm9	chr1	117498383	117498543	+	7.8	chr1-706	1	83250	-83250	no	mm9	chr1	117581713	118477251	+	1	NM_001077425:Cntnap5a	1.23e-05
mm9	chr1	117954702	117954862	+	4.96	chr1-273	1	373069	373069	yes	mm9	chr1	117581713	118477251	+	1	NM_001077425:Cntnap5a	4.96e-05
mm9	chr1	118192911	118193071	+	7.8	chr1-707	1	611278	611278	yes	mm9	chr1	117581713	118477251	+	1	NM_001077425:Cntnap5a	1.23e-05
mm9	chr1	118434898	118435058	+	7.64	chr1-110	1	853265	853265	yes	mm9	chr1	117581713	118477251	+	1	NM_001077425:Cntnap5a	3.72e-07
mm9	chr1	118524738	118524898	+	10.72	chr1-111												1.3e-08
mm9	chr1	118720440	118720600	+	7.8	chr1-708												1.23e-05
mm9	chr1	119416618	119416778	+	8.77	chr1-710												1.38e-06
mm9	chr1	120285358	120285518	+	4.96	chr1-274	1	196	-196	no	mm9	chr1	120285634	120506039	+	1	NM_001081276:Clasp1	4.96e-05
mm9	chr1	120285358	120285518	+	4.96	chr1-274	2	196	-196	no	mm9	chr1	120285634	120506039	+	1	NM_177548:Clasp1	4.96e-05
mm9	chr1	120285358	120285518	+	4.96	chr1-274	3	196	-196	no	mm9	chr1	120285634	120506039	+	1	NM_029709:Clasp1	4.96e-05
mm9	chr1	120443517	120443677	+	8.77	chr1-712	1	80924	-80924	no	mm9	chr1	120524521	120581745	+	1	NM_023755:Tfcp2l1	1.38e-06
mm9	chr1	120443517	120443677	+	8.77	chr1-712	2	87755	-87755	no	mm9	chr1	120355245	120355842	-	1	NR_027901:2900060B14Rik	1.38e-06
mm9	chr1	120443517	120443677	+	8.77	chr1-712	3	157963	157963	yes	mm9	chr1	120285634	120506039	+	1	NM_001081276:Clasp1	1.38e-06
mm9	chr1	120443517	120443677	+	8.77	chr1-712	4	157963	157963	yes	mm9	chr1	120285634	120506039	+	1	NM_177548:Clasp1	1.38e-06
mm9	chr1	120443517	120443677	+	8.77	chr1-712	5	157963	157963	yes	mm9	chr1	120285634	120506039	+	1	NM_029709:Clasp1	1.38e-06
mm9	chr1	121159523	121159683	+	7.81	chr1-714												3.51e-06
mm9	chr1	121547915	121548075	+	8.77	chr1-275	1	2418	-2418	no	mm9	chr1	121441609	121545577	-	1	NM_145506:Epb4.1l5	1.38e-06
mm9	chr1	121547915	121548075	+	8.77	chr1-275	2	2418	-2418	no	mm9	chr1	121491400	121545577	-	1	NM_001113416:Epb4.1l5	1.38e-06
mm9	chr1	121756575	121756735	+	8.77	chr1-715	1	23007	-23007	no	mm9	chr1	121554669	121733648	-	1	NM_019933:Ptpn4	1.38e-06
mm9	chr1	122159161	122159321	+	8.77	chr1-716	1	2616	2616	yes	mm9	chr1	122122992	122161857	-	1	NM_133186:Steap3	1.38e-06
mm9	chr1	122159161	122159321	+	8.77	chr1-716	2	8418	8418	yes	mm9	chr1	122122992	122167659	-	1	NM_001085409:Steap3	1.38e-06
mm9	chr1	122971863	122972023	+	8.77	chr1-717	1	12038	-12038	no	mm9	chr1	122983981	123017552	+	1	NR_038008:B230209K01Rik	1.38e-06
mm9	chr1	123004581	123004741	+	5.21	chr1-718	1	20680	20680	yes	mm9	chr1	122983981	123017552	+	1	NR_038008:B230209K01Rik	8.1e-05
mm9	chr1	123360464	123360624	+	9.75	chr1-719	1	32901	32901	yes	mm9	chr1	123327643	123403037	+	1	NM_029955:Ccdc93	1.4e-07
mm9	chr1	123360464	123360624	+	9.75	chr1-719	2	32901	32901	yes	mm9	chr1	123327643	123403037	+	1	NM_001025156:Ccdc93	1.4e-07
mm9	chr1	123599762	123599922	+	7.8	chr1-720												1.23e-05
mm9	chr1	124288549	124288709	+	8.77	chr1-721												1.38e-06
mm9	chr1	124339352	124339512	+	8.77	chr1-722												1.38e-06
mm9	chr1	125362675	125362835	+	9.75	chr1-112	1	579381	579381	yes	mm9	chr1	125228714	125942136	-	1	NM_199021:Dpp10	1.4e-07
mm9	chr1	126029068	126029228	+	9.75	chr1-280	1	87012	-87012	no	mm9	chr1	125228714	125942136	-	1	NM_199021:Dpp10	1.4e-07
mm9	chr1	126132814	126132974	+	5.21	chr1-723												8.1e-05
mm9	chr1	126404509	126404669	+	5.21	chr1-724												8.1e-05
mm9	chr1	126826485	126826645	+	6.45	chr1-281												2.27e-07
mm9	chr1	127006337	127006497	+	5.21	chr1-726												8.1e-05
mm9	chr1	127284812	127284972	+	8.77	chr1-727	1	47412	47412	no	mm9	chr1	127289481	127332304	-	1	NM_001205386:Actr3	1.38e-06
mm9	chr1	127284812	127284972	+	8.77	chr1-727	2	47412	47412	no	mm9	chr1	127289481	127332304	-	1	NM_023735:Actr3	1.38e-06
mm9	chr1	127284812	127284972	+	8.77	chr1-727	3	47412	47412	no	mm9	chr1	127289481	127332304	-	1	NM_001205385:Actr3	1.38e-06
mm9	chr1	127494604	127494764	+	6.94	chr1-282	1	37092	37092	no	mm9	chr1	127457592	127492261	+	1	NM_028787:Slc35f5	2.88e-06
mm9	chr1	127589293	127589453	+	10.72	chr1-113	1	15801	15801	yes	mm9	chr1	127573572	127770438	+	1	NM_027677:Gpr39	1.3e-08
mm9	chr1	127782677	127782837	+	8.77	chr1-730	1	26034	26034	yes	mm9	chr1	127768618	127808791	-	1	NM_145100:Lypd1	1.38e-06
mm9	chr1	128343619	128343779	+	5.79	chr1-283	1	45805	45805	yes	mm9	chr1	127810212	128389504	-	1	NM_172484:Nckap5	1.38e-05
mm9	chr1	128343619	128343779	+	5.79	chr1-283	2	383510	383510	yes	mm9	chr1	127810212	128727209	-	1	NM_176957:Nckap5	1.38e-05
mm9	chr1	128343619	128343779	+	5.79	chr1-283	3	383510	383510	yes	mm9	chr1	127810212	128727209	-	1	NM_001081756:Nckap5	1.38e-05
mm9	chr1	128494940	128495100	+	9.75	chr1-731	1	232189	232189	yes	mm9	chr1	127810212	128727209	-	1	NM_176957:Nckap5	1.4e-07
mm9	chr1	128494940	128495100	+	9.75	chr1-731	2	232189	232189	yes	mm9	chr1	127810212	128727209	-	1	NM_001081756:Nckap5	1.4e-07
mm9	chr1	128961237	128961397	+	6.25	chr1-733												2.03e-05
mm9	chr1	129057132	129057292	+	8.77	chr1-734	1	44350	-44350	no	mm9	chr1	129101562	129379549	+	1	NM_145128:Mgat5	1.38e-06
mm9	chr1	129711820	129711980	+	6.94	chr1-735	1	24967	24967	yes	mm9	chr1	129711847	129736867	-	1	NM_011737:Ysk4	2.78e-05
mm9	chr1	129973162	129973322	+	9.75	chr1-285	1	25743	25743	yes	mm9	chr1	129850762	129998985	-	1	NM_027678:Zranb3	1.4e-07
mm9	chr1	129973162	129973322	+	9.75	chr1-285	2	26640	-26640	no	mm9	chr1	129999882	130134312	+	1	NM_181750:R3hdm1	1.4e-07
mm9	chr1	130013786	130013946	+	8.77	chr1-736	1	13984	13984	yes	mm9	chr1	129999882	130134312	+	1	NM_181750:R3hdm1	1.38e-06
mm9	chr1	130013786	130013946	+	8.77	chr1-736	2	14881	-14881	no	mm9	chr1	129850762	129998985	-	1	NM_027678:Zranb3	1.38e-06
mm9	chr1	130256236	130256396	+	9.03	chr1-43	1	83	-83	no	mm9	chr1	130228167	130256233	-	1	NM_008567:Mcm6	4.85e-09
mm9	chr1	130423764	130423924	+	7.81	chr1-287	1	65032	65032	no	mm9	chr1	130484775	130488876	-	1	NM_009911:Cxcr4	3.51e-06
mm9	chr1	130494123	130494283	+	8.77	chr1-738	1	5327	-5327	no	mm9	chr1	130484775	130488876	-	1	NM_009911:Cxcr4	1.38e-06
mm9	chr1	130844893	130845053	+	7.81	chr1-739												3.51e-06
mm9	chr1	132638919	132639079	+	5.21	chr1-741	1	10447	10447	yes	mm9	chr1	132628552	132641199	+	1	NM_177604:AA986860	8.1e-05
mm9	chr1	132638919	132639079	+	5.21	chr1-741	2	13169	-13169	no	mm9	chr1	132585619	132625830	-	1	NM_001162415:Pfkfb2	8.1e-05
mm9	chr1	132929541	132929701	+	6.94	chr1-742	1	13200	13200	no	mm9	chr1	132916421	132921547	+	1	NM_010548:Il10	2.78e-05
mm9	chr1	133160409	133160569	+	7.64	chr1-114	1	15651	15651	yes	mm9	chr1	133151178	133176140	-	1	NM_019777:Ikbke	3.72e-07
mm9	chr1	133160409	133160569	+	7.64	chr1-114	2	18734	-18734	no	mm9	chr1	133072986	133141755	-	1	NM_018750:Rassf5	3.72e-07
mm9	chr1	133187825	133187985	+	5.21	chr1-743	1	11765	-11765	no	mm9	chr1	133151178	133176140	-	1	NM_019777:Ikbke	8.1e-05
mm9	chr1	133187825	133187985	+	5.21	chr1-743	2	236033	236033	yes	mm9	chr1	133181827	133423938	-	1	NM_001081011:Srgap2	8.1e-05
mm9	chr1	133367745	133367905	+	11.7	chr1-63	1	56113	56113	yes	mm9	chr1	133181827	133423938	-	1	NM_001081011:Srgap2	1.1e-09
mm9	chr1	133367745	133367905	+	11.7	chr1-63	2	56740	-56740	no	mm9	chr1	133424565	133436449	+	1	NM_175382:Fam72a	1.1e-09
mm9	chr1	133428356	133428516	+	7.81	chr1-745	1	3871	3871	yes	mm9	chr1	133424565	133436449	+	1	NM_175382:Fam72a	3.51e-06
mm9	chr1	133428356	133428516	+	7.81	chr1-745	2	4498	-4498	no	mm9	chr1	133181827	133423938	-	1	NM_001081011:Srgap2	3.51e-06
mm9	chr1	133916759	133916919	+	6.25	chr1-288	1	12658	12658	yes	mm9	chr1	133904181	133922261	+	1	NM_007923:Elk4	2.03e-05
mm9	chr1	134510604	134510764	+	8.77	chr1-747	1	28751	28751	yes	mm9	chr1	134461266	134539435	-	1	NM_001160316:Nfasc	1.38e-06
mm9	chr1	134510604	134510764	+	8.77	chr1-747	2	93219	93219	yes	mm9	chr1	134461266	134603903	-	1	NM_001160318:Nfasc	1.38e-06
mm9	chr1	134510604	134510764	+	8.77	chr1-747	3	127690	127690	yes	mm9	chr1	134461266	134638374	-	1	NM_182716:Nfasc	1.38e-06
mm9	chr1	134510604	134510764	+	8.77	chr1-747	4	127690	127690	yes	mm9	chr1	134461266	134638374	-	1	NM_001160317:Nfasc	1.38e-06
mm9	chr1	134574597	134574757	+	7.8	chr1-748	1	29226	29226	yes	mm9	chr1	134461266	134603903	-	1	NM_001160318:Nfasc	1.23e-05
mm9	chr1	134574597	134574757	+	7.8	chr1-748	2	35242	-35242	no	mm9	chr1	134461266	134539435	-	1	NM_001160316:Nfasc	1.23e-05
mm9	chr1	134574597	134574757	+	7.8	chr1-748	3	63697	63697	yes	mm9	chr1	134461266	134638374	-	1	NM_182716:Nfasc	1.23e-05
mm9	chr1	134574597	134574757	+	7.8	chr1-748	4	63697	63697	yes	mm9	chr1	134461266	134638374	-	1	NM_001160317:Nfasc	1.23e-05
mm9	chr1	135633609	135633769	+	7.8	chr1-750	1	16339	16339	yes	mm9	chr1	135603195	135650028	-	1	NM_001167949:Atp2b4	1.23e-05
mm9	chr1	135633609	135633769	+	7.8	chr1-750	2	16409	16409	yes	mm9	chr1	135600841	135650098	-	1	NM_213616:Atp2b4	1.23e-05
mm9	chr1	135719310	135719470	+	8.77	chr1-289	1	69292	-69292	no	mm9	chr1	135600841	135650098	-	1	NM_213616:Atp2b4	1.38e-06
mm9	chr1	135719310	135719470	+	8.77	chr1-289	2	69362	-69362	no	mm9	chr1	135603195	135650028	-	1	NM_001167949:Atp2b4	1.38e-06
mm9	chr1	135719310	135719470	+	8.77	chr1-289	3	84360	84360	no	mm9	chr1	135793770	135803750	-	1	NM_001160421:Optc	1.38e-06
mm9	chr1	135719310	135719470	+	8.77	chr1-289	4	84360	84360	no	mm9	chr1	135793770	135803750	-	1	NM_054076:Optc	1.38e-06
mm9	chr1	135719310	135719470	+	8.77	chr1-289	5	84360	84360	no	mm9	chr1	135797412	135803750	-	1	NM_001160422:Optc	1.38e-06
mm9	chr1	135719310	135719470	+	8.77	chr1-289	6	85186	85186	no	mm9	chr1	135793770	135804576	-	1	NM_001160420:Optc	1.38e-06
mm9	chr1	135719310	135719470	+	8.77	chr1-289	7	98588	98588	no	mm9	chr1	135806881	135817978	-	1	NM_054077:Prelp	1.38e-06
mm9	chr1	136627681	136627841	+	9.55	chr1-64	1	72537	72537	no	mm9	chr1	136676299	136700298	-	1	NR_015606:Ppp1r12b	4.15e-08
mm9	chr1	136627681	136627841	+	9.55	chr1-64	2	84504	84504	yes	mm9	chr1	136543257	136645994	+	1	NM_009307:Syt2	4.15e-08
mm9	chr1	136722707	136722867	+	5.21	chr1-290	1	22489	-22489	no	mm9	chr1	136676299	136700298	-	1	NR_015606:Ppp1r12b	8.1e-05
mm9	chr1	136722707	136722867	+	5.21	chr1-290	2	129730	129730	yes	mm9	chr1	136662519	136852517	-	1	NM_001081307:Ppp1r12b	8.1e-05
mm9	chr1	136919782	136919942	+	6.25	chr1-291	1	60709	60709	no	mm9	chr1	136859153	136870714	+	1	NM_026024:Ube2t	2.03e-05
mm9	chr1	136919782	136919942	+	6.25	chr1-291	2	67345	-67345	no	mm9	chr1	136662519	136852517	-	1	NM_001081307:Ppp1r12b	2.03e-05
mm9	chr1	136919782	136919942	+	6.25	chr1-291	3	81991	81991	yes	mm9	chr1	136882929	137001853	-	1	NM_001033409:Lgr6	2.03e-05
mm9	chr1	137155209	137155369	+	4.96	chr1-116	1	240	-240	no	mm9	chr1	137150150	137155049	-	1	NM_001163131:Elf3	4.96e-05
mm9	chr1	137155209	137155369	+	4.96	chr1-116	2	240	-240	no	mm9	chr1	137150150	137155049	-	1	NM_007921:Elf3	4.96e-05
mm9	chr1	137397587	137397747	+	7.81	chr1-292	1	70599	-70599	no	mm9	chr1	137278891	137327068	-	1	NM_153774:Ipo9	3.51e-06
mm9	chr1	137397587	137397747	+	7.81	chr1-292	2	84265	84265	yes	mm9	chr1	137331156	137481932	-	1	NM_173437:Nav1	3.51e-06
mm9	chr1	137993746	137993906	+	7.81	chr1-754	1	34151	-34151	no	mm9	chr1	138027977	138074591	+	1	NM_001039472:Kif21b	3.51e-06
mm9	chr1	137993746	137993906	+	7.81	chr1-754	2	44349	44349	yes	mm9	chr1	137949477	138016399	+	1	NM_014193:Cacna1s	3.51e-06
mm9	chr1	137993746	137993906	+	7.81	chr1-754	3	44349	44349	yes	mm9	chr1	137949477	138016399	+	1	NM_001081023:Cacna1s	3.51e-06
mm9	chr1	138174281	138174441	+	8.77	chr1-755	1	16911	-16911	no	mm9	chr1	138155490	138157450	-	1	NM_001101516:Gpr25	1.38e-06
mm9	chr1	138174281	138174441	+	8.77	chr1-755	2	68320	68320	yes	mm9	chr1	138164699	138242681	-	1	NM_001081360:Camsap2	1.38e-06
mm9	chr1	138747411	138747571	+	11.28	chr1-293	1	102716	102716	yes	mm9	chr1	138740160	138850207	-	1	NM_001159769:Nr5a2	3.48e-10
mm9	chr1	138747411	138747571	+	11.28	chr1-293	2	109534	109534	yes	mm9	chr1	138740160	138857025	-	1	NM_030676:Nr5a2	3.48e-10
mm9	chr1	138945769	138945929	+	6.94	chr1-756	1	88824	-88824	no	mm9	chr1	138740160	138857025	-	1	NM_030676:Nr5a2	2.78e-05
mm9	chr1	138945769	138945929	+	6.94	chr1-756	2	95642	-95642	no	mm9	chr1	138740160	138850207	-	1	NM_001159769:Nr5a2	2.78e-05
mm9	chr1	139096778	139096938	+	7.81	chr1-757												3.51e-06
mm9	chr1	139115341	139115501	+	7.81	chr1-294												3.51e-06
mm9	chr1	139185159	139185319	+	9.75	chr1-295												1.4e-07
mm9	chr1	139998728	139998888	+	9.75	chr1-296	1	73074	73074	yes	mm9	chr1	139959437	140071882	-	1	NM_001111316:Ptprc	1.4e-07
mm9	chr1	139998728	139998888	+	9.75	chr1-296	2	73074	73074	yes	mm9	chr1	139959437	140071882	-	1	NM_011210:Ptprc	1.4e-07
mm9	chr1	140011284	140011444	+	5.79	chr1-117	1	60518	60518	yes	mm9	chr1	139959437	140071882	-	1	NM_001111316:Ptprc	1.38e-05
mm9	chr1	140011284	140011444	+	5.79	chr1-117	2	60518	60518	yes	mm9	chr1	139959437	140071882	-	1	NM_011210:Ptprc	1.38e-05
mm9	chr1	140266855	140267015	+	5.79	chr1-44	1	96621	96621	no	mm9	chr1	140170314	140186039	+	1	NM_177397:Atp6v1g3	1.38e-05
mm9	chr1	140367235	140367395	+	10.72	chr1-118												1.3e-08
mm9	chr1	140466443	140466603	+	9.75	chr1-297	1	49750	49750	yes	mm9	chr1	140381290	140516273	-	1	NM_021605:Nek7	1.4e-07
mm9	chr1	140621703	140621863	+	7.8	chr1-758	1	43131	-43131	no	mm9	chr1	140536671	140578652	-	1	NR_040304:Gm5833	1.23e-05
mm9	chr1	140815391	140815551	+	10.72	chr1-119	1	44814	-44814	no	mm9	chr1	140860285	141072619	+	1	NM_001166501:Dennd1b	1.3e-08
mm9	chr1	140815391	140815551	+	10.72	chr1-119	2	48826	-48826	no	mm9	chr1	140864297	141072619	+	1	NM_181347:Dennd1b	1.3e-08
mm9	chr1	140815391	140815551	+	10.72	chr1-119	3	62040	-62040	no	mm9	chr1	140748555	140753431	-	1	NM_001081226:2310009B15Rik	1.3e-08
mm9	chr1	140934891	140935051	+	7.81	chr1-760	1	70674	70674	yes	mm9	chr1	140864297	141072619	+	1	NM_181347:Dennd1b	3.51e-06
mm9	chr1	140934891	140935051	+	7.81	chr1-760	2	74686	74686	yes	mm9	chr1	140860285	141072619	+	1	NM_001166501:Dennd1b	3.51e-06
mm9	chr1	140998620	140998780	+	4.96	chr1-120	1	134403	134403	yes	mm9	chr1	140864297	141072619	+	1	NM_181347:Dennd1b	4.96e-05
mm9	chr1	140998620	140998780	+	4.96	chr1-120	2	138415	138415	yes	mm9	chr1	140860285	141072619	+	1	NM_001166501:Dennd1b	4.96e-05
mm9	chr1	141251507	141251667	+	9.75	chr1-299	1	22066	22066	yes	mm9	chr1	141094830	141273653	-	1	NM_133239:Crb1	1.4e-07
mm9	chr1	141251507	141251667	+	9.75	chr1-299	2	24441	-24441	no	mm9	chr1	141276028	141299429	+	1	NR_040455:4933436E23Rik	1.4e-07
mm9	chr1	141333404	141333564	+	7.81	chr1-762	1	14525	14525	yes	mm9	chr1	141318959	141349584	+	1	NM_172643:Zbtb41	3.51e-06
mm9	chr1	141333404	141333564	+	7.81	chr1-762	2	17865	-17865	no	mm9	chr1	141351349	141390665	+	1	NM_009791:Aspm	3.51e-06
mm9	chr1	141337620	141337780	+	8.77	chr1-763	1	13649	-13649	no	mm9	chr1	141351349	141390665	+	1	NM_009791:Aspm	1.38e-06
mm9	chr1	141337620	141337780	+	8.77	chr1-763	2	18741	18741	yes	mm9	chr1	141318959	141349584	+	1	NM_172643:Zbtb41	1.38e-06
mm9	chr1	143309262	143309422	+	7.8	chr1-766												1.23e-05
mm9	chr1	144038945	144039105	+	5.79	chr1-767												1.38e-05
mm9	chr1	144229458	144229618	+	6.94	chr1-768												2.78e-05
mm9	chr1	144522403	144522563	+	8.77	chr1-769												1.38e-06
mm9	chr1	144736671	144736831	+	8.77	chr1-770												1.38e-06
mm9	chr1	145335714	145335874	+	5.21	chr1-771												5.65e-06
mm9	chr1	145468793	145468953	+	6.25	chr1-772	1	18953	-18953	no	mm9	chr1	145487826	145497067	+	1	NM_020025:B3galt2	2.03e-05
mm9	chr1	145468793	145468953	+	6.25	chr1-772	2	80941	80941	yes	mm9	chr1	145454628	145549814	-	1	NM_145991:Cdc73	2.03e-05
mm9	chr1	145634823	145634983	+	10.72	chr1-300	1	10496	10496	yes	mm9	chr1	145624407	145654596	+	1	NM_001159866:Uchl5	1.3e-08
mm9	chr1	145634823	145634983	+	10.72	chr1-300	2	10496	10496	yes	mm9	chr1	145624407	145654596	+	1	NM_019562:Uchl5	1.3e-08
mm9	chr1	145634823	145634983	+	10.72	chr1-300	3	10722	-10722	no	mm9	chr1	145597920	145624181	-	1	NM_013835:Trove2	1.3e-08
mm9	chr1	146020966	146021126	+	7.81	chr1-773	1	3456	3456	yes	mm9	chr1	145985796	146024502	-	1	NM_153171:Rgs13	3.51e-06
mm9	chr1	146603992	146604152	+	8.77	chr1-774	1	18479	18479	yes	mm9	chr1	146599970	146622551	-	1	NM_022881:Rgs18	1.38e-06
mm9	chr1	147455047	147455207	+	8.77	chr1-301												1.38e-06
mm9	chr1	148985391	148985551	+	7.8	chr1-776												1.23e-05
mm9	chr1	149078457	149078617	+	6.25	chr1-302												2.03e-05
mm9	chr1	149117364	149117524	+	8.77	chr1-777												1.38e-06
mm9	chr1	149375473	149375633	+	8.77	chr1-778												1.38e-06
mm9	chr1	149380286	149380446	+	8.77	chr1-779												1.38e-06
mm9	chr1	149464377	149464537	+	8.77	chr1-781												1.38e-06
mm9	chr1	149609638	149609798	+	6.94	chr1-121												2.88e-06
mm9	chr1	150386104	150386264	+	8.77	chr1-783												1.38e-06
mm9	chr1	150420233	150420393	+	8.77	chr1-784												1.38e-06
mm9	chr1	150450556	150450716	+	7.8	chr1-785												1.23e-05
mm9	chr1	150857122	150857282	+	8.77	chr1-786												1.38e-06
mm9	chr1	150951570	150951730	+	8.77	chr1-303												1.38e-06
mm9	chr1	151055726	151055886	+	8.77	chr1-787												1.38e-06
mm9	chr1	151089658	151089818	+	7.81	chr1-789												3.51e-06
mm9	chr1	151090261	151090421	+	8.77	chr1-790												1.38e-06
mm9	chr1	151231261	151231421	+	8.77	chr1-791												1.38e-06
mm9	chr1	151495699	151495859	+	6.94	chr1-792												2.78e-05
mm9	chr1	151546827	151546987	+	8.33	chr1-793												4.42e-08
mm9	chr1	151623827	151623987	+	7.8	chr1-794												1.23e-05
mm9	chr1	151806658	151806818	+	9.75	chr1-795	1	1676	1676	yes	mm9	chr1	151676751	151808414	-	1	NM_008869:Pla2g4a	1.4e-07
mm9	chr1	152261216	152261376	+	5.21	chr1-796	1	21111	-21111	no	mm9	chr1	152208440	152240185	-	1	NM_145511:BC003331	8.1e-05
mm9	chr1	152261216	152261376	+	5.21	chr1-796	2	21111	-21111	no	mm9	chr1	152208440	152240185	-	1	NM_001077237:BC003331	8.1e-05
mm9	chr1	152261216	152261376	+	5.21	chr1-796	3	21329	21329	yes	mm9	chr1	152239967	152297065	+	1	NM_133780:Tpr	8.1e-05
mm9	chr1	152296269	152296429	+	6.25	chr1-797	1	16946	16946	no	mm9	chr1	152296541	152313295	-	1	NM_021400:Prg4	2.03e-05
mm9	chr1	152296269	152296429	+	6.25	chr1-797	2	16946	16946	no	mm9	chr1	152296541	152313295	-	1	NM_001110146:Prg4	2.03e-05
mm9	chr1	152296269	152296429	+	6.25	chr1-797	3	56382	56382	yes	mm9	chr1	152239967	152297065	+	1	NM_133780:Tpr	2.03e-05
mm9	chr1	152859694	152859854	+	8.77	chr1-798	1	19209	-19209	no	mm9	chr1	152409631	152840565	-	1	NM_001024720:Hmcn1	1.38e-06
mm9	chr1	153412432	153412592	+	6.37	chr1-65	1	5990	-5990	no	mm9	chr1	153418502	153566477	+	1	NM_022018:Fam129a	2.13e-06
mm9	chr1	153944763	153944923	+	8.77	chr1-304	1	7393	-7393	no	mm9	chr1	153731653	153937450	-	1	NM_197990:1700025G04Rik	1.38e-06
mm9	chr1	153981248	153981408	+	6.94	chr1-801	1	43878	-43878	no	mm9	chr1	153731653	153937450	-	1	NM_197990:1700025G04Rik	2.78e-05
mm9	chr1	154518865	154519025	+	6.25	chr1-305	1	46704	-46704	no	mm9	chr1	154364659	154472241	-	1	NM_016846:Rgl1	2.03e-05
mm9	chr1	154602701	154602861	+	6.94	chr1-306	1	5101	5101	yes	mm9	chr1	154597680	154604674	+	1	NM_001081197:Apobec4	2.88e-06
mm9	chr1	154698831	154698991	+	4.96	chr1-307	1	26387	26387	yes	mm9	chr1	154684124	154725298	-	1	NM_001160257:Smg7	4.96e-05
mm9	chr1	154698831	154698991	+	4.96	chr1-307	2	50865	50865	yes	mm9	chr1	154684124	154749776	-	1	NM_001160256:Smg7	4.96e-05
mm9	chr1	154698831	154698991	+	4.96	chr1-307	3	50865	50865	yes	mm9	chr1	154684124	154749776	-	1	NM_001005507:Smg7	4.96e-05
mm9	chr1	154750255	154750415	+	7.8	chr1-803	1	559	-559	no	mm9	chr1	154684124	154749776	-	1	NM_001160256:Smg7	1.23e-05
mm9	chr1	154750255	154750415	+	7.8	chr1-803	2	559	-559	no	mm9	chr1	154684124	154749776	-	1	NM_001005507:Smg7	1.23e-05
mm9	chr1	154849786	154849946	+	6.94	chr1-308	1	47636	47636	yes	mm9	chr1	154802230	154966391	+	1	NM_175460:Nmnat2	2.78e-05
mm9	chr1	155334802	155334962	+	7.8	chr1-805	1	92	-92	no	mm9	chr1	155302887	155334790	-	1	NM_007842:Dhx9	1.23e-05
mm9	chr1	155859190	155859350	+	7.81	chr1-806												3.51e-06
mm9	chr1	156560867	156561027	+	8.77	chr1-807	1	12103	12103	yes	mm9	chr1	156239648	156573050	-	1	NM_009782:Cacna1e	1.38e-06
mm9	chr1	156929677	156929837	+	6.25	chr1-808	1	17009	17009	no	mm9	chr1	156943496	156946766	-	1	NM_010500:Ier5	2.03e-05
mm9	chr1	157250362	157250522	+	7.8	chr1-809	1	14132	14132	yes	mm9	chr1	157122786	157264574	-	1	NM_011273:Xpr1	1.23e-05
mm9	chr1	157694646	157694806	+	9.75	chr1-310	1	34697	-34697	no	mm9	chr1	157625284	157660029	-	1	NM_023268:Qsox1	1.4e-07
mm9	chr1	157694646	157694806	+	9.75	chr1-310	2	34697	-34697	no	mm9	chr1	157625284	157660029	-	1	NM_001024945:Qsox1	1.4e-07
mm9	chr1	157694646	157694806	+	9.75	chr1-310	3	125659	125659	yes	mm9	chr1	157692093	157820385	-	1	NM_001039184:Cep350	1.4e-07
mm9	chr1	157735313	157735473	+	10.72	chr1-66	1	75364	-75364	no	mm9	chr1	157625284	157660029	-	1	NM_023268:Qsox1	1.3e-08
mm9	chr1	157735313	157735473	+	10.72	chr1-66	2	75364	-75364	no	mm9	chr1	157625284	157660029	-	1	NM_001024945:Qsox1	1.3e-08
mm9	chr1	157735313	157735473	+	10.72	chr1-66	3	84992	84992	yes	mm9	chr1	157692093	157820385	-	1	NM_001039184:Cep350	1.3e-08
mm9	chr1	158759121	158759281	+	7.64	chr1-67	1	9952	-9952	no	mm9	chr1	158769153	158791209	+	1	NM_028333:Angptl1	3.72e-07
mm9	chr1	158759121	158759281	+	7.64	chr1-67	2	110317	110317	yes	mm9	chr1	158734296	158869518	-	1	NM_001159966:Ralgps2	3.72e-07
mm9	chr1	158759121	158759281	+	7.64	chr1-67	3	110556	110556	yes	mm9	chr1	158734296	158869757	-	1	NM_023884:Ralgps2	3.72e-07
mm9	chr1	158759121	158759281	+	7.64	chr1-67	4	110556	110556	yes	mm9	chr1	158734296	158869757	-	1	NM_001159967:Ralgps2	3.72e-07
mm9	chr1	158759121	158759281	+	7.64	chr1-67	5	110556	110556	yes	mm9	chr1	158734296	158869757	-	1	NM_001159968:Ralgps2	3.72e-07
mm9	chr1	158759121	158759281	+	7.64	chr1-67	6	110556	110556	yes	mm9	chr1	158734296	158869757	-	1	NM_001159965:Ralgps2	3.72e-07
mm9	chr1	158759121	158759281	+	7.64	chr1-67	7	110556	110556	yes	mm9	chr1	158734296	158869757	-	1	NR_027640:Ralgps2	3.72e-07
mm9	chr1	159015104	159015264	+	8.77	chr1-811	1	23592	23592	no	mm9	chr1	159029278	159038776	-	1	NM_028540:1700057K13Rik	1.38e-06
mm9	chr1	159082456	159082616	+	5.21	chr1-311	1	43760	-43760	no	mm9	chr1	159029278	159038776	-	1	NM_028540:1700057K13Rik	8.1e-05
mm9	chr1	159082456	159082616	+	5.21	chr1-311	2	260190	260190	yes	mm9	chr1	159065313	159342726	-	1	NM_177644:Rasal2	8.1e-05
mm9	chr1	159112906	159113066	+	8.77	chr1-312	1	74210	-74210	no	mm9	chr1	159029278	159038776	-	1	NM_028540:1700057K13Rik	1.38e-06
mm9	chr1	159112906	159113066	+	8.77	chr1-312	2	229740	229740	yes	mm9	chr1	159065313	159342726	-	1	NM_177644:Rasal2	1.38e-06
mm9	chr1	159129792	159129952	+	6.94	chr1-812	1	91096	-91096	no	mm9	chr1	159029278	159038776	-	1	NM_028540:1700057K13Rik	2.78e-05
mm9	chr1	159129792	159129952	+	6.94	chr1-812	2	212854	212854	yes	mm9	chr1	159065313	159342726	-	1	NM_177644:Rasal2	2.78e-05
mm9	chr1	159392223	159392383	+	7.8	chr1-813	1	3591	3591	yes	mm9	chr1	159388712	159418864	+	1	NM_001033284:BC026585	1.23e-05
mm9	chr1	159659564	159659724	+	7.81	chr1-313												3.51e-06
mm9	chr1	159823287	159823447	+	7.81	chr1-814												3.51e-06
mm9	chr1	159914734	159914894	+	5.21	chr1-815												8.1e-05
mm9	chr1	160258373	160258533	+	6.94	chr1-816	1	27938	27938	yes	mm9	chr1	160175399	160286391	-	1	NM_207583:Fam5b	2.78e-05
mm9	chr1	160258373	160258533	+	6.94	chr1-816	2	33981	-33981	no	mm9	chr1	160292434	160621917	+	1	NM_007495:Astn1	2.78e-05
mm9	chr1	160258373	160258533	+	6.94	chr1-816	3	33981	-33981	no	mm9	chr1	160292434	160621917	+	1	NM_001205204:Astn1	2.78e-05
mm9	chr1	160352910	160353070	+	9.75	chr1-314	1	60556	60556	yes	mm9	chr1	160292434	160621917	+	1	NM_007495:Astn1	1.4e-07
mm9	chr1	160352910	160353070	+	9.75	chr1-314	2	60556	60556	yes	mm9	chr1	160292434	160621917	+	1	NM_001205204:Astn1	1.4e-07
mm9	chr1	160352910	160353070	+	9.75	chr1-314	3	66599	-66599	no	mm9	chr1	160175399	160286391	-	1	NM_207583:Fam5b	1.4e-07
mm9	chr1	160352910	160353070	+	9.75	chr1-314	4	82765	-82765	no	mm9	chr1	160435755	160435864	+	1	NR_030441:Mir488	1.4e-07
mm9	chr1	160747267	160747427	+	8.68	chr1-122	1	140222	140222	yes	mm9	chr1	160641861	160887569	-	1	NM_001085376:Pappa2	4e-07
mm9	chr1	160900474	160900634	+	6.25	chr1-817	1	12985	-12985	no	mm9	chr1	160641861	160887569	-	1	NM_001085376:Pappa2	2.03e-05
mm9	chr1	161076071	161076231	+	7.8	chr1-818	1	86305	-86305	no	mm9	chr1	161162456	161277711	+	1	NM_011931:Rfwd2	1.23e-05
mm9	chr1	161240775	161240935	+	7.8	chr1-819	1	29582	-29582	no	mm9	chr1	161270437	161270555	+	1	NR_028518:Scarna3a	1.23e-05
mm9	chr1	161240775	161240935	+	7.8	chr1-819	2	29633	-29633	no	mm9	chr1	161270488	161270554	+	1	NR_039543:Mir1843b	1.23e-05
mm9	chr1	161240775	161240935	+	7.8	chr1-819	3	78399	78399	yes	mm9	chr1	161162456	161277711	+	1	NM_011931:Rfwd2	1.23e-05
mm9	chr1	161520121	161520281	+	6.25	chr1-820	1	66302	66302	yes	mm9	chr1	161453899	161855053	+	1	NM_022312:Tnr	2.03e-05
mm9	chr1	162473043	162473203	+	6.82	chr1-825	1	34761	34761	no	mm9	chr1	162506798	162507884	-	1	NM_001146330:Gpr52	9.73e-05
mm9	chr1	162473043	162473203	+	6.82	chr1-825	2	249946	249946	yes	mm9	chr1	162186702	162723069	-	1	NM_013862:Rabgap1l	9.73e-05
mm9	chr1	162852235	162852395	+	8.77	chr1-826	1	15774	15774	yes	mm9	chr1	162836541	162905107	+	1	NM_001024952:Rc3h1	1.38e-06
mm9	chr1	162956743	162956903	+	13.65	chr1-315	1	7567	7567	yes	mm9	chr1	162947886	162964390	-	1	NM_173424:Zbtb37	6.3e-12
mm9	chr1	162956743	162956903	+	13.65	chr1-315	2	8473	-8473	no	mm9	chr1	162965296	162968668	+	1	NR_002840:Gas5	6.3e-12
mm9	chr1	162956743	162956903	+	13.65	chr1-315	3	10660	-10660	no	mm9	chr1	162967483	162967574	+	1	NR_039577:Mir5117	6.3e-12
mm9	chr1	162993484	162993644	+	9.75	chr1-123	1	7199	7199	yes	mm9	chr1	162970743	163000763	-	1	NM_172644:Dars2	1.4e-07
mm9	chr1	162993484	162993644	+	9.75	chr1-123	2	7458	-7458	no	mm9	chr1	163001022	163016474	+	1	NM_001159930:Cenpl	1.4e-07
mm9	chr1	162993484	162993644	+	9.75	chr1-123	3	7458	-7458	no	mm9	chr1	163001022	163016474	+	1	NM_027429:Cenpl	1.4e-07
mm9	chr1	163142396	163142556	+	7.8	chr1-827	1	38821	38821	no	mm9	chr1	163170242	163181297	-	1	NM_007453:Prdx6	1.23e-05
mm9	chr1	163142396	163142556	+	7.8	chr1-827	2	53031	-53031	no	mm9	chr1	163086973	163089445	-	1	NM_001195189:4930469G21Rik	1.23e-05
mm9	chr1	163194298	163194458	+	8.77	chr1-317	1	13081	-13081	no	mm9	chr1	163170242	163181297	-	1	NM_007453:Prdx6	1.38e-06
mm9	chr1	163428462	163428622	+	8.77	chr1-828	1	3755	3755	yes	mm9	chr1	163424787	163435421	+	1	NM_183391:Tnfsf18	1.38e-06
mm9	chr1	163748705	163748865	+	9.75	chr1-125	1	30159	-30159	no	mm9	chr1	163710822	163718626	-	1	NM_010177:Fasl	1.4e-07
mm9	chr1	163748705	163748865	+	9.75	chr1-125	2	30159	-30159	no	mm9	chr1	163710822	163718626	-	1	NM_001205243:Fasl	1.4e-07
mm9	chr1	163748705	163748865	+	9.75	chr1-125	3	58007	58007	yes	mm9	chr1	163746242	163806792	-	1	NM_172645:AI848100	1.4e-07
mm9	chr1	163765097	163765257	+	4.77	chr1-126	1	41615	41615	yes	mm9	chr1	163746242	163806792	-	1	NM_172645:AI848100	3e-05
mm9	chr1	163765097	163765257	+	4.77	chr1-126	2	46551	-46551	no	mm9	chr1	163710822	163718626	-	1	NM_010177:Fasl	3e-05
mm9	chr1	163765097	163765257	+	4.77	chr1-126	3	46551	-46551	no	mm9	chr1	163710822	163718626	-	1	NM_001205243:Fasl	3e-05
mm9	chr1	163807045	163807205	+	6.94	chr1-318	1	333	-333	no	mm9	chr1	163746242	163806792	-	1	NM_172645:AI848100	2.88e-06
mm9	chr1	164118745	164118905	+	5.21	chr1-319	1	28928	-28928	no	mm9	chr1	164147753	164155681	+	1	NR_002870:Dnm3os	8.1e-05
mm9	chr1	164118745	164118905	+	5.21	chr1-319	2	29119	-29119	no	mm9	chr1	164147944	164148054	+	1	NR_029810:Mir199a-2	8.1e-05
mm9	chr1	164118745	164118905	+	5.21	chr1-319	3	34673	-34673	no	mm9	chr1	164153498	164153608	+	1	NR_029796:Mir214	8.1e-05
mm9	chr1	164118745	164118905	+	5.21	chr1-319	4	289336	289336	yes	mm9	chr1	163917432	164408161	-	1	NM_001038619:Dnm3	8.1e-05
mm9	chr1	164118745	164118905	+	5.21	chr1-319	5	289340	289340	yes	mm9	chr1	163920353	164408165	-	1	NM_172646:Dnm3	8.1e-05
mm9	chr1	164235496	164235656	+	7.81	chr1-830	1	82078	82078	no	mm9	chr1	164153498	164153608	+	1	NR_029796:Mir214	3.51e-06
mm9	chr1	164235496	164235656	+	7.81	chr1-830	2	87632	87632	no	mm9	chr1	164147944	164148054	+	1	NR_029810:Mir199a-2	3.51e-06
mm9	chr1	164235496	164235656	+	7.81	chr1-830	3	87823	87823	no	mm9	chr1	164147753	164155681	+	1	NR_002870:Dnm3os	3.51e-06
mm9	chr1	164235496	164235656	+	7.81	chr1-830	4	172585	172585	yes	mm9	chr1	163917432	164408161	-	1	NM_001038619:Dnm3	3.51e-06
mm9	chr1	164235496	164235656	+	7.81	chr1-830	5	172589	172589	yes	mm9	chr1	163920353	164408165	-	1	NM_172646:Dnm3	3.51e-06
mm9	chr1	164379990	164380150	+	9.55	chr1-320	1	28091	28091	yes	mm9	chr1	163917432	164408161	-	1	NM_001038619:Dnm3	4.15e-08
mm9	chr1	164379990	164380150	+	9.55	chr1-320	2	28095	28095	yes	mm9	chr1	163920353	164408165	-	1	NM_172646:Dnm3	4.15e-08
mm9	chr1	164995689	164995849	+	5.21	chr1-321	1	20032	20032	yes	mm9	chr1	164954432	165015801	-	1	NM_030071:4921528O07Rik	8.1e-05
mm9	chr1	165030705	165030865	+	6.94	chr1-127	1	14984	-14984	no	mm9	chr1	164954432	165015801	-	1	NM_030071:4921528O07Rik	2.88e-06
mm9	chr1	165384589	165384749	+	8.77	chr1-835	1	50897	-50897	no	mm9	chr1	165315039	165333772	-	1	NM_178883:Gorab	1.38e-06
mm9	chr1	165900575	165900735	+	9.75	chr1-323	1	24257	24257	yes	mm9	chr1	165884138	165924912	-	1	NM_201364:BC055324	1.4e-07
mm9	chr1	165900575	165900735	+	9.75	chr1-323	2	24420	-24420	no	mm9	chr1	165925075	165927374	+	1	NM_027279:2810422O20Rik	1.4e-07
mm9	chr1	165986724	165986884	+	7.81	chr1-836	1	5402	-5402	no	mm9	chr1	165992206	166010916	+	1	NM_001164059:Sell	3.51e-06
mm9	chr1	165986724	165986884	+	7.81	chr1-836	2	5402	-5402	no	mm9	chr1	165992206	166010916	+	1	NM_011346:Sell	3.51e-06
mm9	chr1	165986724	165986884	+	7.81	chr1-836	3	8440	8440	yes	mm9	chr1	165978364	165987808	+	1	NM_011345:Sele	3.51e-06
mm9	chr1	165995575	165995735	+	7.81	chr1-837	1	3449	3449	yes	mm9	chr1	165992206	166010916	+	1	NM_001164059:Sell	3.51e-06
mm9	chr1	165995575	165995735	+	7.81	chr1-837	2	3449	3449	yes	mm9	chr1	165992206	166010916	+	1	NM_011346:Sell	3.51e-06
mm9	chr1	166027939	166028099	+	7.81	chr1-839	1	17375	-17375	no	mm9	chr1	166045394	166080157	+	1	NM_011347:Selp	3.51e-06
mm9	chr1	167556584	167556744	+	8.77	chr1-843	1	8008	8008	yes	mm9	chr1	167522311	167564672	-	1	NM_001001880:Mpzl1	1.38e-06
mm9	chr1	167556584	167556744	+	8.77	chr1-843	2	8008	8008	yes	mm9	chr1	167522311	167564672	-	1	NM_001083897:Mpzl1	1.38e-06
mm9	chr1	169238693	169238853	+	7.33	chr1-9	1	27	-27	yes	mm9	chr1	169238800	169264109	+	1	NM_001039483:Tmco1	5.11e-11
mm9	chr1	169961150	169961310	+	9.75	chr1-326												1.4e-07
mm9	chr1	170303855	170304015	+	6.94	chr1-845	1	58454	58454	yes	mm9	chr1	170049494	170362389	-	1	NM_008783:Pbx1	2.78e-05
mm9	chr1	170303855	170304015	+	6.94	chr1-845	2	58454	58454	yes	mm9	chr1	170083999	170362389	-	1	NM_183355:Pbx1	2.78e-05
mm9	chr1	171332961	171333121	+	7.8	chr1-848												1.23e-05
mm9	chr1	171461488	171461648	+	10.72	chr1-128	1	27	27	yes	mm9	chr1	171428064	171461595	-	1	NM_023284:Nuf2	1.3e-08
mm9	chr1	171557663	171557823	+	6.94	chr1-849	1	27888	-27888	no	mm9	chr1	171585631	171623657	+	1	NM_009063:Rgs5	2.78e-05
mm9	chr1	171914449	171914609	+	6.25	chr1-327	1	14990	14990	no	mm9	chr1	171899539	171902527	+	1	NR_040438:3110045C21Rik	2.03e-05
mm9	chr1	171914449	171914609	+	6.25	chr1-327	2	15193	-15193	no	mm9	chr1	171879667	171899336	-	1	NM_010476:Hsd17b7	2.03e-05
mm9	chr1	171914449	171914609	+	6.25	chr1-327	3	104546	104546	yes	mm9	chr1	171902437	172019075	-	1	NM_022563:Ddr2	2.03e-05
mm9	chr1	172077635	172077795	+	7.8	chr1-850	1	27362	27362	yes	mm9	chr1	172072133	172105077	-	1	NM_133806:Uap1	1.23e-05
mm9	chr1	173102086	173102246	+	6.94	chr1-853	1	21323	21323	no	mm9	chr1	173080843	173091254	+	1	NM_008623:Mpz	2.78e-05
mm9	chr1	173102086	173102246	+	6.94	chr1-853	2	21432	-21432	no	mm9	chr1	173059287	173080734	-	1	NM_025321:Sdhc	2.78e-05
mm9	chr1	173102086	173102246	+	6.94	chr1-853	3	24233	24233	no	mm9	chr1	173103394	173126399	-	1	NM_025557:Pcp4l1	2.78e-05
mm9	chr1	173383080	173383240	+	5.21	chr1-854	1	15469	15469	yes	mm9	chr1	173367691	173394724	+	1	NM_172647:F11r	8.1e-05
mm9	chr1	173459031	173459191	+	7.81	chr1-855	1	6314	6314	yes	mm9	chr1	173448254	173465425	-	1	NM_010584:Itln1	3.51e-06
mm9	chr1	173472917	173473077	+	5.21	chr1-857	1	7572	-7572	no	mm9	chr1	173448254	173465425	-	1	NM_010584:Itln1	8.1e-05
mm9	chr1	173852131	173852291	+	5.79	chr1-328	1	4544	4544	yes	mm9	chr1	173847667	173873999	+	1	NM_030710:Slamf6	1.38e-05
mm9	chr1	173874071	173874231	+	9.75	chr1-860	1	26484	26484	no	mm9	chr1	173847667	173873999	+	1	NM_030710:Slamf6	1.4e-07
mm9	chr1	173940921	173941081	+	6.25	chr1-861	1	16398	16398	yes	mm9	chr1	173934501	173957399	-	1	NM_033509:Vangl2	2.03e-05
mm9	chr1	174330316	174330476	+	10.72	chr1-68	1	23735	23735	no	mm9	chr1	174306661	174314230	+	1	NM_026234:Pigm	1.3e-08
mm9	chr1	174334307	174334467	+	8.77	chr1-329	1	27726	27726	no	mm9	chr1	174306661	174314230	+	1	NM_026234:Pigm	1.38e-06
mm9	chr1	174709281	174709441	+	5.21	chr1-863	1	81175	81175	no	mm9	chr1	174628186	174630097	+	1	NM_007768:Crp	8.1e-05
mm9	chr1	174966944	174967104	+	5.79	chr1-330	1	80126	80126	no	mm9	chr1	174886898	174887948	+	1	NM_008763:Olfr16	1.38e-05
mm9	chr1	174966944	174967104	+	5.79	chr1-330	2	94322	94322	no	mm9	chr1	175060413	175061346	-	1	NM_146764:Olfr1408	1.38e-05
mm9	chr1	175258362	175258522	+	8.77	chr1-864	1	5192	5192	no	mm9	chr1	175262016	175263634	-	1	NM_010045:Darc	1.38e-06
mm9	chr1	176143444	176143604	+	10.72	chr1-865	1	37583	37583	no	mm9	chr1	176180019	176181107	-	1	NM_146715:Olfr419	1.3e-08
mm9	chr1	176143444	176143604	+	10.72	chr1-865	2	40618	40618	yes	mm9	chr1	176102906	176178580	+	1	NM_011465:Spna1	1.3e-08
mm9	chr1	176143444	176143604	+	10.72	chr1-865	3	54672	54672	no	mm9	chr1	176088852	176089898	+	1	NM_146305:Olfr420	1.3e-08
mm9	chr1	176373835	176373995	+	8.77	chr1-866	1	4840	-4840	no	mm9	chr1	176378755	176379733	+	1	NM_207694:Olfr220	1.38e-06
mm9	chr1	176794285	176794445	+	8.77	chr1-867	1	57585	57585	yes	mm9	chr1	176763915	176851950	-	1	NM_011825:Grem2	1.38e-06
mm9	chr1	177992448	177992608	+	4.77	chr1-129	1	151545	151545	yes	mm9	chr1	177892436	178144073	-	1	NM_001195816:Pld5	3e-05
mm9	chr1	177992448	177992608	+	4.77	chr1-129	2	212915	212915	yes	mm9	chr1	177892436	178205443	-	1	NM_176916:Pld5	3e-05
mm9	chr1	178012112	178012272	+	6.94	chr1-868	1	131881	131881	yes	mm9	chr1	177892436	178144073	-	1	NM_001195816:Pld5	2.78e-05
mm9	chr1	178012112	178012272	+	6.94	chr1-868	2	193251	193251	yes	mm9	chr1	177892436	178205443	-	1	NM_176916:Pld5	2.78e-05
mm9	chr1	178262731	178262891	+	7.8	chr1-869	1	57368	-57368	no	mm9	chr1	177892436	178205443	-	1	NM_176916:Pld5	1.23e-05
mm9	chr1	178267827	178267987	+	8.77	chr1-870	1	62464	-62464	no	mm9	chr1	177892436	178205443	-	1	NM_176916:Pld5	1.38e-06
mm9	chr1	178671782	178671942	+	9.75	chr1-130	1	30692	30692	no	mm9	chr1	178702455	178702554	-	1	NR_029775:Mir350	1.4e-07
mm9	chr1	178671782	178671942	+	9.75	chr1-130	2	65393	65393	yes	mm9	chr1	178663783	178737255	-	1	NM_001099637:Cep170	1.4e-07
mm9	chr1	179136439	179136599	+	7.64	chr1-331	1	42379	42379	yes	mm9	chr1	178952245	179178898	-	1	NM_011785:Akt3	3.72e-07
mm9	chr1	179215946	179216106	+	8.77	chr1-873	1	37128	-37128	no	mm9	chr1	178952245	179178898	-	1	NM_011785:Akt3	1.38e-06
mm9	chr1	179504621	179504781	+	6.94	chr1-332	1	68373	68373	no	mm9	chr1	179571672	179573074	-	1	NR_037994:2310043L19Rik	2.88e-06
mm9	chr1	179726830	179726990	+	7.64	chr1-131	1	270	-270	no	mm9	chr1	179693308	179726640	-	1	NM_007422:Adss	3.72e-07
mm9	chr1	179997399	179997559	+	9.03	chr1-333	1	75914	75914	no	mm9	chr1	179921565	179978422	+	1	NM_001034899:Gm16432	4.85e-09
mm9	chr1	180180163	180180323	+	5.46	chr1-132	1	62696	62696	yes	mm9	chr1	180117547	180182728	+	1	NM_024282:Pppde1	8.94e-06
mm9	chr1	180180163	180180323	+	5.46	chr1-132	2	69040	-69040	no	mm9	chr1	180249283	180252824	+	1	NM_025511:Fam36a	8.94e-06
mm9	chr1	180180163	180180323	+	5.46	chr1-132	3	87672	87672	no	mm9	chr1	180258430	180267915	-	1	NM_016805:Hnrnpu	8.94e-06
mm9	chr1	180187178	180187338	+	8.77	chr1-875	1	62025	-62025	no	mm9	chr1	180249283	180252824	+	1	NM_025511:Fam36a	1.38e-06
mm9	chr1	180187178	180187338	+	8.77	chr1-875	2	69711	69711	no	mm9	chr1	180117547	180182728	+	1	NM_024282:Pppde1	1.38e-06
mm9	chr1	180187178	180187338	+	8.77	chr1-875	3	80657	80657	no	mm9	chr1	180258430	180267915	-	1	NM_016805:Hnrnpu	1.38e-06
mm9	chr1	180425609	180425769	+	6.94	chr1-334	1	33566	-33566	no	mm9	chr1	180459255	180862988	+	1	NM_001161665:Kif26b	2.88e-06
mm9	chr1	180668519	180668679	+	11.7	chr1-69	1	209344	209344	yes	mm9	chr1	180459255	180862988	+	1	NM_001161665:Kif26b	1.1e-09
mm9	chr1	181031872	181032032	+	8.77	chr1-877	1	416182	416182	yes	mm9	chr1	180885169	181448134	-	1	NM_027188:Smyd3	1.38e-06
mm9	chr1	181347326	181347486	+	8.77	chr1-335	1	100728	100728	yes	mm9	chr1	180885169	181448134	-	1	NM_027188:Smyd3	1.38e-06
mm9	chr1	181362087	181362247	+	7.8	chr1-879	1	85967	85967	yes	mm9	chr1	180885169	181448134	-	1	NM_027188:Smyd3	1.23e-05
mm9	chr1	181778001	181778161	+	8.68	chr1-336	1	43935	-43935	no	mm9	chr1	181675034	181734146	-	1	NM_026375:Ahctf1	4e-07
mm9	chr1	181967714	181967874	+	10.72	chr1-133	1	76575	76575	yes	mm9	chr1	181891219	182095733	+	1	NM_001033285:Cdc42bpa	1.3e-08
mm9	chr1	182159964	182160124	+	7.81	chr1-881	1	16037	16037	yes	mm9	chr1	182157134	182176081	-	1	NM_011183:Psen2	3.51e-06
mm9	chr1	182159964	182160124	+	7.81	chr1-881	2	26387	26387	yes	mm9	chr1	182157134	182186431	-	1	NM_001128605:Psen2	3.51e-06
mm9	chr1	182391513	182391673	+	5.21	chr1-338	1	22042	22042	yes	mm9	chr1	182362503	182413635	-	1	NM_001081227:6330403A02Rik	8.1e-05
mm9	chr1	182930289	182930449	+	6.94	chr1-882	1	17257	17257	yes	mm9	chr1	182919686	182947626	-	1	NM_010145:Ephx1	2.78e-05
mm9	chr1	183586346	183586506	+	6.25	chr1-885												2.03e-05
mm9	chr1	183904700	183904860	+	9.75	chr1-887	1	45331	45331	yes	mm9	chr1	183834575	183950111	-	1	NM_010135:Enah	1.4e-07
mm9	chr1	183904700	183904860	+	9.75	chr1-887	2	45331	45331	yes	mm9	chr1	183834575	183950111	-	1	NM_008680:Enah	1.4e-07
mm9	chr1	183904700	183904860	+	9.75	chr1-887	3	45331	45331	yes	mm9	chr1	183834575	183950111	-	1	NM_001083121:Enah	1.4e-07
mm9	chr1	183904700	183904860	+	9.75	chr1-887	4	45331	45331	yes	mm9	chr1	183834575	183950111	-	1	NM_001083120:Enah	1.4e-07
mm9	chr1	184157676	184157836	+	9.75	chr1-339	1	55134	55134	no	mm9	chr1	184205900	184212890	-	1	NM_007853:Degs1	1.4e-07
mm9	chr1	184157676	184157836	+	9.75	chr1-339	2	69527	-69527	no	mm9	chr1	184087308	184088229	-	1	NM_001166728:Vmn1r1	1.4e-07
mm9	chr1	184157676	184157836	+	9.75	chr1-339	3	73208	-73208	no	mm9	chr1	184230964	184233420	+	1	NR_015458:1700047M11Rik	1.4e-07
mm9	chr1	184213639	184213799	+	9.75	chr1-340	1	829	-829	no	mm9	chr1	184205900	184212890	-	1	NM_007853:Degs1	1.4e-07
mm9	chr1	184487038	184487198	+	7.8	chr1-889	1	8019	-8019	no	mm9	chr1	184495137	184536657	+	1	NM_001145806:Capn8	1.23e-05
mm9	chr1	184487038	184487198	+	7.8	chr1-889	2	8019	-8019	no	mm9	chr1	184495137	184562483	+	1	NM_130890:Capn8	1.23e-05
mm9	chr1	184514462	184514622	+	5.79	chr1-341	1	19405	19405	yes	mm9	chr1	184495137	184536657	+	1	NM_001145806:Capn8	1.38e-05
mm9	chr1	184514462	184514622	+	5.79	chr1-341	2	19405	19405	yes	mm9	chr1	184495137	184562483	+	1	NM_130890:Capn8	1.38e-05
mm9	chr1	184559747	184559907	+	8.77	chr1-890	1	64690	64690	no	mm9	chr1	184495137	184536657	+	1	NM_001145806:Capn8	1.38e-06
mm9	chr1	184559747	184559907	+	8.77	chr1-890	2	64690	64690	yes	mm9	chr1	184495137	184562483	+	1	NM_130890:Capn8	1.38e-06
mm9	chr1	184581537	184581697	+	8.77	chr1-342	1	86480	86480	no	mm9	chr1	184495137	184536657	+	1	NM_001145806:Capn8	1.38e-06
mm9	chr1	184581537	184581697	+	8.77	chr1-342	2	86480	86480	no	mm9	chr1	184495137	184562483	+	1	NM_130890:Capn8	1.38e-06
mm9	chr1	184581537	184581697	+	8.77	chr1-342	3	97694	97694	no	mm9	chr1	184677256	184679311	-	1	NM_001033547:4922505E12Rik	1.38e-06
mm9	chr1	184842236	184842396	+	8.77	chr1-891	1	42602	-42602	no	mm9	chr1	184884918	184906175	+	1	NM_016928:Tlr5	1.38e-06
mm9	chr1	185428814	185428974	+	7.81	chr1-892												3.51e-06
mm9	chr1	185925622	185925782	+	6.25	chr1-345	1	67363	67363	no	mm9	chr1	185858339	185899515	+	1	NM_022019:Dusp10	2.03e-05
mm9	chr1	185925622	185925782	+	6.25	chr1-345	2	67825	-67825	no	mm9	chr1	185856910	185857877	-	1	NM_028516:1700056E22Rik	2.03e-05
mm9	chr1	186078958	186079118	+	4.96	chr1-346												4.96e-05
mm9	chr1	186450822	186450982	+	5.79	chr1-347	1	69332	-69332	no	mm9	chr1	186351719	186381570	-	1	NR_040472:1700112H15Rik	1.38e-05
mm9	chr1	186450822	186450982	+	5.79	chr1-347	2	85473	-85473	no	mm9	chr1	186536375	186542868	+	1	NR_040627:4930488B22Rik	1.38e-05
mm9	chr1	186560811	186560971	+	7.81	chr1-896	1	4519	-4519	no	mm9	chr1	186551023	186556372	-	1	NM_008250:Hlx	3.51e-06
mm9	chr1	186818208	186818368	+	8.77	chr1-897	1	5140	5140	yes	mm9	chr1	186720302	186823428	-	1	NM_145515:Mark1	1.38e-06
mm9	chr1	187091052	187091212	+	8.77	chr1-898	1	24279	24279	no	mm9	chr1	187066853	187066922	+	1	NR_035529:Mir664	1.38e-06
mm9	chr1	187091052	187091212	+	8.77	chr1-898	2	24328	24328	no	mm9	chr1	187066804	187066917	+	1	NR_034044:Snora36b	1.38e-06
mm9	chr1	187091052	187091212	+	8.77	chr1-898	3	63086	63086	yes	mm9	chr1	187028046	187110625	+	1	NM_001163754:Rab3gap2	1.38e-06
mm9	chr1	187293273	187293433	+	13.65	chr1-899	1	13906	-13906	no	mm9	chr1	187270994	187279447	-	1	NR_040305:Gm2061	6.3e-12
mm9	chr1	187293273	187293433	+	13.65	chr1-899	2	14627	14627	no	mm9	chr1	187278726	187292640	+	1	NM_001033286:Slc30a10	6.3e-12
mm9	chr1	187798670	187798830	+	8.77	chr1-348												1.38e-06
mm9	chr1	187938815	187938975	+	7.64	chr1-71	1	2294	2294	yes	mm9	chr1	187911610	187941189	-	1	NM_146106:Lyplal1	3.72e-07
mm9	chr1	188346960	188347120	+	6.94	chr1-900												2.78e-05
mm9	chr1	188640025	188640185	+	10.72	chr1-134	1	66868	-66868	no	mm9	chr1	188544964	188573237	-	1	NM_026041:Rrp15	1.3e-08
mm9	chr1	189077079	189077239	+	7.8	chr1-902	1	37770	37770	yes	mm9	chr1	189039389	189175308	+	1	NM_026367:Gpatch2	1.23e-05
mm9	chr1	189077079	189077239	+	7.8	chr1-902	2	37834	-37834	no	mm9	chr1	188872285	189039325	-	1	NM_028848:Spata17	1.23e-05
mm9	chr1	189077079	189077239	+	7.8	chr1-902	3	37834	-37834	no	mm9	chr1	188959171	189039325	-	1	NM_029067:Spata17	1.23e-05
mm9	chr1	190081307	190081467	+	11.28	chr1-135	1	5329	-5329	no	mm9	chr1	190086716	190788918	+	1	NM_021408:Ush2a	3.48e-10
mm9	chr1	190103049	190103209	+	8.77	chr1-903	1	16413	16413	yes	mm9	chr1	190086716	190788918	+	1	NM_021408:Ush2a	1.38e-06
mm9	chr1	190112062	190112222	+	5.46	chr1-136	1	25426	25426	yes	mm9	chr1	190086716	190788918	+	1	NM_021408:Ush2a	8.94e-06
mm9	chr1	190172378	190172538	+	10.72	chr1-904	1	85742	85742	yes	mm9	chr1	190086716	190788918	+	1	NM_021408:Ush2a	1.3e-08
mm9	chr1	190385048	190385208	+	8.77	chr1-906	1	298412	298412	yes	mm9	chr1	190086716	190788918	+	1	NM_021408:Ush2a	1.38e-06
mm9	chr1	190419280	190419440	+	7.8	chr1-907	1	332644	332644	yes	mm9	chr1	190086716	190788918	+	1	NM_021408:Ush2a	1.23e-05
mm9	chr1	190620547	190620707	+	9.75	chr1-350	1	533911	533911	yes	mm9	chr1	190086716	190788918	+	1	NM_021408:Ush2a	1.4e-07
mm9	chr1	190901993	190902153	+	6.94	chr1-908	1	70354	-70354	no	mm9	chr1	190794976	190831719	-	1	NM_172650:Kctd3	2.78e-05
mm9	chr1	191062529	191062689	+	9.75	chr1-351	1	104623	104623	yes	mm9	chr1	191031808	191167232	-	1	NM_001159850:Kcnk2	1.4e-07
mm9	chr1	191062529	191062689	+	9.75	chr1-351	2	104974	104974	yes	mm9	chr1	191031808	191167583	-	1	NM_010607:Kcnk2	1.4e-07
mm9	chr1	191062529	191062689	+	9.75	chr1-351	3	105462	105462	yes	mm9	chr1	191031808	191168071	-	1	NR_027627:Kcnk2	1.4e-07
mm9	chr1	191107697	191107857	+	6.25	chr1-909	1	59455	59455	yes	mm9	chr1	191031808	191167232	-	1	NM_001159850:Kcnk2	2.03e-05
mm9	chr1	191107697	191107857	+	6.25	chr1-909	2	59806	59806	yes	mm9	chr1	191031808	191167583	-	1	NM_010607:Kcnk2	2.03e-05
mm9	chr1	191107697	191107857	+	6.25	chr1-909	3	60294	60294	yes	mm9	chr1	191031808	191168071	-	1	NR_027627:Kcnk2	2.03e-05
mm9	chr1	191113111	191113271	+	8.77	chr1-910	1	54041	54041	yes	mm9	chr1	191031808	191167232	-	1	NM_001159850:Kcnk2	1.38e-06
mm9	chr1	191113111	191113271	+	8.77	chr1-910	2	54392	54392	yes	mm9	chr1	191031808	191167583	-	1	NM_010607:Kcnk2	1.38e-06
mm9	chr1	191113111	191113271	+	8.77	chr1-910	3	54880	54880	yes	mm9	chr1	191031808	191168071	-	1	NR_027627:Kcnk2	1.38e-06
mm9	chr1	191372502	191372662	+	9.75	chr1-352												1.4e-07
mm9	chr1	192640080	192640240	+	8.77	chr1-912	1	95489	95489	yes	mm9	chr1	192596757	192735649	-	1	NM_178775:Rps6kc1	1.38e-06
mm9	chr1	192744079	192744239	+	8.77	chr1-913	1	4827	-4827	no	mm9	chr1	192748986	192770370	+	1	NM_001199020:Angel2	1.38e-06
mm9	chr1	192931290	192931450	+	6.25	chr1-914	1	9078	9078	yes	mm9	chr1	192922292	192932822	+	1	NM_030060:Batf3	2.03e-05
mm9	chr1	193041446	193041606	+	7.81	chr1-915	1	34314	-34314	no	mm9	chr1	192994175	193007212	-	1	NM_007498:Atf3	3.51e-06
mm9	chr1	193049665	193049825	+	6.25	chr1-137	1	42533	-42533	no	mm9	chr1	192994175	193007212	-	1	NM_007498:Atf3	2.03e-05
mm9	chr1	193049665	193049825	+	6.25	chr1-137	2	61049	-61049	no	mm9	chr1	192986462	192988696	-	1	NM_001109759:Fam71a	2.03e-05
mm9	chr1	193607294	193607454	+	9.75	chr1-138	1	37977	-37977	no	mm9	chr1	193645351	193656928	+	1	NM_010892:Nek2	1.4e-07
mm9	chr1	193607294	193607454	+	9.75	chr1-138	2	65101	65101	yes	mm9	chr1	193542273	193608134	+	1	NM_001134829:Lpgat1	1.4e-07
mm9	chr1	193607294	193607454	+	9.75	chr1-138	3	65472	65472	yes	mm9	chr1	193541902	193608134	+	1	NM_172266:Lpgat1	1.4e-07
mm9	chr1	194218266	194218426	+	5.21	chr1-919	1	203593	203593	yes	mm9	chr1	194014753	194334040	+	1	NM_010600:Kcnh1	8.1e-05
mm9	chr1	194218266	194218426	+	5.21	chr1-919	2	203593	203593	yes	mm9	chr1	194014753	194334040	+	1	NM_001038607:Kcnh1	8.1e-05
mm9	chr1	194707879	194708039	+	7.8	chr1-920	1	26013	-26013	no	mm9	chr1	194670681	194681946	-	1	NM_198247:Sertad4	1.23e-05
mm9	chr1	194707879	194708039	+	7.8	chr1-920	2	30018	-30018	no	mm9	chr1	194670681	194677941	-	1	NM_001177794:Sertad4	1.23e-05
mm9	chr1	194777588	194777748	+	6.94	chr1-921	1	84224	84224	yes	mm9	chr1	194723500	194861892	-	1	NM_181546:Syt14	2.78e-05
mm9	chr1	194777588	194777748	+	6.94	chr1-921	2	95722	-95722	no	mm9	chr1	194670681	194681946	-	1	NM_198247:Sertad4	2.78e-05
mm9	chr1	194777588	194777748	+	6.94	chr1-921	3	99727	-99727	no	mm9	chr1	194670681	194677941	-	1	NM_001177794:Sertad4	2.78e-05
mm9	chr1	195031954	195032114	+	7.94	chr1-355	1	4294	-4294	no	mm9	chr1	195001697	195027740	-	1	NM_153137:Traf3ip3	5.37e-10
mm9	chr1	195117028	195117188	+	6.94	chr1-922	1	11079	-11079	no	mm9	chr1	195128187	195170072	+	1	NM_008484:Lamb3	2.78e-05
mm9	chr1	195150584	195150744	+	5.79	chr1-923	1	22477	22477	yes	mm9	chr1	195128187	195170072	+	1	NM_008484:Lamb3	1.38e-05
mm9	chr1	195307116	195307276	+	8.77	chr1-924	1	26528	26528	no	mm9	chr1	195333656	195333724	-	1	NR_029592:Mir205	1.38e-06
mm9	chr1	195421992	195422152	+	7.8	chr1-925	1	88348	-88348	no	mm9	chr1	195333656	195333724	-	1	NR_029592:Mir205	1.23e-05
mm9	chr1	195563967	195564127	+	8.68	chr1-356												4e-07
mm9	chr1	195848798	195848958	+	5.21	chr1-357												8.1e-05
mm9	chr1	196282709	196282869	+	7.8	chr1-926												1.23e-05
mm9	chr1	196409161	196409321	+	6.37	chr1-139	1	36781	-36781	no	mm9	chr1	196446022	196643062	+	1	NM_008882:Plxna2	2.13e-06
mm9	chr1	196537363	196537523	+	9.75	chr1-358	1	91421	91421	yes	mm9	chr1	196446022	196643062	+	1	NM_008882:Plxna2	1.4e-07
mm9	chr1	196909705	196909865	+	7.8	chr1-927	1	8657	8657	yes	mm9	chr1	196868093	196918442	-	1	NM_010778:Cd46	1.23e-05
mm9	chr10	5605284	5605444	+	8.77	chr10-33	1	129131	129131	yes	mm9	chr10	5342779	5734495	-	1	NM_007956:Esr1	1.38e-06
mm9	chr10	6679093	6679253	+	7.8	chr10-34	1	73009	-73009	no	mm9	chr10	6379238	6606164	-	1	NM_001159942:Plekhg1	1.23e-05
mm9	chr10	7317598	7317758	+	7.8	chr10-35	1	8081	8081	yes	mm9	chr10	7309597	7345275	+	1	NM_172784:Lrp11	1.23e-05
mm9	chr10	10911036	10911196	+	6.25	chr10-14	1	41889	41889	yes	mm9	chr10	10869227	10929413	+	1	NM_172937:Shprh	2.03e-05
mm9	chr10	10911036	10911196	+	6.25	chr10-14	2	41889	41889	yes	mm9	chr10	10869227	10935071	+	1	NM_001077707:Shprh	2.03e-05
mm9	chr10	12530763	12530923	+	6.25	chr10-37	1	50690	50690	yes	mm9	chr10	12101985	12581533	-	1	NM_011682:Utrn	2.03e-05
mm9	chr10	13503941	13504101	+	8.77	chr10-38	1	84615	84615	yes	mm9	chr10	13372514	13588636	-	1	NM_025446:Aig1	1.38e-06
mm9	chr10	16670725	16670885	+	8.77	chr10-39												1.38e-06
mm9	chr10	17858476	17858636	+	8.77	chr10-40	1	72140	72140	yes	mm9	chr10	17848827	17930696	-	1	NM_001195036:Ect2l	1.38e-06
mm9	chr10	17858476	17858636	+	8.77	chr10-40	2	82811	82811	no	mm9	chr10	17775745	17844961	+	1	NM_001111065:Reps1	1.38e-06
mm9	chr10	17858476	17858636	+	8.77	chr10-40	3	82811	82811	no	mm9	chr10	17775745	17844961	+	1	NM_009048:Reps1	1.38e-06
mm9	chr10	17858476	17858636	+	8.77	chr10-40	4	96231	96231	no	mm9	chr10	17933490	17954787	-	1	NM_144820:Ccdc28a	1.38e-06
mm9	chr10	18094737	18094897	+	8.77	chr10-41	1	32663	-32663	no	mm9	chr10	18127480	18253697	+	1	NM_173390:Nhsl1	1.38e-06
mm9	chr10	18129465	18129625	+	8.77	chr10-42	1	2065	2065	yes	mm9	chr10	18127480	18253697	+	1	NM_173390:Nhsl1	1.38e-06
mm9	chr10	19789697	19789857	+	7.8	chr10-43	1	78948	-78948	no	mm9	chr10	19868725	20001396	+	1	NM_001198635:Mtap7	1.23e-05
mm9	chr10	19789697	19789857	+	7.8	chr10-43	2	78948	-78948	no	mm9	chr10	19868725	20001396	+	1	NM_008635:Mtap7	1.23e-05
mm9	chr10	19789697	19789857	+	7.8	chr10-43	3	135446	135446	yes	mm9	chr10	19654331	19862556	+	1	NM_008580:Map3k5	1.23e-05
mm9	chr10	20875153	20875313	+	9.75	chr10-15	1	5557	5557	yes	mm9	chr10	20844735	20880790	-	1	NM_001198914:Myb	1.4e-07
mm9	chr10	20875153	20875313	+	9.75	chr10-15	2	5557	5557	yes	mm9	chr10	20844735	20880790	-	1	NM_010848:Myb	1.4e-07
mm9	chr10	20941192	20941352	+	8.77	chr10-44	1	60482	-60482	no	mm9	chr10	20844735	20880790	-	1	NM_001198914:Myb	1.38e-06
mm9	chr10	20941192	20941352	+	8.77	chr10-44	2	60482	-60482	no	mm9	chr10	20844735	20880790	-	1	NM_010848:Myb	1.38e-06
mm9	chr10	20941192	20941352	+	8.77	chr10-44	3	74512	-74512	no	mm9	chr10	21015784	21031004	+	1	NM_001145209:Hbs1l	1.38e-06
mm9	chr10	20941192	20941352	+	8.77	chr10-44	4	74512	-74512	no	mm9	chr10	21015784	21088695	+	1	NM_019702:Hbs1l	1.38e-06
mm9	chr10	20941192	20941352	+	8.77	chr10-44	5	74512	-74512	no	mm9	chr10	21015784	21088695	+	1	NM_001042593:Hbs1l	1.38e-06
mm9	chr10	21444308	21444468	+	8.77	chr10-45												1.38e-06
mm9	chr10	22637733	22637893	+	7.8	chr10-46	1	97879	-97879	no	mm9	chr10	22537078	22539934	-	1	NM_011545:Tcf21	1.23e-05
mm9	chr10	23801283	23801443	+	6.94	chr10-48	1	5058	5058	no	mm9	chr10	23796305	23797340	+	1	NM_001010830:Taar8a	2.78e-05
mm9	chr10	25226850	25227010	+	7.81	chr10-16	1	29148	29148	no	mm9	chr10	25247748	25256078	-	1	NM_001195596:2010003K15Rik	3.51e-06
mm9	chr10	25226850	25227010	+	7.81	chr10-16	2	98757	98757	yes	mm9	chr10	25128173	25243324	+	1	NM_013511:Epb4.1l2	3.51e-06
mm9	chr10	25226850	25227010	+	7.81	chr10-16	3	147327	147327	yes	mm9	chr10	25079603	25243324	+	1	NM_001199265:Epb4.1l2	3.51e-06
mm9	chr10	26586774	26586934	+	8.77	chr10-49	1	94537	94537	yes	mm9	chr10	26492317	26638454	+	1	NM_176837:Arhgap18	1.38e-06
mm9	chr10	28315178	28315338	+	14.62	chr10-50	1	72942	-72942	no	mm9	chr10	28388200	28602555	+	1	NM_178666:Themis	4.29e-13
mm9	chr10	28315178	28315338	+	14.62	chr10-50	2	520633	520633	yes	mm9	chr10	27794625	28317203	+	1	NM_008983:Ptprk	4.29e-13
mm9	chr10	31456494	31456654	+	8.77	chr10-51	1	1153147	1153147	yes	mm9	chr10	31409124	32609721	-	1	NM_001013411:Nkain2	1.38e-06
mm9	chr10	33197419	33197579	+	8.77	chr10-52												1.38e-06
mm9	chr10	35706630	35706790	+	7.8	chr10-53												1.23e-05
mm9	chr10	36319105	36319265	+	8.77	chr10-54	1	92573	92573	yes	mm9	chr10	36226612	36554200	+	1	NM_001253356:Hs3st5	1.38e-06
mm9	chr10	36319105	36319265	+	8.77	chr10-54	2	92573	92573	yes	mm9	chr10	36226612	36554200	+	1	NM_001253355:Hs3st5	1.38e-06
mm9	chr10	36319105	36319265	+	8.77	chr10-54	3	92573	92573	yes	mm9	chr10	36226612	36554200	+	1	NM_001081208:Hs3st5	1.38e-06
mm9	chr10	36993067	36993227	+	7.8	chr10-55												1.23e-05
mm9	chr10	37109606	37109766	+	7.8	chr10-57												1.23e-05
mm9	chr10	37166770	37166930	+	7.81	chr10-58												3.51e-06
mm9	chr10	37183397	37183557	+	8.77	chr10-59												1.38e-06
mm9	chr10	37224016	37224176	+	8.68	chr10-17												4e-07
mm9	chr10	37723020	37723180	+	7.8	chr10-60												1.23e-05
mm9	chr10	39331268	39331428	+	7.8	chr10-61	1	1391	-1391	no	mm9	chr10	39332739	39375113	+	1	NM_134000:Traf3ip2	1.23e-05
mm9	chr10	46718996	46719156	+	8.77	chr10-62												1.38e-06
mm9	chr10	47723636	47723796	+	7.81	chr10-19												3.51e-06
mm9	chr10	50453410	50453570	+	7.8	chr10-63	1	141016	141016	yes	mm9	chr10	50312474	50571008	+	1	NM_198007:Ascc3	1.23e-05
mm9	chr10	50563919	50564079	+	7.81	chr10-64	1	51457	-51457	no	mm9	chr10	50615456	50708958	+	1	NM_011376:Sim1	3.51e-06
mm9	chr10	50563919	50564079	+	7.81	chr10-64	2	251525	251525	yes	mm9	chr10	50312474	50571008	+	1	NM_198007:Ascc3	3.51e-06
mm9	chr10	52598854	52599014	+	7.81	chr10-65	1	188628	188628	yes	mm9	chr10	52410306	52831428	+	1	NM_178675:Slc35f1	3.51e-06
mm9	chr10	54504691	54504851	+	7.8	chr10-66												1.23e-05
mm9	chr10	57160988	57161148	+	6.45	chr10-3	1	45091	45091	no	mm9	chr10	57198188	57206159	-	1	NR_045353:4930467K11Rik	2.27e-07
mm9	chr10	57160988	57161148	+	6.45	chr10-3	2	45122	-45122	no	mm9	chr10	57206190	57232949	+	1	NM_008297:Hsf2	2.27e-07
mm9	chr10	57946018	57946178	+	7.81	chr10-67	1	14586	-14586	no	mm9	chr10	57960684	58038992	+	1	NM_001162956:Ccdc138	3.51e-06
mm9	chr10	57946018	57946178	+	7.81	chr10-67	2	36499	36499	yes	mm9	chr10	57909599	57956902	+	1	NM_011240:Ranbp2	3.51e-06
mm9	chr10	57960811	57960971	+	7.8	chr10-68	1	207	207	yes	mm9	chr10	57960684	58038992	+	1	NM_001162956:Ccdc138	1.23e-05
mm9	chr10	58311472	58311632	+	7.8	chr10-69	1	35446	35446	yes	mm9	chr10	58276106	58601664	+	1	NM_172788:Sh3rf3	1.23e-05
mm9	chr10	58690460	58690620	+	7.81	chr10-70	1	5871	5871	no	mm9	chr10	58684669	58689181	+	1	NM_172939:Ankrd57	3.51e-06
mm9	chr10	58690460	58690620	+	7.81	chr10-70	2	5945	-5945	no	mm9	chr10	58604374	58684595	-	1	NM_001024910:Sept10	3.51e-06
mm9	chr10	58690460	58690620	+	7.81	chr10-70	3	5945	-5945	no	mm9	chr10	58626859	58684595	-	1	NM_001024911:Sept10	3.51e-06
mm9	chr10	58749615	58749775	+	8.77	chr10-21	1	36348	-36348	no	mm9	chr10	58786043	58836052	+	1	NM_011030:P4ha1	1.38e-06
mm9	chr10	58852995	58853155	+	7.8	chr10-71	1	13357	-13357	no	mm9	chr10	58866432	58884724	+	1	NM_023530:Pla2g12b	1.23e-05
mm9	chr10	64450071	64450231	+	7.8	chr10-72	1	1166349	1166349	yes	mm9	chr10	63283802	64466415	+	1	NM_001164519:Ctnna3	1.23e-05
mm9	chr10	64450071	64450231	+	7.8	chr10-72	2	1529893	1529893	yes	mm9	chr10	62920258	64466415	+	1	NM_001164376:Ctnna3	1.23e-05
mm9	chr10	64450071	64450231	+	7.8	chr10-72	3	1557306	1557306	yes	mm9	chr10	62892845	64466415	+	1	NM_177612:Ctnna3	1.23e-05
mm9	chr10	68815703	68815863	+	11.28	chr10-4	1	123	-123	no	mm9	chr10	68799382	68815660	-	1	NM_007659:Cdk1	3.48e-10
mm9	chr10	71443454	71443614	+	8.77	chr10-73	1	96	-96	no	mm9	chr10	71442632	71443438	-	1	NR_003644:1700049L16Rik	1.38e-06
mm9	chr10	73158864	73159024	+	7.8	chr10-74												1.23e-05
mm9	chr10	73576059	73576219	+	9.75	chr10-9	1	291525	291525	yes	mm9	chr10	73284614	73970345	+	1	NM_001142748:Pcdh15	1.4e-07
mm9	chr10	73576059	73576219	+	9.75	chr10-9	2	291525	291525	yes	mm9	chr10	73284614	73970345	+	1	NM_001142747:Pcdh15	1.4e-07
mm9	chr10	73576059	73576219	+	9.75	chr10-9	3	291525	291525	yes	mm9	chr10	73284614	74097510	+	1	NM_001142735:Pcdh15	1.4e-07
mm9	chr10	73576059	73576219	+	9.75	chr10-9	4	291525	291525	yes	mm9	chr10	73284614	74097510	+	1	NM_001142737:Pcdh15	1.4e-07
mm9	chr10	73576059	73576219	+	9.75	chr10-9	5	291525	291525	yes	mm9	chr10	73284614	74097510	+	1	NM_001142741:Pcdh15	1.4e-07
mm9	chr10	73576059	73576219	+	9.75	chr10-9	6	291525	291525	yes	mm9	chr10	73284614	74097510	+	1	NM_001142740:Pcdh15	1.4e-07
mm9	chr10	73576059	73576219	+	9.75	chr10-9	7	291525	291525	yes	mm9	chr10	73284614	74097510	+	1	NM_023115:Pcdh15	1.4e-07
mm9	chr10	73576059	73576219	+	9.75	chr10-9	8	291525	291525	yes	mm9	chr10	73284614	74097510	+	1	NM_001142736:Pcdh15	1.4e-07
mm9	chr10	73576059	73576219	+	9.75	chr10-9	9	291525	291525	yes	mm9	chr10	73284614	74097510	+	1	NM_001142738:Pcdh15	1.4e-07
mm9	chr10	73576059	73576219	+	9.75	chr10-9	10	291525	291525	yes	mm9	chr10	73284614	74097510	+	1	NM_001142739:Pcdh15	1.4e-07
mm9	chr10	73576059	73576219	+	9.75	chr10-9	11	291525	291525	yes	mm9	chr10	73284614	74107472	+	1	NM_001142742:Pcdh15	1.4e-07
mm9	chr10	73576059	73576219	+	9.75	chr10-9	12	291525	291525	yes	mm9	chr10	73284614	74107472	+	1	NM_001142743:Pcdh15	1.4e-07
mm9	chr10	73576059	73576219	+	9.75	chr10-9	13	291525	291525	yes	mm9	chr10	73284614	74112477	+	1	NM_001142760:Pcdh15	1.4e-07
mm9	chr10	73576059	73576219	+	9.75	chr10-9	14	291525	291525	yes	mm9	chr10	73284614	74112477	+	1	NM_001142746:Pcdh15	1.4e-07
mm9	chr10	75265989	75266149	+	7.8	chr10-75	1	4740	-4740	no	mm9	chr10	75246557	75261329	-	1	NM_008185:Gstt1	1.23e-05
mm9	chr10	75805831	75805991	+	9.75	chr10-22	1	2125	2125	yes	mm9	chr10	75725793	75808036	-	1	NM_001081419:Dip2a	1.4e-07
mm9	chr10	75905592	75905752	+	6.25	chr10-76	1	15	-15	yes	mm9	chr10	75813998	75905657	-	1	NM_008787:Pcnt	2.03e-05
mm9	chr10	78121918	78122078	+	8.77	chr10-77	1	41179	-41179	no	mm9	chr10	78074413	78080819	-	1	NM_001011737:Olfr1357	1.38e-06
mm9	chr10	78121918	78122078	+	8.77	chr10-77	2	59040	59040	no	mm9	chr10	78174739	78181038	-	1	NM_009809:Casp14	1.38e-06
mm9	chr10	80152248	80152408	+	7.81	chr10-78	1	12237	12237	yes	mm9	chr10	80147997	80164565	-	1	NM_172457:Mob3a	3.51e-06
mm9	chr10	80152248	80152408	+	7.81	chr10-78	2	13109	-13109	no	mm9	chr10	80165437	80168127	+	1	NM_027829:Izumo4	3.51e-06
mm9	chr10	80152248	80152408	+	7.81	chr10-78	3	17607	-17607	no	mm9	chr10	80128073	80134721	-	1	NM_021462:Mknk2	3.51e-06
mm9	chr10	80261103	80261263	+	6.94	chr10-79	1	188	188	yes	mm9	chr10	80258843	80261371	-	1	NM_023900:Plekhj1	2.78e-05
mm9	chr10	81081913	81082073	+	10.42	chr10-80	1	8074	8074	no	mm9	chr10	81084530	81090067	-	1	NM_001163430:Sirt6	3.95e-09
mm9	chr10	81081913	81082073	+	10.42	chr10-80	2	8360	8360	no	mm9	chr10	81084530	81090353	-	1	NM_181586:Sirt6	3.95e-09
mm9	chr10	81081913	81082073	+	10.42	chr10-80	3	9291	-9291	no	mm9	chr10	81091284	81110357	+	1	NM_027480:Ankrd24	3.95e-09
mm9	chr10	82321759	82321919	+	21.45	chr10-2	1	111	-111	no	mm9	chr10	82321950	82360469	+	1	NM_015762:Txnrd1	5.84e-22
mm9	chr10	82321759	82321919	+	21.45	chr10-2	2	111	-111	no	mm9	chr10	82321950	82360469	+	1	NM_001042513:Txnrd1	5.84e-22
mm9	chr10	82321759	82321919	+	21.45	chr10-2	3	25144	25144	yes	mm9	chr10	82296695	82360469	+	1	NM_001042523:Txnrd1	5.84e-22
mm9	chr10	83122738	83122898	+	5.21	chr10-81	1	11409	-11409	no	mm9	chr10	83062778	83111409	-	1	NM_145220:Appl2	8.1e-05
mm9	chr10	83532345	83532505	+	5.21	chr10-82												8.1e-05
mm9	chr10	83748321	83748481	+	9.55	chr10-11												4.15e-08
mm9	chr10	84790306	84790466	+	9.75	chr10-24	1	59172	-59172	no	mm9	chr10	84849558	85123037	+	1	NM_028709:Btbd11	1.4e-07
mm9	chr10	86882595	86882755	+	6.94	chr10-83	1	73730	73730	no	mm9	chr10	86953785	86956405	-	1	NM_008553:Ascl1	2.78e-05
mm9	chr10	87354542	87354702	+	7.8	chr10-84	1	30767	30767	yes	mm9	chr10	87323855	87378515	+	1	NM_184052:Igf1	1.23e-05
mm9	chr10	87354542	87354702	+	7.8	chr10-84	2	30767	30767	yes	mm9	chr10	87323855	87399792	+	1	NM_001111276:Igf1	1.23e-05
mm9	chr10	87354542	87354702	+	7.8	chr10-84	3	30767	30767	yes	mm9	chr10	87323855	87399792	+	1	NM_001111274:Igf1	1.23e-05
mm9	chr10	87354542	87354702	+	7.8	chr10-84	4	32822	32822	yes	mm9	chr10	87321800	87399792	+	1	NM_010512:Igf1	1.23e-05
mm9	chr10	87354542	87354702	+	7.8	chr10-84	5	32822	32822	yes	mm9	chr10	87321800	87399792	+	1	NM_001111275:Igf1	1.23e-05
mm9	chr10	87704736	87704896	+	8.77	chr10-85	1	40975	40975	no	mm9	chr10	87663841	87688107	+	1	NM_027487:Ccdc53	1.38e-06
mm9	chr10	87704736	87704896	+	8.77	chr10-85	2	40975	40975	yes	mm9	chr10	87663841	87708903	+	1	NM_001122960:Ccdc53	1.38e-06
mm9	chr10	87704736	87704896	+	8.77	chr10-85	3	40975	40975	yes	mm9	chr10	87663841	87708903	+	1	NM_026070:Ccdc53	1.38e-06
mm9	chr10	87982845	87983005	+	6.82	chr10-86	1	16210	-16210	no	mm9	chr10	87935557	87966715	-	1	NR_027477:Chpt1	9.73e-05
mm9	chr10	87982845	87983005	+	6.82	chr10-86	2	16210	-16210	no	mm9	chr10	87935557	87966715	-	1	NM_001146690:Chpt1	9.73e-05
mm9	chr10	87982845	87983005	+	6.82	chr10-86	3	16210	-16210	no	mm9	chr10	87936220	87966715	-	1	NM_144807:Chpt1	9.73e-05
mm9	chr10	87982845	87983005	+	6.82	chr10-86	4	84972	84972	yes	mm9	chr10	87981023	88067897	-	1	NM_175418:Mybpc1	9.73e-05
mm9	chr10	87982845	87983005	+	6.82	chr10-86	5	84972	84972	yes	mm9	chr10	87981023	88067897	-	1	NM_001252372:Mybpc1	9.73e-05
mm9	chr10	88690720	88690880	+	9.03	chr10-25	1	29735	29735	yes	mm9	chr10	88411738	88720535	-	1	NM_178773:Ano4	4.85e-09
mm9	chr10	88972996	88973156	+	9.55	chr10-12	1	3673	-3673	no	mm9	chr10	88916978	88969403	-	1	NM_009108:Nr1h4	4.15e-08
mm9	chr10	88972996	88973156	+	9.55	chr10-12	2	3673	-3673	no	mm9	chr10	88916978	88969403	-	1	NM_001163700:Nr1h4	4.15e-08
mm9	chr10	88972996	88973156	+	9.55	chr10-12	3	23291	23291	yes	mm9	chr10	88916978	88996367	-	1	NM_001163504:Nr1h4	4.15e-08
mm9	chr10	94026745	94026905	+	7.8	chr10-87	1	11176	-11176	no	mm9	chr10	94038001	94053699	+	1	NM_001168684:Tmcc3	1.23e-05
mm9	chr10	94026745	94026905	+	7.8	chr10-87	2	12182	-12182	no	mm9	chr10	94039007	94053699	+	1	NM_177026:Tmcc3	1.23e-05
mm9	chr10	94026745	94026905	+	7.8	chr10-87	3	49224	49224	yes	mm9	chr10	93977601	94053699	+	1	NM_172051:Tmcc3	1.23e-05
mm9	chr10	95829386	95829546	+	6.94	chr10-88												2.78e-05
mm9	chr10	96242536	96242696	+	8.77	chr10-13												1.38e-06
mm9	chr10	96387364	96387524	+	8.77	chr10-89												1.38e-06
mm9	chr10	97754527	97754687	+	6.25	chr10-26	1	59894	59894	no	mm9	chr10	97762560	97814501	-	1	NR_045179:Gm8633	2.03e-05
mm9	chr10	97783464	97783624	+	8.77	chr10-27	1	30957	30957	yes	mm9	chr10	97762560	97814501	-	1	NR_045179:Gm8633	1.38e-06
mm9	chr10	98523841	98524001	+	9.75	chr10-28	1	45883	-45883	no	mm9	chr10	98569804	98660622	+	1	NM_027740:Poc1b	1.4e-07
mm9	chr10	98523841	98524001	+	9.75	chr10-28	2	46847	-46847	no	mm9	chr10	98570768	98575881	+	1	NM_015737:Galnt4	1.4e-07
mm9	chr10	99167629	99167789	+	8.77	chr10-29	1	54583	54583	no	mm9	chr10	99220338	99222292	-	1	NM_027945:Csl	1.38e-06
mm9	chr10	99167629	99167789	+	8.77	chr10-29	2	63155	-63155	no	mm9	chr10	99101364	99104554	-	1	NR_038018:Gm18409	1.38e-06
mm9	chr10	99344873	99345033	+	9.75	chr10-30												1.4e-07
mm9	chr10	99633158	99633318	+	8.77	chr10-90												1.38e-06
mm9	chr10	102218322	102218482	+	6.94	chr10-91												2.78e-05
mm9	chr10	102242632	102242792	+	6.94	chr10-92												2.78e-05
mm9	chr10	102996112	102996272	+	6.94	chr10-93												2.78e-05
mm9	chr10	105559809	105559969	+	8.77	chr10-94												1.38e-06
mm9	chr10	106782383	106782543	+	8.77	chr10-95	1	73577	73577	yes	mm9	chr10	106708886	106862199	+	1	NM_001033223:Lin7a	1.38e-06
mm9	chr10	106782383	106782543	+	8.77	chr10-95	2	73577	73577	yes	mm9	chr10	106708886	106862199	+	1	NM_001039354:Lin7a	1.38e-06
mm9	chr10	107054438	107054598	+	9.55	chr10-7	1	102565	102565	yes	mm9	chr10	106954415	107157083	-	1	NM_001081432:Ptprq	4.15e-08
mm9	chr10	107953513	107953673	+	6.94	chr10-96	1	494438	494438	yes	mm9	chr10	107934705	108448031	-	1	NM_001252341:Syt1	2.78e-05
mm9	chr10	107953513	107953673	+	6.94	chr10-96	2	494438	494438	yes	mm9	chr10	107934705	108448031	-	1	NM_001252342:Syt1	2.78e-05
mm9	chr10	107953513	107953673	+	6.94	chr10-96	3	494438	494438	yes	mm9	chr10	107934705	108448031	-	1	NM_009306:Syt1	2.78e-05
mm9	chr10	110132601	110132761	+	8.77	chr10-98	1	49839	-49839	no	mm9	chr10	110182520	110224440	+	1	NM_178609:E2f7	1.38e-06
mm9	chr10	114338574	114338734	+	8.77	chr10-99												1.38e-06
mm9	chr10	115390892	115391052	+	8.77	chr10-31	1	64446	-64446	no	mm9	chr10	115455418	115711985	+	1	NM_011217:Ptprr	1.38e-06
mm9	chr10	115568203	115568363	+	6.82	chr10-100	1	12670	-12670	no	mm9	chr10	115580953	115711985	+	1	NM_001161837:Ptprr	9.73e-05
mm9	chr10	115568203	115568363	+	6.82	chr10-100	2	17310	-17310	no	mm9	chr10	115548719	115550973	-	1	NM_001161855:4933416C03Rik	9.73e-05
mm9	chr10	115568203	115568363	+	6.82	chr10-100	3	112865	112865	yes	mm9	chr10	115455418	115711985	+	1	NM_011217:Ptprr	9.73e-05
mm9	chr10	121441504	121441664	+	8.77	chr10-101	1	42787	42787	yes	mm9	chr10	121218046	121484371	-	1	NM_001081037:Srgap1	1.38e-06
mm9	chr10	121441504	121441664	+	8.77	chr10-101	2	42787	42787	yes	mm9	chr10	121218046	121484371	-	1	NM_001242411:Srgap1	1.38e-06
mm9	chr10	121620114	121620274	+	8.77	chr10-102	1	63442	63442	no	mm9	chr10	121556752	121567614	+	1	NR_027637:Gm4489	1.38e-06
mm9	chr10	121620114	121620274	+	8.77	chr10-102	2	86036	-86036	no	mm9	chr10	121518315	121534158	-	1	NM_153059:Tmem5	1.38e-06
mm9	chr10	122492857	122493017	+	8.68	chr10-32	1	20624	20624	yes	mm9	chr10	122429116	122513561	-	1	NM_001163024:Mon2	4e-07
mm9	chr10	122492857	122493017	+	8.68	chr10-32	2	20624	20624	yes	mm9	chr10	122429116	122513561	-	1	NM_153395:Mon2	4e-07
mm9	chr10	122492857	122493017	+	8.68	chr10-32	3	20624	20624	yes	mm9	chr10	122429116	122513561	-	1	NM_001163025:Mon2	4e-07
mm9	chr10	122861624	122861784	+	8.77	chr10-103	1	160573	160573	yes	mm9	chr10	122701131	123178260	+	1	NR_045514:Fam19a2	1.38e-06
mm9	chr10	122861624	122861784	+	8.77	chr10-103	2	160573	160573	yes	mm9	chr10	122701131	123178260	+	1	NM_182807:Fam19a2	1.38e-06
mm9	chr10	122861624	122861784	+	8.77	chr10-103	3	160573	160573	yes	mm9	chr10	122701131	123178260	+	1	NM_001252387:Fam19a2	1.38e-06
mm9	chr10	127401458	127401618	+	6.25	chr10-104	1	43026	43026	no	mm9	chr10	127427991	127444564	-	1	NM_013786:Hsd17b6	2.03e-05
mm9	chr10	127401458	127401618	+	6.25	chr10-104	2	50732	-50732	no	mm9	chr10	127452270	127467086	+	1	NM_008921:Prim1	2.03e-05
mm9	chr10	128002964	128003124	+	6.94	chr10-8	1	54	-54	yes	mm9	chr10	127994821	128002990	-	1	NM_011119:Pa2g4	3.03e-07
mm9	chr10	128215993	128216153	+	7.8	chr10-105	1	11892	-11892	no	mm9	chr10	128227965	128237880	+	1	NM_001164197:Mmp19	1.23e-05
mm9	chr10	128215993	128216153	+	7.8	chr10-105	2	11935	-11935	no	mm9	chr10	128228008	128237880	+	1	NM_021412:Mmp19	1.23e-05
mm9	chr11	3292630	3292790	+	6.94	chr11-324	1	16528	16528	yes	mm9	chr11	3243385	3309238	-	1	NM_010718:Limk2	2.78e-05
mm9	chr11	3292630	3292790	+	6.94	chr11-324	2	21315	-21315	no	mm9	chr11	3243299	3271395	-	1	NM_173053:Limk2	2.78e-05
mm9	chr11	3637714	3637874	+	8.77	chr11-199	1	79092	79092	no	mm9	chr11	3558702	3590375	+	1	NM_198162:Morc2a	1.38e-06
mm9	chr11	3637714	3637874	+	8.77	chr11-199	2	88298	88298	no	mm9	chr11	3549496	3590373	+	1	NM_001159288:Morc2a	1.38e-06
mm9	chr11	3637714	3637874	+	8.77	chr11-199	3	88983	-88983	no	mm9	chr11	3539796	3548811	-	1	NR_002321:Tug1	1.38e-06
mm9	chr11	3637714	3637874	+	8.77	chr11-199	4	90258	-90258	no	mm9	chr11	3543270	3547536	-	1	NR_002322:Tug1	1.38e-06
mm9	chr11	3637714	3637874	+	8.77	chr11-199	5	126112	126112	yes	mm9	chr11	3603733	3763906	-	1	NM_152818:Osbp2	1.38e-06
mm9	chr11	4037935	4038095	+	8.77	chr11-325	1	1351	-1351	no	mm9	chr11	4039366	4039449	+	1	NR_037220:Mir3060	1.38e-06
mm9	chr11	4037935	4038095	+	8.77	chr11-325	2	2853	2853	yes	mm9	chr11	4035162	4041195	+	1	NM_027859:Rnf215	1.38e-06
mm9	chr11	4308190	4308350	+	8.77	chr11-200	1	32815	32815	yes	mm9	chr11	4246385	4341085	-	1	NM_029458:Hormad2	1.38e-06
mm9	chr11	4550379	4550539	+	8.77	chr11-326	1	12664	12664	yes	mm9	chr11	4537795	4583388	+	1	NM_029291:Ascc2	1.38e-06
mm9	chr11	4999177	4999337	+	7.64	chr11-154	1	177	-177	no	mm9	chr11	4969690	4999080	-	1	NM_007968:Ewsr1	3.72e-07
mm9	chr11	4999177	4999337	+	7.64	chr11-154	2	183	-183	no	mm9	chr11	4999440	5006094	+	1	NM_177370:Rhbdd3	3.72e-07
mm9	chr11	5191519	5191679	+	6.25	chr11-328	1	29986	-29986	no	mm9	chr11	5091555	5161613	-	1	NM_032396:Kremen1	2.03e-05
mm9	chr11	5191519	5191679	+	6.25	chr11-328	2	153251	153251	yes	mm9	chr11	5176331	5344850	-	1	NM_001080924:Znrf3	2.03e-05
mm9	chr11	5260687	5260847	+	8.77	chr11-329	1	84083	84083	yes	mm9	chr11	5176331	5344850	-	1	NM_001080924:Znrf3	1.38e-06
mm9	chr11	5260687	5260847	+	8.77	chr11-329	2	99154	-99154	no	mm9	chr11	5091555	5161613	-	1	NM_032396:Kremen1	1.38e-06
mm9	chr11	5294240	5294400	+	8.77	chr11-330	1	50530	50530	yes	mm9	chr11	5176331	5344850	-	1	NM_001080924:Znrf3	1.38e-06
mm9	chr11	5407203	5407363	+	9.75	chr11-201	1	13686	-13686	no	mm9	chr11	5420969	5425875	+	1	NM_013842:Xbp1	1.4e-07
mm9	chr11	5895193	5895353	+	8.77	chr11-333	1	39513	39513	no	mm9	chr11	5855760	5867783	+	1	NM_019661:Ykt6	1.38e-06
mm9	chr11	5895193	5895353	+	8.77	chr11-333	2	45671	-45671	no	mm9	chr11	5800825	5849602	-	1	NM_010292:Gck	1.38e-06
mm9	chr11	5895193	5895353	+	8.77	chr11-333	3	70478	70478	yes	mm9	chr11	5869668	5965751	-	1	NM_007595:Camk2b	1.38e-06
mm9	chr11	5895193	5895353	+	8.77	chr11-333	4	70478	70478	yes	mm9	chr11	5869668	5965751	-	1	NM_001174054:Camk2b	1.38e-06
mm9	chr11	5895193	5895353	+	8.77	chr11-333	5	70478	70478	yes	mm9	chr11	5869668	5965751	-	1	NM_001174053:Camk2b	1.38e-06
mm9	chr11	6344729	6344889	+	9.75	chr11-202	1	363	-363	no	mm9	chr11	6327228	6344446	-	1	NM_029938:H2afv	1.4e-07
mm9	chr11	6364219	6364379	+	6.94	chr11-203	1	11780	11780	no	mm9	chr11	6367601	6376079	-	1	NM_011221:Purb	2.88e-06
mm9	chr11	6683066	6683226	+	7.8	chr11-334												1.23e-05
mm9	chr11	9325992	9326152	+	9.75	chr11-205	1	234128	234128	yes	mm9	chr11	9091944	9584262	+	1	NM_178259:Abca13	1.4e-07
mm9	chr11	10212296	10212456	+	7.8	chr11-340												1.23e-05
mm9	chr11	10595827	10595987	+	9.75	chr11-341												1.4e-07
mm9	chr11	10599941	10600101	+	6.94	chr11-342												2.78e-05
mm9	chr11	10721159	10721319	+	6.94	chr11-343												2.78e-05
mm9	chr11	11120263	11120423	+	8.68	chr11-344	1	106325	106325	yes	mm9	chr11	11014018	11163529	+	1	NM_177033:Vwc2	4e-07
mm9	chr11	11214579	11214739	+	7.81	chr11-345	1	147763	147763	yes	mm9	chr11	11180042	11362422	-	1	NM_001185153:Zpbp	3.51e-06
mm9	chr11	11214579	11214739	+	7.81	chr11-345	2	147763	147763	yes	mm9	chr11	11180042	11362422	-	1	NM_015785:Zpbp	3.51e-06
mm9	chr11	11709020	11709180	+	4.77	chr11-138	1	135	-135	no	mm9	chr11	11700290	11708965	-	1	NM_021891:Fignl1	3e-05
mm9	chr11	11709020	11709180	+	4.77	chr11-138	2	135	-135	no	mm9	chr11	11700290	11708965	-	1	NM_001163360:Fignl1	3e-05
mm9	chr11	11709020	11709180	+	4.77	chr11-138	3	135	-135	no	mm9	chr11	11700290	11708965	-	1	NM_001163359:Fignl1	3e-05
mm9	chr11	11724202	11724362	+	8.77	chr11-347	1	15317	-15317	no	mm9	chr11	11700290	11708965	-	1	NM_021891:Fignl1	1.38e-06
mm9	chr11	11724202	11724362	+	8.77	chr11-347	2	15317	-15317	no	mm9	chr11	11700290	11708965	-	1	NM_001163360:Fignl1	1.38e-06
mm9	chr11	11724202	11724362	+	8.77	chr11-347	3	15317	-15317	no	mm9	chr11	11700290	11708965	-	1	NM_001163359:Fignl1	1.38e-06
mm9	chr11	11724202	11724362	+	8.77	chr11-347	4	66129	66129	yes	mm9	chr11	11714103	11790411	-	1	NM_016672:Ddc	1.38e-06
mm9	chr11	11724202	11724362	+	8.77	chr11-347	5	73865	73865	yes	mm9	chr11	11714103	11798147	-	1	NM_001190448:Ddc	1.38e-06
mm9	chr11	11793435	11793595	+	6.25	chr11-348	1	3104	-3104	no	mm9	chr11	11714103	11790411	-	1	NM_016672:Ddc	2.03e-05
mm9	chr11	11793435	11793595	+	6.25	chr11-348	2	4632	4632	yes	mm9	chr11	11714103	11798147	-	1	NM_001190448:Ddc	2.03e-05
mm9	chr11	11828906	11829066	+	7.64	chr11-139	1	30839	-30839	no	mm9	chr11	11714103	11798147	-	1	NM_001190448:Ddc	3.72e-07
mm9	chr11	11828906	11829066	+	7.64	chr11-139	2	38575	-38575	no	mm9	chr11	11714103	11790411	-	1	NM_016672:Ddc	3.72e-07
mm9	chr11	12114137	12114297	+	8.77	chr11-349												1.38e-06
mm9	chr11	13334381	13334541	+	8.68	chr11-207												4e-07
mm9	chr11	13734053	13734213	+	8.77	chr11-353												1.38e-06
mm9	chr11	14530139	14530299	+	6.37	chr11-155	1	30977	30977	no	mm9	chr11	14499242	14500319	+	1	NM_001164166:Pom121l12	2.13e-06
mm9	chr11	14623053	14623213	+	9.75	chr11-208												1.4e-07
mm9	chr11	14723302	14723462	+	8.77	chr11-209												1.38e-06
mm9	chr11	15198435	15198595	+	9.75	chr11-210												1.4e-07
mm9	chr11	15288017	15288177	+	7.8	chr11-355												1.23e-05
mm9	chr11	15463215	15463375	+	6.25	chr11-356												2.03e-05
mm9	chr11	15667450	15667610	+	8.77	chr11-357												1.38e-06
mm9	chr11	16063447	16063607	+	7.64	chr11-156	1	94199	-94199	no	mm9	chr11	16157726	16184554	+	1	NM_145967:Vstm2a	3.72e-07
mm9	chr11	16150650	16150810	+	8.77	chr11-360	1	6996	-6996	no	mm9	chr11	16157726	16184554	+	1	NM_145967:Vstm2a	1.38e-06
mm9	chr11	16219106	16219266	+	7.8	chr11-361	1	61460	61460	no	mm9	chr11	16157726	16184554	+	1	NM_145967:Vstm2a	1.23e-05
mm9	chr11	16401100	16401260	+	6.37	chr11-157	1	7307	7307	no	mm9	chr11	16401640	16408487	-	1	NM_001109972:Sec61g	2.13e-06
mm9	chr11	16401100	16401260	+	6.37	chr11-157	2	7307	7307	no	mm9	chr11	16401640	16408487	-	1	NM_001109971:Sec61g	2.13e-06
mm9	chr11	16401100	16401260	+	6.37	chr11-157	3	7307	7307	no	mm9	chr11	16401640	16408487	-	1	NM_011343:Sec61g	2.13e-06
mm9	chr11	16851087	16851247	+	16.57	chr11-110	1	71	-71	yes	mm9	chr11	16836725	16851096	-	1	NR_015469:2810442I21Rik	1.65e-15
mm9	chr11	17226936	17227096	+	5.79	chr11-212	1	69396	69396	no	mm9	chr11	17157620	17169179	+	1	NM_020558:C1d	1.38e-05
mm9	chr11	17404633	17404793	+	5.79	chr11-158												1.38e-05
mm9	chr11	17844876	17845036	+	7.8	chr11-365	1	8922	8922	yes	mm9	chr11	17838751	17853878	-	1	NM_026576:Etaa1	1.23e-05
mm9	chr11	17915367	17915527	+	9.75	chr11-159	1	61569	-61569	no	mm9	chr11	17838751	17853878	-	1	NM_026576:Etaa1	1.4e-07
mm9	chr11	17976230	17976390	+	7.81	chr11-366												3.51e-06
mm9	chr11	18575232	18575392	+	5.95	chr11-140												1.48e-06
mm9	chr11	18848187	18848347	+	6.25	chr11-213	1	70705	70705	yes	mm9	chr11	18780430	18918972	-	1	NM_001193271:Meis1	2.03e-05
mm9	chr11	18848187	18848347	+	6.25	chr11-213	2	70705	70705	yes	mm9	chr11	18780430	18918972	-	1	NM_010789:Meis1	2.03e-05
mm9	chr11	20123462	20123622	+	6.94	chr11-215	1	21938	21938	yes	mm9	chr11	20101604	20126859	+	1	NM_008996:Rab1	2.88e-06
mm9	chr11	20123462	20123622	+	6.94	chr11-215	2	25885	25885	no	mm9	chr11	20127039	20149427	-	1	NM_172260:Cep68	2.88e-06
mm9	chr11	20484883	20485043	+	7.8	chr11-368	1	41708	41708	yes	mm9	chr11	20443255	20553026	+	1	NM_021372:Sertad2	1.23e-05
mm9	chr11	20484883	20485043	+	7.8	chr11-368	2	47016	-47016	no	mm9	chr11	20531979	20553026	+	1	NM_001038625:Sertad2	1.23e-05
mm9	chr11	20934267	20934427	+	7.8	chr11-369	1	56979	-56979	no	mm9	chr11	20991326	21050330	+	1	NM_023324:Peli1	1.23e-05
mm9	chr11	21154212	21154372	+	10.72	chr11-161	1	15401	15401	yes	mm9	chr11	21138891	21221136	+	1	NM_139061:Vps54	1.3e-08
mm9	chr11	21455429	21455589	+	7.81	chr11-370	1	16428	16428	no	mm9	chr11	21456694	21471937	-	1	NM_008618:Mdh1	3.51e-06
mm9	chr11	21455429	21455589	+	7.81	chr11-370	2	16774	-16774	no	mm9	chr11	21472283	21798689	+	1	NM_145425:Wdpcp	3.51e-06
mm9	chr11	21520196	21520356	+	5.21	chr11-217	1	47993	47993	yes	mm9	chr11	21472283	21798689	+	1	NM_145425:Wdpcp	8.1e-05
mm9	chr11	21520196	21520356	+	5.21	chr11-217	2	48339	-48339	no	mm9	chr11	21456694	21471937	-	1	NM_008618:Mdh1	8.1e-05
mm9	chr11	21752846	21753006	+	6.25	chr11-372	1	280643	280643	yes	mm9	chr11	21472283	21798689	+	1	NM_145425:Wdpcp	2.03e-05
mm9	chr11	21781558	21781718	+	8.77	chr11-373	1	309355	309355	yes	mm9	chr11	21472283	21798689	+	1	NM_145425:Wdpcp	1.38e-06
mm9	chr11	22116980	22117140	+	8.77	chr11-374	1	69738	69738	yes	mm9	chr11	21905828	22186798	-	1	NM_001252515:Ehbp1	1.38e-06
mm9	chr11	22116980	22117140	+	8.77	chr11-374	2	69738	69738	yes	mm9	chr11	21905828	22186798	-	1	NM_153078:Ehbp1	1.38e-06
mm9	chr11	22874384	22874544	+	8.33	chr11-218	1	2460	2460	yes	mm9	chr11	22872004	22876496	+	1	NM_011663:Zrsr1	4.42e-08
mm9	chr11	22874384	22874544	+	8.33	chr11-218	2	7820	7820	yes	mm9	chr11	22799727	22882284	-	1	NM_144514:Commd1	4.42e-08
mm9	chr11	23061644	23061804	+	6.25	chr11-376	1	94316	-94316	no	mm9	chr11	23156040	23197597	+	1	NM_134014:Xpo1	2.03e-05
mm9	chr11	23061644	23061804	+	6.25	chr11-376	2	94316	-94316	no	mm9	chr11	23156040	23197597	+	1	NM_001035226:Xpo1	2.03e-05
mm9	chr11	23127229	23127389	+	7.8	chr11-377	1	28731	-28731	no	mm9	chr11	23156040	23197597	+	1	NM_134014:Xpo1	1.23e-05
mm9	chr11	23127229	23127389	+	7.8	chr11-377	2	28731	-28731	no	mm9	chr11	23156040	23197597	+	1	NM_001035226:Xpo1	1.23e-05
mm9	chr11	23170143	23170303	+	5.21	chr11-378	1	14183	14183	yes	mm9	chr11	23156040	23197597	+	1	NM_134014:Xpo1	8.1e-05
mm9	chr11	23170143	23170303	+	5.21	chr11-378	2	14183	14183	yes	mm9	chr11	23156040	23197597	+	1	NM_001035226:Xpo1	8.1e-05
mm9	chr11	23653902	23654062	+	8.77	chr11-380	1	16988	16988	yes	mm9	chr11	23641728	23670970	-	1	NM_009044:Rel	1.38e-06
mm9	chr11	23847610	23847770	+	5.21	chr11-381	1	52420	-52420	no	mm9	chr11	23762645	23795270	-	1	NM_172555:Papolg	8.1e-05
mm9	chr11	23869466	23869626	+	7.8	chr11-382	1	74276	-74276	no	mm9	chr11	23762645	23795270	-	1	NM_172555:Papolg	1.23e-05
mm9	chr11	24040721	24040881	+	7.8	chr11-383	1	60107	60107	yes	mm9	chr11	23980694	24073558	+	1	NM_001159290:Bcl11a	1.23e-05
mm9	chr11	24040721	24040881	+	7.8	chr11-383	2	62746	62746	yes	mm9	chr11	23978055	24068435	+	1	NM_001242934:Bcl11a	1.23e-05
mm9	chr11	24040721	24040881	+	7.8	chr11-383	3	62746	62746	yes	mm9	chr11	23978055	24073558	+	1	NM_016707:Bcl11a	1.23e-05
mm9	chr11	24040721	24040881	+	7.8	chr11-383	4	62746	62746	yes	mm9	chr11	23978055	24073558	+	1	NM_001159289:Bcl11a	1.23e-05
mm9	chr11	24847479	24847639	+	7.81	chr11-219												3.51e-06
mm9	chr11	25124369	25124529	+	7.8	chr11-384												1.23e-05
mm9	chr11	26189395	26189555	+	7.8	chr11-385	1	78899	-78899	no	mm9	chr11	25516845	26110576	-	1	NR_027973:5730522E02Rik	1.23e-05
mm9	chr11	26189395	26189555	+	7.8	chr11-385	2	97608	-97608	no	mm9	chr11	26287083	26371876	+	1	NM_025923:Fancl	1.23e-05
mm9	chr11	26287078	26287238	+	10.72	chr11-163	1	75	75	yes	mm9	chr11	26287083	26371876	+	1	NM_025923:Fancl	1.3e-08
mm9	chr11	26447859	26448019	+	8.77	chr11-386	1	45981	45981	yes	mm9	chr11	26371401	26493920	-	1	NM_027260:Vrk2	1.38e-06
mm9	chr11	26447859	26448019	+	8.77	chr11-386	2	45981	45981	yes	mm9	chr11	26371401	26493920	-	1	NM_001252447:Vrk2	1.38e-06
mm9	chr11	26540323	26540483	+	9.75	chr11-164	1	46483	-46483	no	mm9	chr11	26371401	26493920	-	1	NM_027260:Vrk2	1.4e-07
mm9	chr11	26540323	26540483	+	9.75	chr11-164	2	46483	-46483	no	mm9	chr11	26371401	26493920	-	1	NM_001252447:Vrk2	1.4e-07
mm9	chr11	26963542	26963702	+	6.94	chr11-387												2.78e-05
mm9	chr11	27393572	27393732	+	7.81	chr11-388												3.51e-06
mm9	chr11	27516935	27517095	+	7.81	chr11-389												3.51e-06
mm9	chr11	28535679	28535839	+	14.62	chr11-220	1	51463	-51463	no	mm9	chr11	28285691	28484296	-	1	NM_001166661:Ccdc85a	4.29e-13
mm9	chr11	28535679	28535839	+	14.62	chr11-220	2	51463	-51463	no	mm9	chr11	28285691	28484296	-	1	NM_181577:Ccdc85a	4.29e-13
mm9	chr11	28535679	28535839	+	14.62	chr11-220	3	51463	-51463	no	mm9	chr11	28475196	28484296	-	1	NM_001166662:Ccdc85a	4.29e-13
mm9	chr11	28729432	28729592	+	6.25	chr11-392	1	23692	-23692	no	mm9	chr11	28753204	28826743	+	1	NM_146015:Efemp1	2.03e-05
mm9	chr11	29119072	29119232	+	9.75	chr11-221	1	28120	28120	no	mm9	chr11	29121535	29147272	-	1	NM_025740:Ccdc104	1.4e-07
mm9	chr11	29119072	29119232	+	9.75	chr11-221	2	46246	46246	yes	mm9	chr11	29072906	29120797	+	1	NM_134034:Smek2	1.4e-07
mm9	chr11	29471685	29471845	+	5.21	chr11-395	1	23725	-23725	no	mm9	chr11	29445841	29448040	-	1	NM_024277:Rps27a	8.1e-05
mm9	chr11	29471685	29471845	+	5.21	chr11-395	2	23725	-23725	no	mm9	chr11	29445841	29448040	-	1	NM_001033865:Rps27a	8.1e-05
mm9	chr11	29471685	29471845	+	5.21	chr11-395	3	23816	23816	yes	mm9	chr11	29447949	29478352	+	1	NM_028504:1700034F02Rik	8.1e-05
mm9	chr11	29471685	29471845	+	5.21	chr11-395	4	23816	23816	yes	mm9	chr11	29447949	29478352	+	1	NM_001163521:1700034F02Rik	8.1e-05
mm9	chr11	29592845	29593005	+	6.94	chr11-222	1	28	28	yes	mm9	chr11	29592897	29644414	+	1	NM_194052:Rtn4	2.88e-06
mm9	chr11	29592845	29593005	+	6.94	chr11-222	2	28	28	yes	mm9	chr11	29592897	29644414	+	1	NM_194053:Rtn4	2.88e-06
mm9	chr11	29592845	29593005	+	6.94	chr11-222	3	28	28	yes	mm9	chr11	29592897	29644414	+	1	NM_194054:Rtn4	2.88e-06
mm9	chr11	29654024	29654184	+	8.77	chr11-396	1	35542	35542	no	mm9	chr11	29618562	29644414	+	1	NM_024226:Rtn4	1.38e-06
mm9	chr11	29654024	29654184	+	8.77	chr11-396	2	271929	271929	yes	mm9	chr11	29643050	29926033	-	1	NM_146016:Eml6	1.38e-06
mm9	chr11	29713450	29713610	+	8.77	chr11-397	1	12138	12138	no	mm9	chr11	29722394	29725668	-	1	NM_176829:4931440F15Rik	1.38e-06
mm9	chr11	29713450	29713610	+	8.77	chr11-397	2	212503	212503	yes	mm9	chr11	29643050	29926033	-	1	NM_146016:Eml6	1.38e-06
mm9	chr11	29809389	29809549	+	6.94	chr11-223	1	83801	-83801	no	mm9	chr11	29722394	29725668	-	1	NM_176829:4931440F15Rik	2.88e-06
mm9	chr11	29809389	29809549	+	6.94	chr11-223	2	116564	116564	yes	mm9	chr11	29643050	29926033	-	1	NM_146016:Eml6	2.88e-06
mm9	chr11	29996725	29996885	+	8.77	chr11-398	1	70772	-70772	no	mm9	chr11	29643050	29926033	-	1	NM_146016:Eml6	1.38e-06
mm9	chr11	30097882	30098042	+	12.67	chr11-126	1	295	295	yes	mm9	chr11	30006842	30098257	-	1	NM_009260:Spnb2	8.64e-11
mm9	chr11	30097882	30098042	+	12.67	chr11-126	2	21810	21810	yes	mm9	chr11	29999394	30119772	-	1	NM_175836:Spnb2	8.64e-11
mm9	chr11	30226681	30226841	+	6.94	chr11-225												2.88e-06
mm9	chr11	30391079	30391239	+	9.75	chr11-165	1	19330	-19330	no	mm9	chr11	30326005	30371829	-	1	NM_001100394:4930505A04Rik	1.4e-07
mm9	chr11	30690811	30690971	+	6.25	chr11-399	1	19117	19117	yes	mm9	chr11	30671774	30780361	+	1	NM_134013:Psme4	2.03e-05
mm9	chr11	30925843	30926003	+	7.64	chr11-166	1	39558	-39558	no	mm9	chr11	30876708	30886365	-	1	NM_026527:Chac2	3.72e-07
mm9	chr11	30925843	30926003	+	7.64	chr11-166	2	71526	71526	yes	mm9	chr11	30854397	31002704	+	1	NM_023906:Asb3	3.72e-07
mm9	chr11	31020936	31021096	+	5.21	chr11-401												8.1e-05
mm9	chr11	31991268	31991428	+	8.68	chr11-226	1	90890	90890	no	mm9	chr11	31900458	31959202	+	1	NM_008741:Nsg2	4e-07
mm9	chr11	32070924	32071084	+	9.75	chr11-227	1	29275	29275	no	mm9	chr11	32088996	32100279	-	1	NM_001134458:Il9r	1.4e-07
mm9	chr11	32070924	32071084	+	9.75	chr11-227	2	29275	29275	no	mm9	chr11	32088996	32100279	-	1	NM_008374:Il9r	1.4e-07
mm9	chr11	32070924	32071084	+	9.75	chr11-227	3	34410	-34410	no	mm9	chr11	32105414	32108995	+	1	NM_030093:Snrnp25	1.4e-07
mm9	chr11	32229179	32229339	+	7.81	chr11-228	1	18551	-18551	no	mm9	chr11	32247810	32328183	+	1	NM_177364:Sh3pxd2b	3.51e-06
mm9	chr11	32676658	32676818	+	7.81	chr11-403	1	47856	47856	no	mm9	chr11	32720375	32724594	-	1	NM_027050:1700008A04Rik	3.51e-06
mm9	chr11	32686187	32686347	+	8.77	chr11-404	1	38327	38327	no	mm9	chr11	32720375	32724594	-	1	NM_027050:1700008A04Rik	1.38e-06
mm9	chr11	33305522	33305682	+	5.21	chr11-405	1	108144	108144	yes	mm9	chr11	33111793	33413746	-	1	NM_023146:Ranbp17	8.1e-05
mm9	chr11	33634426	33634586	+	7.81	chr11-229	1	109079	109079	yes	mm9	chr11	33529340	33743585	-	1	NM_027398:Kcnip1	3.51e-06
mm9	chr11	33634426	33634586	+	7.81	chr11-229	2	109079	109079	yes	mm9	chr11	33529340	33743585	-	1	NM_001190885:Kcnip1	3.51e-06
mm9	chr11	33634426	33634586	+	7.81	chr11-229	3	258687	258687	yes	mm9	chr11	33529340	33893193	-	1	NM_001190886:Kcnip1	3.51e-06
mm9	chr11	33850804	33850964	+	7.8	chr11-406	1	12128	-12128	no	mm9	chr11	33863012	33873638	+	1	NM_031169:Kcnmb1	1.23e-05
mm9	chr11	33850804	33850964	+	7.8	chr11-406	2	42309	42309	yes	mm9	chr11	33529340	33893193	-	1	NM_001190886:Kcnip1	1.23e-05
mm9	chr11	34987151	34987311	+	9.75	chr11-167	1	52274	52274	yes	mm9	chr11	34934957	35522009	+	1	NM_011412:Slit3	1.4e-07
mm9	chr11	35099721	35099881	+	13.65	chr11-120	1	164844	164844	yes	mm9	chr11	34934957	35522009	+	1	NM_011412:Slit3	6.3e-12
mm9	chr11	35975758	35975918	+	9.55	chr11-141	1	781907	781907	yes	mm9	chr11	35820170	36757745	-	1	NM_011856:Odz2	4.15e-08
mm9	chr11	35990192	35990352	+	8.77	chr11-408	1	767473	767473	yes	mm9	chr11	35820170	36757745	-	1	NM_011856:Odz2	1.38e-06
mm9	chr11	36034179	36034339	+	5.21	chr11-409	1	723486	723486	yes	mm9	chr11	35820170	36757745	-	1	NM_011856:Odz2	8.1e-05
mm9	chr11	38192262	38192422	+	7.8	chr11-410												1.23e-05
mm9	chr11	38282561	38282721	+	7.81	chr11-230	1	50906	50906	no	mm9	chr11	38305049	38333547	-	1	NR_040295:Gm12130	3.51e-06
mm9	chr11	39389059	39389219	+	7.8	chr11-414												1.23e-05
mm9	chr11	39395918	39396078	+	6.94	chr11-415												2.78e-05
mm9	chr11	39532616	39532776	+	6.25	chr11-416												2.03e-05
mm9	chr11	40086139	40086299	+	8.77	chr11-231												1.38e-06
mm9	chr11	40200693	40200853	+	7.81	chr11-418												3.51e-06
mm9	chr11	40427474	40427634	+	5.21	chr11-232	1	78630	78630	no	mm9	chr11	40492815	40506184	-	1	NM_134017:Mat2b	8.1e-05
mm9	chr11	40427474	40427634	+	5.21	chr11-232	2	81151	81151	no	mm9	chr11	40492815	40508705	-	1	NM_001199274:Mat2b	8.1e-05
mm9	chr11	40438423	40438583	+	7.81	chr11-419	1	67681	67681	no	mm9	chr11	40492815	40506184	-	1	NM_134017:Mat2b	3.51e-06
mm9	chr11	40438423	40438583	+	7.81	chr11-419	2	70202	70202	no	mm9	chr11	40492815	40508705	-	1	NM_001199274:Mat2b	3.51e-06
mm9	chr11	40553679	40553839	+	6.37	chr11-168	1	6616	6616	no	mm9	chr11	40547143	40553549	+	1	NM_026023:Nudcd2	2.13e-06
mm9	chr11	40553679	40553839	+	6.37	chr11-168	2	6820	-6820	no	mm9	chr11	40514889	40546939	-	1	NM_013552:Hmmr	2.13e-06
mm9	chr11	40626362	40626522	+	8.77	chr11-422	1	57654	-57654	no	mm9	chr11	40562053	40568788	-	1	NM_009831:Ccng1	1.38e-06
mm9	chr11	40626362	40626522	+	8.77	chr11-422	2	79299	79299	no	mm9	chr11	40547143	40553549	+	1	NM_026023:Nudcd2	1.38e-06
mm9	chr11	40626362	40626522	+	8.77	chr11-422	3	79503	-79503	no	mm9	chr11	40514889	40546939	-	1	NM_013552:Hmmr	1.38e-06
mm9	chr11	41129949	41130109	+	7.81	chr11-423												3.51e-06
mm9	chr11	41653223	41653383	+	6.25	chr11-424												2.03e-05
mm9	chr11	41799236	41799396	+	8.77	chr11-425	1	14505	14505	yes	mm9	chr11	41723696	41813821	-	1	NM_177408:Gabrg2	1.38e-06
mm9	chr11	41799236	41799396	+	8.77	chr11-425	2	14864	14864	yes	mm9	chr11	41725358	41814180	-	1	NM_008073:Gabrg2	1.38e-06
mm9	chr11	42250665	42250825	+	6.25	chr11-234	1	17487	17487	yes	mm9	chr11	42233258	42446093	+	1	NM_008070:Gabrb2	2.03e-05
mm9	chr11	42309270	42309430	+	5.21	chr11-235	1	76092	76092	yes	mm9	chr11	42233258	42446093	+	1	NM_008070:Gabrb2	8.1e-05
mm9	chr11	42351444	42351604	+	9.75	chr11-236	1	118266	118266	yes	mm9	chr11	42233258	42446093	+	1	NM_008070:Gabrb2	1.4e-07
mm9	chr11	43463496	43463656	+	4.24	chr11-169	1	31923	-31923	no	mm9	chr11	43495499	43520695	+	1	NM_027557:Pwwp2a	8.44e-05
mm9	chr11	43463496	43463656	+	4.24	chr11-169	2	31923	-31923	no	mm9	chr11	43495499	43536135	+	1	NM_001164231:Pwwp2a	8.44e-05
mm9	chr11	43798124	43798284	+	7.81	chr11-428												3.51e-06
mm9	chr11	43865662	43865822	+	8.77	chr11-429												1.38e-06
mm9	chr11	44046796	44046956	+	7.81	chr11-430												3.51e-06
mm9	chr11	44287500	44287660	+	7.64	chr11-170	1	3530	-3530	no	mm9	chr11	44268072	44284050	-	1	NM_024475:Ublcp1	3.72e-07
mm9	chr11	44959946	44960106	+	7.81	chr11-433	1	29596	-29596	no	mm9	chr11	44916367	44930430	-	1	NR_045100:Gm12159	3.51e-06
mm9	chr11	45179044	45179204	+	4.24	chr11-171												8.44e-05
mm9	chr11	45726393	45726553	+	8.77	chr11-237	1	31964	31964	no	mm9	chr11	45741770	45758437	-	1	NM_028185:Lsm11	1.38e-06
mm9	chr11	45726393	45726553	+	8.77	chr11-237	2	42523	42523	no	mm9	chr11	45761655	45768996	-	1	NM_001080969:Thg1l	1.38e-06
mm9	chr11	46205727	46205887	+	6.25	chr11-435	1	2790	-2790	no	mm9	chr11	46138651	46203017	-	1	NM_010583:Itk	2.03e-05
mm9	chr11	47076382	47076542	+	7.8	chr11-436	1	116342	116342	yes	mm9	chr11	46792284	47192804	-	1	NM_011891:Sgcd	1.23e-05
mm9	chr11	47250325	47250485	+	6.94	chr11-238	1	57601	-57601	no	mm9	chr11	46792284	47192804	-	1	NM_011891:Sgcd	2.88e-06
mm9	chr11	47287399	47287559	+	6.25	chr11-437	1	94675	-94675	no	mm9	chr11	46792284	47192804	-	1	NM_011891:Sgcd	2.03e-05
mm9	chr11	47409163	47409323	+	11.7	chr11-142												1.1e-09
mm9	chr11	47739378	47739538	+	7.81	chr11-438												3.51e-06
mm9	chr11	47870955	47871115	+	8.77	chr11-439												1.38e-06
mm9	chr11	49068793	49068953	+	7.8	chr11-440	1	4820	4820	yes	mm9	chr11	49064053	49076526	+	1	NM_001110150:Mgat1	1.23e-05
mm9	chr11	49068793	49068953	+	7.8	chr11-440	2	7895	7895	yes	mm9	chr11	49060978	49076526	+	1	NM_001110149:Mgat1	1.23e-05
mm9	chr11	49068793	49068953	+	7.8	chr11-440	3	11181	11181	yes	mm9	chr11	49057692	49076526	+	1	NM_001110148:Mgat1	1.23e-05
mm9	chr11	49068793	49068953	+	7.8	chr11-440	4	11181	11181	yes	mm9	chr11	49057692	49076526	+	1	NM_010794:Mgat1	1.23e-05
mm9	chr11	49526364	49526524	+	7.64	chr11-172	1	232	-232	no	mm9	chr11	49488211	49526212	-	1	NM_212484:Cnot6	3.72e-07
mm9	chr11	49630369	49630529	+	6.94	chr11-239	1	22793	22793	yes	mm9	chr11	49607656	49652122	+	1	NM_013529:Gfpt2	2.88e-06
mm9	chr11	49630369	49630529	+	6.94	chr11-239	2	29803	-29803	no	mm9	chr11	49660252	49699923	+	1	NM_001163672:Mapk9	2.88e-06
mm9	chr11	49630369	49630529	+	6.94	chr11-239	3	29803	-29803	no	mm9	chr11	49660252	49699923	+	1	NM_001163671:Mapk9	2.88e-06
mm9	chr11	49630369	49630529	+	6.94	chr11-239	4	29803	-29803	no	mm9	chr11	49660252	49699923	+	1	NM_016961:Mapk9	2.88e-06
mm9	chr11	49630369	49630529	+	6.94	chr11-239	5	29803	-29803	no	mm9	chr11	49660252	49699923	+	1	NM_207692:Mapk9	2.88e-06
mm9	chr11	49818236	49818396	+	8.77	chr11-442	1	20516	-20516	no	mm9	chr11	49838832	49918235	+	1	NM_021540:Rnf130	1.38e-06
mm9	chr11	50012758	50012918	+	7.64	chr11-173	1	11454	11454	no	mm9	chr11	50013653	50024292	-	1	NM_011018:Sqstm1	3.72e-07
mm9	chr11	50012758	50012918	+	7.64	chr11-173	2	24486	24486	yes	mm9	chr11	49988352	50013617	+	1	NM_026543:3010026O09Rik	3.72e-07
mm9	chr11	50139254	50139414	+	6.25	chr11-443	1	159	-159	no	mm9	chr11	50107458	50139175	-	1	NM_001110499:Canx	2.03e-05
mm9	chr11	50139254	50139414	+	6.25	chr11-443	2	159	-159	no	mm9	chr11	50107458	50139175	-	1	NM_007597:Canx	2.03e-05
mm9	chr11	50139254	50139414	+	6.25	chr11-443	3	159	-159	no	mm9	chr11	50107458	50139175	-	1	NM_001110500:Canx	2.03e-05
mm9	chr11	50524190	50524350	+	7.8	chr11-444	1	108684	108684	yes	mm9	chr11	50415586	50617551	+	1	NM_175643:Adamts2	1.23e-05
mm9	chr11	51018474	51018634	+	8.77	chr11-240	1	57899	57899	no	mm9	chr11	51067152	51076453	-	1	NM_177567:BC049762	1.38e-06
mm9	chr11	51018474	51018634	+	8.77	chr11-240	2	58118	-58118	no	mm9	chr11	51076672	51095266	+	1	NM_007714:Clk4	1.38e-06
mm9	chr11	51018474	51018634	+	8.77	chr11-240	3	84867	-84867	no	mm9	chr11	51103421	51397427	+	1	NM_153393:Col23a1	1.38e-06
mm9	chr11	51420414	51420574	+	8.68	chr11-103	1	111	-111	no	mm9	chr11	51413601	51420383	-	1	NM_010448:Hnrnpab	8.19e-13
mm9	chr11	51420414	51420574	+	8.68	chr11-103	2	111	-111	no	mm9	chr11	51413601	51420383	-	1	NM_001048061:Hnrnpab	8.19e-13
mm9	chr11	51504298	51504458	+	5.79	chr11-242	1	2242	-2242	no	mm9	chr11	51498886	51502136	-	1	NM_025319:0610009B22Rik	1.38e-05
mm9	chr11	51815152	51815312	+	7.81	chr11-449	1	1264	-1264	no	mm9	chr11	51798647	51813968	-	1	NM_009458:Ube2b	3.51e-06
mm9	chr11	52391518	52391678	+	7.81	chr11-243												3.51e-06
mm9	chr11	53037543	53037703	+	6.25	chr11-452	1	76358	76358	no	mm9	chr11	53073315	53113981	-	1	NM_008300:Hspa4	2.03e-05
mm9	chr11	53502567	53502727	+	14.62	chr11-127	1	18174	18174	yes	mm9	chr11	53463020	53520821	-	1	NM_009012:Rad50	4.29e-13
mm9	chr11	54046443	54046603	+	5.21	chr11-454	1	16878	16878	no	mm9	chr11	54060771	54063401	-	1	NM_009969:Csf2	8.1e-05
mm9	chr11	54046443	54046603	+	5.21	chr11-454	2	19733	-19733	no	mm9	chr11	53991273	54026790	-	1	NR_045506:4933405E24Rik	8.1e-05
mm9	chr11	54280601	54280761	+	5.46	chr11-174	1	29001	29001	yes	mm9	chr11	54251680	54331743	+	1	NM_173753:Fnip1	8.94e-06
mm9	chr11	54408670	54408830	+	5.21	chr11-460	1	897	-897	no	mm9	chr11	54409647	54452366	+	1	NM_001252498:Rapgef6	5.65e-06
mm9	chr11	54408670	54408830	+	5.21	chr11-460	2	897	-897	no	mm9	chr11	54409647	54462966	+	1	NM_001252497:Rapgef6	5.65e-06
mm9	chr11	54408670	54408830	+	5.21	chr11-460	3	72404	72404	yes	mm9	chr11	54336346	54512788	+	1	NM_001252494:Rapgef6	5.65e-06
mm9	chr11	54408670	54408830	+	5.21	chr11-460	4	72404	72404	yes	mm9	chr11	54336346	54512788	+	1	NM_175258:Rapgef6	5.65e-06
mm9	chr11	54408670	54408830	+	5.21	chr11-460	5	72404	72404	yes	mm9	chr11	54336346	54512788	+	1	NM_001252496:Rapgef6	5.65e-06
mm9	chr11	54423731	54423891	+	7.81	chr11-461	1	14164	14164	yes	mm9	chr11	54409647	54452366	+	1	NM_001252498:Rapgef6	3.51e-06
mm9	chr11	54423731	54423891	+	7.81	chr11-461	2	14164	14164	yes	mm9	chr11	54409647	54462966	+	1	NM_001252497:Rapgef6	3.51e-06
mm9	chr11	54423731	54423891	+	7.81	chr11-461	3	87465	87465	yes	mm9	chr11	54336346	54512788	+	1	NM_001252494:Rapgef6	3.51e-06
mm9	chr11	54423731	54423891	+	7.81	chr11-461	4	87465	87465	yes	mm9	chr11	54336346	54512788	+	1	NM_175258:Rapgef6	3.51e-06
mm9	chr11	54423731	54423891	+	7.81	chr11-461	5	87465	87465	yes	mm9	chr11	54336346	54512788	+	1	NM_001252496:Rapgef6	3.51e-06
mm9	chr11	54432969	54433129	+	6.25	chr11-462	1	23402	23402	yes	mm9	chr11	54409647	54452366	+	1	NM_001252498:Rapgef6	2.03e-05
mm9	chr11	54432969	54433129	+	6.25	chr11-462	2	23402	23402	yes	mm9	chr11	54409647	54462966	+	1	NM_001252497:Rapgef6	2.03e-05
mm9	chr11	54432969	54433129	+	6.25	chr11-462	3	96703	96703	yes	mm9	chr11	54336346	54512788	+	1	NM_001252494:Rapgef6	2.03e-05
mm9	chr11	54432969	54433129	+	6.25	chr11-462	4	96703	96703	yes	mm9	chr11	54336346	54512788	+	1	NM_175258:Rapgef6	2.03e-05
mm9	chr11	54432969	54433129	+	6.25	chr11-462	5	96703	96703	yes	mm9	chr11	54336346	54512788	+	1	NM_001252496:Rapgef6	2.03e-05
mm9	chr11	54446182	54446342	+	6.37	chr11-175	1	36615	36615	yes	mm9	chr11	54409647	54452366	+	1	NM_001252498:Rapgef6	2.13e-06
mm9	chr11	54446182	54446342	+	6.37	chr11-175	2	36615	36615	yes	mm9	chr11	54409647	54462966	+	1	NM_001252497:Rapgef6	2.13e-06
mm9	chr11	54446182	54446342	+	6.37	chr11-175	3	109916	109916	yes	mm9	chr11	54336346	54512788	+	1	NM_001252494:Rapgef6	2.13e-06
mm9	chr11	54446182	54446342	+	6.37	chr11-175	4	109916	109916	yes	mm9	chr11	54336346	54512788	+	1	NM_175258:Rapgef6	2.13e-06
mm9	chr11	54446182	54446342	+	6.37	chr11-175	5	109916	109916	yes	mm9	chr11	54336346	54512788	+	1	NM_001252496:Rapgef6	2.13e-06
mm9	chr11	54463506	54463666	+	6.25	chr11-464	1	53939	53939	no	mm9	chr11	54409647	54452366	+	1	NM_001252498:Rapgef6	2.03e-05
mm9	chr11	54463506	54463666	+	6.25	chr11-464	2	53939	53939	no	mm9	chr11	54409647	54462966	+	1	NM_001252497:Rapgef6	2.03e-05
mm9	chr11	54463506	54463666	+	6.25	chr11-464	3	127240	127240	yes	mm9	chr11	54336346	54512788	+	1	NM_001252494:Rapgef6	2.03e-05
mm9	chr11	54463506	54463666	+	6.25	chr11-464	4	127240	127240	yes	mm9	chr11	54336346	54512788	+	1	NM_175258:Rapgef6	2.03e-05
mm9	chr11	54463506	54463666	+	6.25	chr11-464	5	127240	127240	yes	mm9	chr11	54336346	54512788	+	1	NM_001252496:Rapgef6	2.03e-05
mm9	chr11	54479648	54479808	+	6.25	chr11-246	1	70081	70081	no	mm9	chr11	54409647	54452366	+	1	NM_001252498:Rapgef6	2.03e-05
mm9	chr11	54479648	54479808	+	6.25	chr11-246	2	70081	70081	no	mm9	chr11	54409647	54462966	+	1	NM_001252497:Rapgef6	2.03e-05
mm9	chr11	54479648	54479808	+	6.25	chr11-246	3	143382	143382	yes	mm9	chr11	54336346	54512788	+	1	NM_001252494:Rapgef6	2.03e-05
mm9	chr11	54479648	54479808	+	6.25	chr11-246	4	143382	143382	yes	mm9	chr11	54336346	54512788	+	1	NM_175258:Rapgef6	2.03e-05
mm9	chr11	54479648	54479808	+	6.25	chr11-246	5	143382	143382	yes	mm9	chr11	54336346	54512788	+	1	NM_001252496:Rapgef6	2.03e-05
mm9	chr11	54829860	54830020	+	5.79	chr11-176	1	17033	17033	yes	mm9	chr11	54792463	54846973	-	1	NM_001110211:Anxa6	1.38e-05
mm9	chr11	54829860	54830020	+	5.79	chr11-176	2	17033	17033	yes	mm9	chr11	54792463	54846973	-	1	NM_013472:Anxa6	1.38e-05
mm9	chr11	54975398	54975558	+	6.25	chr11-471	1	10270	-10270	no	mm9	chr11	54938324	54965208	-	1	NM_172258:Slc36a3	2.03e-05
mm9	chr11	54975398	54975558	+	6.25	chr11-471	2	23101	23101	yes	mm9	chr11	54971969	54998579	-	1	NM_153170:Slc36a2	2.03e-05
mm9	chr11	54985174	54985334	+	5.21	chr11-472	1	13325	13325	yes	mm9	chr11	54971969	54998579	-	1	NM_153170:Slc36a2	8.1e-05
mm9	chr11	55077731	55077891	+	5.21	chr11-473	1	47948	47948	yes	mm9	chr11	55064111	55125759	-	1	NM_001029988:Fat2	8.1e-05
mm9	chr11	55077731	55077891	+	5.21	chr11-473	2	59970	59970	no	mm9	chr11	55017841	55049832	+	1	NM_153139:Slc36a1	8.1e-05
mm9	chr11	55282752	55282912	+	4.42	chr11-121	1	421	-421	no	mm9	chr11	55283253	55314389	+	1	NM_013716:G3bp1	6.25e-06
mm9	chr11	55764441	55764601	+	7.81	chr11-477	1	89968	89968	no	mm9	chr11	55838491	55854489	-	1	NM_153079:Nmur2	3.51e-06
mm9	chr11	55911415	55911575	+	6.94	chr11-247	1	57006	-57006	no	mm9	chr11	55838491	55854489	-	1	NM_153079:Nmur2	2.88e-06
mm9	chr11	56066934	56067094	+	8.77	chr11-479												1.38e-06
mm9	chr11	56517756	56517916	+	6.94	chr11-485												2.78e-05
mm9	chr11	56674246	56674406	+	6.25	chr11-488												2.03e-05
mm9	chr11	57556162	57556322	+	5.21	chr11-249	1	58896	-58896	no	mm9	chr11	57615138	57624117	+	1	NM_001081168:Sap30l	8.1e-05
mm9	chr11	57556162	57556322	+	5.21	chr11-249	2	97299	97299	yes	mm9	chr11	57458943	57601002	+	1	NM_134189:Galnt10	8.1e-05
mm9	chr11	57569714	57569874	+	6.25	chr11-492	1	45344	-45344	no	mm9	chr11	57615138	57624117	+	1	NM_001081168:Sap30l	2.03e-05
mm9	chr11	57569714	57569874	+	6.25	chr11-492	2	110851	110851	yes	mm9	chr11	57458943	57601002	+	1	NM_134189:Galnt10	2.03e-05
mm9	chr11	57784485	57784645	+	5.46	chr11-143	1	38000	-38000	no	mm9	chr11	57822565	57875534	+	1	NM_028451:Larp1	8.94e-06
mm9	chr11	57845166	57845326	+	6.94	chr11-493	1	22681	22681	yes	mm9	chr11	57822565	57875534	+	1	NM_028451:Larp1	2.78e-05
mm9	chr11	57957376	57957536	+	8.77	chr11-495	1	24585	24585	yes	mm9	chr11	57933502	57982041	-	1	NM_001166671:Gemin5	1.38e-06
mm9	chr11	57957376	57957536	+	8.77	chr11-495	2	24585	24585	yes	mm9	chr11	57933502	57982041	-	1	NM_001166669:Gemin5	1.38e-06
mm9	chr11	57957376	57957536	+	8.77	chr11-495	3	24585	24585	yes	mm9	chr11	57933502	57982041	-	1	NM_001166670:Gemin5	1.38e-06
mm9	chr11	57957376	57957536	+	8.77	chr11-495	4	24585	24585	yes	mm9	chr11	57933502	57982041	-	1	NM_172558:Gemin5	1.38e-06
mm9	chr11	57957376	57957536	+	8.77	chr11-495	5	27699	-27699	no	mm9	chr11	57985155	57993082	+	1	NM_175001:Mrpl22	1.38e-06
mm9	chr11	58063988	58064148	+	7.81	chr11-177	1	35590	35590	no	mm9	chr11	58028478	58036285	+	1	NM_019440:Irgm2	3.51e-06
mm9	chr11	58063988	58064148	+	7.81	chr11-177	2	51011	51011	no	mm9	chr11	58013057	58021094	+	1	NM_018738:Igtp	3.51e-06
mm9	chr11	58378781	58378941	+	6.94	chr11-496	1	1984	1984	no	mm9	chr11	58379900	58380845	-	1	NM_207695:Olfr224	2.78e-05
mm9	chr11	59275733	59275893	+	6.94	chr11-251	1	10163	10163	yes	mm9	chr11	59274698	59285976	-	1	NM_178417:Zfp867	2.88e-06
mm9	chr11	59275733	59275893	+	6.94	chr11-251	2	12267	12267	no	mm9	chr11	59263546	59272069	+	1	NM_178659:Jmjd4	2.88e-06
mm9	chr11	59275733	59275893	+	6.94	chr11-251	3	12267	12267	no	mm9	chr11	59263546	59272069	+	1	NM_001205068:Jmjd4	2.88e-06
mm9	chr11	59275733	59275893	+	6.94	chr11-251	4	12267	12267	no	mm9	chr11	59263546	59272069	+	1	NR_037992:Jmjd4	2.88e-06
mm9	chr11	59275733	59275893	+	6.94	chr11-251	5	12355	-12355	no	mm9	chr11	59220651	59263458	-	1	NM_144521:Snap47	2.88e-06
mm9	chr11	59366519	59366679	+	7.81	chr11-499	1	10412	10412	yes	mm9	chr11	59356187	59380458	+	1	NM_145827:Nlrp3	3.51e-06
mm9	chr11	59593925	59594085	+	9.75	chr11-503	1	7154	7154	no	mm9	chr11	59597394	59601159	-	1	NM_183139:Pld6	1.4e-07
mm9	chr11	59593925	59594085	+	9.75	chr11-503	2	118009	118009	yes	mm9	chr11	59475996	59594362	+	1	NM_012027:Mprip	1.4e-07
mm9	chr11	59593925	59594085	+	9.75	chr11-503	3	118009	118009	yes	mm9	chr11	59475996	59594362	+	1	NM_201245:Mprip	1.4e-07
mm9	chr11	59653198	59653358	+	13.19	chr11-122	1	9	-9	yes	mm9	chr11	59631305	59653269	-	1	NM_011991:Cops3	2.14e-15
mm9	chr11	59761624	59761784	+	12.59	chr11-91	1	11	-11	yes	mm9	chr11	59761715	59776808	+	1	NM_138675:Med9	3.98e-22
mm9	chr11	59761624	59761784	+	12.59	chr11-91	2	55	-55	yes	mm9	chr11	59760393	59761649	-	1	NR_045273:1700013G23Rik	3.98e-22
mm9	chr11	59878295	59878455	+	6.25	chr11-507	1	28034	-28034	no	mm9	chr11	59784118	59850341	-	1	NM_008819:Pemt	2.03e-05
mm9	chr11	59878295	59878455	+	6.25	chr11-507	2	40139	-40139	no	mm9	chr11	59918514	60012697	+	1	NM_009021:Rai1	2.03e-05
mm9	chr11	60023825	60023985	+	10.42	chr11-115	1	10201	10201	yes	mm9	chr11	60012590	60034106	-	1	NM_011480:Srebf1	5.76e-13
mm9	chr11	60624657	60624817	+	14.62	chr11-114	1	30	30	yes	mm9	chr11	60602398	60624767	-	1	NM_009171:Shmt1	4.29e-13
mm9	chr11	60692307	60692467	+	6.25	chr11-513	1	153	153	yes	mm9	chr11	60677953	60692540	-	1	NM_173453:Tmem11	2.03e-05
mm9	chr11	60692307	60692467	+	6.25	chr11-513	2	153	153	yes	mm9	chr11	60677953	60692540	-	1	NM_001168507:Tmem11	2.03e-05
mm9	chr11	61120995	61121155	+	8.77	chr11-515	1	35287	35287	yes	mm9	chr11	61115132	61156362	-	1	NM_001033542:Slc47a2	1.38e-06
mm9	chr11	61120995	61121155	+	8.77	chr11-515	2	40446	-40446	no	mm9	chr11	61058256	61080629	-	1	NM_007437:Aldh3a2	1.38e-06
mm9	chr11	61414408	61414568	+	9.75	chr11-255	1	21299	-21299	no	mm9	chr11	61330750	61393189	-	1	NM_001252188:Epn2	1.4e-07
mm9	chr11	61414408	61414568	+	9.75	chr11-255	2	21299	-21299	no	mm9	chr11	61330750	61393189	-	1	NM_001252189:Epn2	1.4e-07
mm9	chr11	61414408	61414568	+	9.75	chr11-255	3	21299	-21299	no	mm9	chr11	61330750	61393189	-	1	NM_010148:Epn2	1.4e-07
mm9	chr11	61421050	61421210	+	4.96	chr11-256	1	27941	-27941	no	mm9	chr11	61330750	61393189	-	1	NM_001252188:Epn2	4.96e-05
mm9	chr11	61421050	61421210	+	4.96	chr11-256	2	27941	-27941	no	mm9	chr11	61330750	61393189	-	1	NM_001252189:Epn2	4.96e-05
mm9	chr11	61421050	61421210	+	4.96	chr11-256	3	27941	-27941	no	mm9	chr11	61330750	61393189	-	1	NM_010148:Epn2	4.96e-05
mm9	chr11	61529051	61529211	+	7.81	chr11-519	1	5170	5170	yes	mm9	chr11	61486283	61534301	-	1	NM_001033227:Slc5a10	3.51e-06
mm9	chr11	61652573	61652733	+	9.55	chr11-179	1	15941	15941	yes	mm9	chr11	61589099	61668594	-	1	NM_013881:Ulk2	4.15e-08
mm9	chr11	61758816	61758976	+	4.96	chr11-258	1	15168	-15168	no	mm9	chr11	61684808	61743728	-	1	NM_019921:Akap10	4.96e-05
mm9	chr11	61940715	61940875	+	4.24	chr11-144	1	50197	50197	yes	mm9	chr11	61890598	62036515	+	1	NM_001029936:Specc1	8.44e-05
mm9	chr11	62079079	62079239	+	7.81	chr11-524	1	15738	15738	no	mm9	chr11	62080725	62094897	-	1	NM_027198:Zswim7	3.51e-06
mm9	chr11	62079079	62079239	+	7.81	chr11-524	2	15815	-15815	no	mm9	chr11	62094974	62129926	+	1	NM_028360:Ttc19	3.51e-06
mm9	chr11	62079079	62079239	+	7.81	chr11-524	3	15815	-15815	no	mm9	chr11	62094974	62129943	+	1	NM_029704:Ttc19	3.51e-06
mm9	chr11	62079079	62079239	+	7.81	chr11-524	4	16674	16674	yes	mm9	chr11	62062485	62079954	+	1	NM_007413:Adora2b	3.51e-06
mm9	chr11	62099822	62099982	+	4.77	chr11-525	1	4928	4928	yes	mm9	chr11	62094974	62129926	+	1	NM_028360:Ttc19	3e-05
mm9	chr11	62099822	62099982	+	4.77	chr11-525	2	4928	4928	yes	mm9	chr11	62094974	62129943	+	1	NM_029704:Ttc19	3e-05
mm9	chr11	62099822	62099982	+	4.77	chr11-525	3	5005	-5005	no	mm9	chr11	62080725	62094897	-	1	NM_027198:Zswim7	3e-05
mm9	chr11	62123091	62123251	+	6.25	chr11-526	1	28197	28197	yes	mm9	chr11	62094974	62129926	+	1	NM_028360:Ttc19	2.03e-05
mm9	chr11	62123091	62123251	+	6.25	chr11-526	2	28197	28197	yes	mm9	chr11	62094974	62129943	+	1	NM_029704:Ttc19	2.03e-05
mm9	chr11	62123091	62123251	+	6.25	chr11-526	3	28274	-28274	no	mm9	chr11	62080725	62094897	-	1	NM_027198:Zswim7	2.03e-05
mm9	chr11	62198675	62198835	+	6.94	chr11-145	1	53262	53262	yes	mm9	chr11	62129927	62252017	-	1	NM_001252313:Ncor1	3.03e-07
mm9	chr11	62198675	62198835	+	6.94	chr11-145	2	53262	53262	yes	mm9	chr11	62129927	62252017	-	1	NM_011308:Ncor1	3.03e-07
mm9	chr11	62198675	62198835	+	6.94	chr11-145	3	72079	72079	no	mm9	chr11	62214878	62270834	-	1	NM_177229:Ncor1	3.03e-07
mm9	chr11	62198675	62198835	+	6.94	chr11-145	4	73206	-73206	no	mm9	chr11	62271961	62327402	+	1	NM_001039536:Pigl	3.03e-07
mm9	chr11	62411663	62411823	+	8.77	chr11-532	1	4635	-4635	no	mm9	chr11	62416378	62418308	+	1	NR_030738:2410006H16Rik	1.38e-06
mm9	chr11	62411663	62411823	+	8.77	chr11-532	2	4844	-4844	no	mm9	chr11	62416587	62416650	+	1	NR_028526:Snord49b	1.38e-06
mm9	chr11	62411663	62411823	+	8.77	chr11-532	3	5218	-5218	no	mm9	chr11	62416961	62417023	+	1	NR_028550:Snord49a	1.38e-06
mm9	chr11	62411663	62411823	+	8.77	chr11-532	4	6288	-6288	no	mm9	chr11	62418031	62418088	+	1	NR_028541:Snord65	1.38e-06
mm9	chr11	62411663	62411823	+	8.77	chr11-532	5	23756	23756	yes	mm9	chr11	62387987	62413807	+	1	NM_011706:Trpv2	1.38e-06
mm9	chr11	62416118	62416278	+	10.85	chr11-111	1	180	-180	no	mm9	chr11	62416378	62418308	+	1	NR_030738:2410006H16Rik	8.15e-18
mm9	chr11	62429599	62429759	+	4.96	chr11-260	1	11648	11648	no	mm9	chr11	62418031	62418088	+	1	NR_028541:Snord65	4.96e-05
mm9	chr11	62429599	62429759	+	4.96	chr11-260	2	12718	12718	no	mm9	chr11	62416961	62417023	+	1	NR_028550:Snord49a	4.96e-05
mm9	chr11	62429599	62429759	+	4.96	chr11-260	3	13092	13092	no	mm9	chr11	62416587	62416650	+	1	NR_028526:Snord49b	4.96e-05
mm9	chr11	62429599	62429759	+	4.96	chr11-260	4	13301	13301	no	mm9	chr11	62416378	62418308	+	1	NR_030738:2410006H16Rik	4.96e-05
mm9	chr11	62429599	62429759	+	4.96	chr11-260	5	32346	32346	yes	mm9	chr11	62418385	62462025	-	1	NM_198861:BC046404	4.96e-05
mm9	chr11	62582458	62582618	+	8.68	chr11-180	1	20381	20381	no	mm9	chr11	62591888	62602919	-	1	NM_138949:Zfp286	4e-07
mm9	chr11	62844821	62844981	+	5.46	chr11-146	1	30259	-30259	no	mm9	chr11	62875160	62908462	+	1	NM_027660:Tekt3	8.94e-06
mm9	chr11	62891704	62891864	+	8.68	chr11-262	1	16624	16624	yes	mm9	chr11	62875160	62908462	+	1	NM_027660:Tekt3	4e-07
mm9	chr11	63355833	63355993	+	7.81	chr11-541												3.51e-06
mm9	chr11	63468345	63468505	+	12.67	chr11-543												8.64e-11
mm9	chr11	63600503	63600663	+	8.77	chr11-264												1.38e-06
mm9	chr11	63836272	63836432	+	7.81	chr11-546	1	56622	56622	yes	mm9	chr11	63776128	63892974	-	1	NM_178379:Cox10	3.51e-06
mm9	chr11	63836272	63836432	+	7.81	chr11-546	2	56633	-56633	no	mm9	chr11	63892985	63896761	+	1	NR_033780:2810001G20Rik	3.51e-06
mm9	chr11	63854299	63854459	+	6.25	chr11-547	1	38595	38595	yes	mm9	chr11	63776128	63892974	-	1	NM_178379:Cox10	2.03e-05
mm9	chr11	63854299	63854459	+	6.25	chr11-547	2	38606	-38606	no	mm9	chr11	63892985	63896761	+	1	NR_033780:2810001G20Rik	2.03e-05
mm9	chr11	63928445	63928605	+	6.37	chr11-147	1	35540	35540	no	mm9	chr11	63892985	63896761	+	1	NR_033780:2810001G20Rik	2.13e-06
mm9	chr11	63928445	63928605	+	6.37	chr11-147	2	35551	-35551	no	mm9	chr11	63776128	63892974	-	1	NM_178379:Cox10	2.13e-06
mm9	chr11	64021657	64021817	+	8.77	chr11-549												1.38e-06
mm9	chr11	64456101	64456261	+	8.77	chr11-551												1.38e-06
mm9	chr11	64533403	64533563	+	7.8	chr11-553												1.23e-05
mm9	chr11	64590008	64590168	+	8.77	chr11-555												1.38e-06
mm9	chr11	64678226	64678386	+	5.79	chr11-265												1.38e-05
mm9	chr11	64918650	64918810	+	7.81	chr11-556	1	57733	57733	yes	mm9	chr11	64815540	64976463	-	1	NM_001099288:Arhgap44	3.51e-06
mm9	chr11	64918650	64918810	+	7.81	chr11-556	2	57733	57733	yes	mm9	chr11	64815540	64976463	-	1	NM_175003:Arhgap44	3.51e-06
mm9	chr11	65300208	65300368	+	4.96	chr11-267												4.96e-05
mm9	chr11	65313195	65313355	+	7.81	chr11-559												3.51e-06
mm9	chr11	65330051	65330211	+	6.94	chr11-268												2.88e-06
mm9	chr11	65341765	65341925	+	7.81	chr11-560												3.51e-06
mm9	chr11	65399025	65399185	+	4.96	chr11-269												4.96e-05
mm9	chr11	65411830	65411990	+	8.77	chr11-561												1.38e-06
mm9	chr11	65483811	65483971	+	5.21	chr11-562	1	64443	64443	no	mm9	chr11	65548234	65548334	-	1	NR_030417:Mir744	8.1e-05
mm9	chr11	65547303	65547463	+	6.25	chr11-565	1	951	951	no	mm9	chr11	65548234	65548334	-	1	NR_030417:Mir744	2.03e-05
mm9	chr11	65547303	65547463	+	6.25	chr11-565	2	54416	54416	yes	mm9	chr11	65501745	65601799	-	1	NM_009157:Map2k4	2.03e-05
mm9	chr11	65554591	65554751	+	6.25	chr11-566	1	6337	-6337	no	mm9	chr11	65548234	65548334	-	1	NR_030417:Mir744	2.03e-05
mm9	chr11	65554591	65554751	+	6.25	chr11-566	2	47128	47128	yes	mm9	chr11	65501745	65601799	-	1	NM_009157:Map2k4	2.03e-05
mm9	chr11	65571743	65571903	+	6.25	chr11-567	1	23489	-23489	no	mm9	chr11	65548234	65548334	-	1	NR_030417:Mir744	2.03e-05
mm9	chr11	65571743	65571903	+	6.25	chr11-567	2	29976	29976	yes	mm9	chr11	65501745	65601799	-	1	NM_009157:Map2k4	2.03e-05
mm9	chr11	65574188	65574348	+	7.8	chr11-568	1	25934	-25934	no	mm9	chr11	65548234	65548334	-	1	NR_030417:Mir744	1.23e-05
mm9	chr11	65574188	65574348	+	7.8	chr11-568	2	27531	27531	yes	mm9	chr11	65501745	65601799	-	1	NM_009157:Map2k4	1.23e-05
mm9	chr11	65590003	65590163	+	6.37	chr11-181	1	11716	11716	yes	mm9	chr11	65501745	65601799	-	1	NM_009157:Map2k4	2.13e-06
mm9	chr11	65633494	65633654	+	5.79	chr11-270	1	12829	12829	yes	mm9	chr11	65620745	65642741	+	1	NM_026107:Zkscan6	1.38e-05
mm9	chr11	65767990	65768150	+	8.77	chr11-570	1	213983	213983	yes	mm9	chr11	65644825	65982053	-	1	NM_001099633:Dnahc9	1.38e-06
mm9	chr11	65932189	65932349	+	7.81	chr11-575	1	49784	49784	yes	mm9	chr11	65644825	65982053	-	1	NM_001099633:Dnahc9	3.51e-06
mm9	chr11	65995305	65995465	+	7.81	chr11-576	1	13332	-13332	no	mm9	chr11	65644825	65982053	-	1	NM_001099633:Dnahc9	3.51e-06
mm9	chr11	66166962	66167122	+	7.8	chr11-577	1	172586	172586	yes	mm9	chr11	66025226	66339628	-	1	NM_001034874:Shisa6	1.23e-05
mm9	chr11	66388423	66388583	+	6.25	chr11-271	1	48875	-48875	no	mm9	chr11	66025226	66339628	-	1	NM_001034874:Shisa6	2.03e-05
mm9	chr11	66606199	66606359	+	9.75	chr11-578												1.4e-07
mm9	chr11	66639472	66639632	+	7.8	chr11-580	1	85940	-85940	no	mm9	chr11	66725492	66742202	+	1	NM_178656:Pirt	1.23e-05
mm9	chr11	66834799	66834959	+	6.25	chr11-581	1	3776	-3776	no	mm9	chr11	66838655	66848292	+	1	NM_177392:Tmem220	2.03e-05
mm9	chr11	66862098	66862258	+	8.77	chr11-582	1	3942	3942	yes	mm9	chr11	66851381	66866120	-	1	NM_025510:2310004I24Rik	1.38e-06
mm9	chr11	66862098	66862258	+	8.77	chr11-582	2	3993	-3993	no	mm9	chr11	66866171	66880942	+	1	NM_001040026:Sco1	1.38e-06
mm9	chr11	66872102	66872262	+	6.94	chr11-272	1	6011	6011	yes	mm9	chr11	66866171	66880942	+	1	NM_001040026:Sco1	2.88e-06
mm9	chr11	66872102	66872262	+	6.94	chr11-272	2	6062	-6062	no	mm9	chr11	66851381	66866120	-	1	NM_025510:2310004I24Rik	2.88e-06
mm9	chr11	66996375	66996535	+	5.21	chr11-583	1	11927	11927	yes	mm9	chr11	66984528	67011019	+	1	NM_001039545:Myh2	8.1e-05
mm9	chr11	66996375	66996535	+	5.21	chr11-583	2	17160	-17160	no	mm9	chr11	67013615	67038077	+	1	NM_030679:Myh1	8.1e-05
mm9	chr11	67033177	67033337	+	11.11	chr11-182	1	18273	-18273	no	mm9	chr11	67051530	67073948	+	1	NM_010855:Myh4	4.23e-12
mm9	chr11	67033177	67033337	+	11.11	chr11-182	2	19642	19642	yes	mm9	chr11	67013615	67038077	+	1	NM_030679:Myh1	4.23e-12
mm9	chr11	67212015	67212175	+	8.77	chr11-584	1	71491	71491	no	mm9	chr11	67140604	67185004	+	1	NM_001081250:Myh13	1.38e-06
mm9	chr11	67416263	67416423	+	5.21	chr11-585	1	16306	16306	yes	mm9	chr11	67400037	67502494	+	1	NM_001109657:Gas7	8.1e-05
mm9	chr11	67416263	67416423	+	5.21	chr11-585	2	69844	69844	yes	mm9	chr11	67346499	67502494	+	1	NM_008088:Gas7	8.1e-05
mm9	chr11	67924101	67924261	+	4.96	chr11-273	1	144197	144197	yes	mm9	chr11	67779984	68020650	+	1	NM_018768:Stx8	4.96e-05
mm9	chr11	67993427	67993587	+	5.21	chr11-593	1	213523	213523	yes	mm9	chr11	67779984	68020650	+	1	NM_018768:Stx8	8.1e-05
mm9	chr11	68182835	68182995	+	8.77	chr11-594	1	17413	17413	yes	mm9	chr11	68022865	68200328	-	1	NM_008744:Ntn1	1.38e-06
mm9	chr11	68493179	68493339	+	5.21	chr11-595	1	12157	-12157	no	mm9	chr11	68505416	68630126	+	1	NM_175260:Myh10	8.1e-05
mm9	chr11	68821869	68822029	+	8.68	chr11-183	1	13	13	yes	mm9	chr11	68799202	68821962	-	1	NM_001159519:Pfas	4e-07
mm9	chr11	68859059	68859219	+	6.37	chr11-184	1	5	-5	yes	mm9	chr11	68859144	68865164	+	1	NM_011496:Aurkb	2.13e-06
mm9	chr11	68887068	68887228	+	6.25	chr11-596	1	2838	2838	no	mm9	chr11	68884310	68886795	+	1	NM_025838:Tmem107	2.03e-05
mm9	chr11	68887068	68887228	+	6.25	chr11-596	2	2838	2838	no	mm9	chr11	68884310	68886795	+	1	NM_028336:Tmem107	2.03e-05
mm9	chr11	69137236	69137396	+	10.42	chr11-116	1	59	59	yes	mm9	chr11	69112997	69137375	-	1	NM_172560:Cntrob	4.72e-11
mm9	chr11	69194014	69194174	+	7.81	chr11-275	1	11201	-11201	no	mm9	chr11	69157852	69182893	-	1	NM_146019:Chd3	3.51e-06
mm9	chr11	69194014	69194174	+	7.81	chr11-275	2	14754	14754	no	mm9	chr11	69207113	69208848	-	1	NM_001045525:Cyb5d1	3.51e-06
mm9	chr11	69194014	69194174	+	7.81	chr11-275	3	15198	-15198	no	mm9	chr11	69209292	69210173	+	1	NM_030083:Lsmd1	3.51e-06
mm9	chr11	69394928	69395088	+	9.75	chr11-185	1	1148	1148	yes	mm9	chr11	69393860	69405375	+	1	NM_011640:Trp53	1.4e-07
mm9	chr11	69394928	69395088	+	9.75	chr11-185	2	1148	1148	yes	mm9	chr11	69393860	69405375	+	1	NM_001127233:Trp53	1.4e-07
mm9	chr11	69572104	69572264	+	12.5	chr11-107	1	459	-459	no	mm9	chr11	69547911	69571725	-	1	NM_009089:Polr2a	2.84e-14
mm9	chr11	69808985	69809145	+	5.64	chr11-129	1	207	-207	no	mm9	chr11	69809272	69813513	+	1	NM_030064:Phf23	9.87e-07
mm9	chr11	70401734	70401894	+	7.81	chr11-598	1	25432	25432	yes	mm9	chr11	70376382	70427984	+	1	NM_176893:Mink1	3.51e-06
mm9	chr11	70401734	70401894	+	7.81	chr11-598	2	25432	25432	yes	mm9	chr11	70376382	70427984	+	1	NM_016713:Mink1	3.51e-06
mm9	chr11	70401734	70401894	+	7.81	chr11-598	3	25432	25432	yes	mm9	chr11	70376382	70427984	+	1	NM_001045964:Mink1	3.51e-06
mm9	chr11	70401734	70401894	+	7.81	chr11-598	4	25432	25432	yes	mm9	chr11	70376382	70427984	+	1	NM_001045959:Mink1	3.51e-06
mm9	chr11	70401734	70401894	+	7.81	chr11-598	5	27581	-27581	no	mm9	chr11	70429395	70430392	+	1	NM_001145537:4930544D05Rik	3.51e-06
mm9	chr11	70401734	70401894	+	7.81	chr11-598	6	30882	30882	no	mm9	chr11	70428384	70432696	-	1	NM_009603:Chrne	3.51e-06
mm9	chr11	70730882	70731042	+	6.25	chr11-599	1	52502	52502	no	mm9	chr11	70756583	70783464	-	1	NM_001083331:Nup88	2.03e-05
mm9	chr11	70730882	70731042	+	6.25	chr11-599	2	52513	52513	no	mm9	chr11	70756572	70783475	-	1	NM_172394:Nup88	2.03e-05
mm9	chr11	70730882	70731042	+	6.25	chr11-599	3	52739	-52739	no	mm9	chr11	70783701	70791435	+	1	NM_001252413:Rpain	2.03e-05
mm9	chr11	70730882	70731042	+	6.25	chr11-599	4	52739	-52739	no	mm9	chr11	70783701	70791435	+	1	NM_001252414:Rpain	2.03e-05
mm9	chr11	70730882	70731042	+	6.25	chr11-599	5	52739	-52739	no	mm9	chr11	70783701	70791435	+	1	NM_001252415:Rpain	2.03e-05
mm9	chr11	70730882	70731042	+	6.25	chr11-599	6	52739	-52739	no	mm9	chr11	70783701	70791435	+	1	NM_027186:Rpain	2.03e-05
mm9	chr11	70730882	70731042	+	6.25	chr11-599	7	65566	65566	no	mm9	chr11	70791347	70796528	-	1	NM_007573:C1qbp	2.03e-05
mm9	chr11	70730882	70731042	+	6.25	chr11-599	8	72698	72698	yes	mm9	chr11	70658264	70756607	+	1	NM_019400:Rabep1	2.03e-05
mm9	chr11	70783927	70784087	+	8.77	chr11-276	1	306	306	yes	mm9	chr11	70783701	70791435	+	1	NM_001252413:Rpain	1.38e-06
mm9	chr11	70783927	70784087	+	8.77	chr11-276	2	306	306	yes	mm9	chr11	70783701	70791435	+	1	NM_001252414:Rpain	1.38e-06
mm9	chr11	70783927	70784087	+	8.77	chr11-276	3	306	306	yes	mm9	chr11	70783701	70791435	+	1	NM_001252415:Rpain	1.38e-06
mm9	chr11	70783927	70784087	+	8.77	chr11-276	4	306	306	yes	mm9	chr11	70783701	70791435	+	1	NM_027186:Rpain	1.38e-06
mm9	chr11	70832993	70833153	+	9.42	chr11-105	1	39	-39	yes	mm9	chr11	70833112	70840636	+	1	NM_025993:Mis12	7.42e-13
mm9	chr11	71362613	71362773	+	6.94	chr11-600												2.78e-05
mm9	chr11	71805054	71805214	+	6.94	chr11-602	1	45877	45877	no	mm9	chr11	71842223	71851011	-	1	NM_053245:Aipl1	2.78e-05
mm9	chr11	71805054	71805214	+	6.94	chr11-602	2	50869	-50869	no	mm9	chr11	71856003	71860872	+	1	NM_144526:Fam64a	2.78e-05
mm9	chr11	71980018	71980178	+	9.75	chr11-277	1	30707	-30707	no	mm9	chr11	71861029	71949391	-	1	NM_001081641:Pitpnm3	1.4e-07
mm9	chr11	71980018	71980178	+	9.75	chr11-277	2	30707	-30707	no	mm9	chr11	71861029	71949391	-	1	NM_001024927:Pitpnm3	1.4e-07
mm9	chr11	71980018	71980178	+	9.75	chr11-277	3	36775	36775	yes	mm9	chr11	71967598	72016873	-	1	NM_028963:4933427D14Rik	1.4e-07
mm9	chr11	71980018	71980178	+	9.75	chr11-277	4	40957	-40957	no	mm9	chr11	72021055	72023989	+	1	NM_026559:Txndc17	1.4e-07
mm9	chr11	72111341	72111501	+	7.8	chr11-604	1	3709	-3709	no	mm9	chr11	72115130	72127235	+	1	NM_001037713:Xaf1	1.23e-05
mm9	chr11	73353393	73353553	+	7.8	chr11-606	1	22774	-22774	no	mm9	chr11	73329760	73330699	-	1	NM_146443:Olfr382	1.23e-05
mm9	chr11	73614387	73614547	+	7.81	chr11-607	1	2019	2019	yes	mm9	chr11	73612254	73616486	-	1	NM_001159775:Olfr391-ps	3.51e-06
mm9	chr11	73958539	73958699	+	9.75	chr11-279	1	10038	-10038	no	mm9	chr11	73968657	73969605	+	1	NM_146708:Olfr402	1.4e-07
mm9	chr11	74002304	74002464	+	6.94	chr11-608	1	6622	-6622	no	mm9	chr11	74009006	74009948	+	1	NM_207622:Olfr403	2.78e-05
mm9	chr11	74613515	74613675	+	9.75	chr11-280	1	29231	29231	yes	mm9	chr11	74584364	74632194	+	1	NM_026197:Mettl16	1.4e-07
mm9	chr11	74613515	74613675	+	9.75	chr11-280	2	30830	-30830	no	mm9	chr11	74644425	74659227	+	1	NM_010813:Mnt	1.4e-07
mm9	chr11	75928575	75928735	+	8.77	chr11-611	1	64477	64477	yes	mm9	chr11	75859727	75993132	-	1	NM_026664:Vps53	1.38e-06
mm9	chr11	75928575	75928735	+	8.77	chr11-611	2	86902	-86902	no	mm9	chr11	76015557	76021759	+	1	NM_027773:Fam57a	1.38e-06
mm9	chr11	75928575	75928735	+	8.77	chr11-611	3	87371	-87371	no	mm9	chr11	75832696	75841284	-	1	NM_029658:Fam101b	1.38e-06
mm9	chr11	76400978	76401138	+	7.64	chr11-186	1	9829	-9829	no	mm9	chr11	76230235	76391229	-	1	NM_198894:Abr	3.72e-07
mm9	chr11	76593318	76593478	+	6.94	chr11-612	1	16341	-16341	no	mm9	chr11	76540103	76577057	-	1	NM_016810:Gosr1	2.78e-05
mm9	chr11	76593318	76593478	+	6.94	chr11-612	2	67112	67112	yes	mm9	chr11	76590709	76660510	-	1	NM_007754:Cpd	2.78e-05
mm9	chr11	77061191	77061351	+	6.94	chr11-614	1	31345	31345	yes	mm9	chr11	77029926	77273721	+	1	NM_177710:Ssh2	2.78e-05
mm9	chr11	77094361	77094521	+	6.94	chr11-615	1	64515	64515	yes	mm9	chr11	77029926	77273721	+	1	NM_177710:Ssh2	2.78e-05
mm9	chr11	77094361	77094521	+	6.94	chr11-615	2	91971	-91971	no	mm9	chr11	76903416	77002470	-	1	NM_176965:Efcab5	2.78e-05
mm9	chr11	77367796	77367956	+	8.77	chr11-282	1	39258	39258	no	mm9	chr11	77328618	77334130	+	1	NM_026185:Abhd15	1.38e-06
mm9	chr11	77367796	77367956	+	8.77	chr11-282	2	41101	-41101	no	mm9	chr11	77321600	77326775	-	1	NM_001024920:Trp53i13	1.38e-06
mm9	chr11	77367796	77367956	+	8.77	chr11-282	3	53441	53441	yes	mm9	chr11	77342663	77421317	-	1	NM_144825:Taok1	1.38e-06
mm9	chr11	78211928	78212088	+	8.77	chr11-617	1	4022	4022	yes	mm9	chr11	78207986	78219159	+	1	NR_003282:Gm11194	1.38e-06
mm9	chr11	78211928	78212088	+	8.77	chr11-617	2	23679	23679	yes	mm9	chr11	78210777	78235687	-	1	NM_022411:Slc13a2	1.38e-06
mm9	chr11	78391809	78391969	+	9.75	chr11-283	1	27652	-27652	no	mm9	chr11	78355318	78364237	-	1	NM_133706:Tmem97	1.4e-07
mm9	chr11	78391809	78391969	+	9.75	chr11-283	2	119038	119038	yes	mm9	chr11	78380669	78510927	-	1	NM_008702:Nlk	1.4e-07
mm9	chr11	78639852	78640012	+	8.77	chr11-618	1	164	-164	no	mm9	chr11	78640096	78657401	+	1	NM_001076681:1810012P15Rik	1.38e-06
mm9	chr11	79293334	79293494	+	6.94	chr11-619	1	4119	4119	no	mm9	chr11	79295224	79297533	-	1	NR_045305:AU040972	2.88e-06
mm9	chr11	79293334	79293494	+	6.94	chr11-619	2	140021	140021	yes	mm9	chr11	79153393	79395111	+	1	NM_010897:Nf1	2.88e-06
mm9	chr11	79862331	79862491	+	6.25	chr11-621	1	32046	32046	yes	mm9	chr11	79860000	79894457	-	1	NM_018776:Crlf3	2.03e-05
mm9	chr11	79862331	79862491	+	6.25	chr11-621	2	40490	-40490	no	mm9	chr11	79902901	79949293	+	1	NM_001029856:Atad5	2.03e-05
mm9	chr11	79917986	79918146	+	6.94	chr11-284	1	15165	15165	yes	mm9	chr11	79902901	79949293	+	1	NM_001029856:Atad5	2.88e-06
mm9	chr11	80021072	80021232	+	8.77	chr11-623	1	1404	-1404	no	mm9	chr11	80022556	80081409	+	1	NM_021536:Rhot1	1.38e-06
mm9	chr11	80021072	80021232	+	8.77	chr11-623	2	1404	-1404	no	mm9	chr11	80022556	80081409	+	1	NM_001163354:Rhot1	1.38e-06
mm9	chr11	80021072	80021232	+	8.77	chr11-623	3	1404	-1404	no	mm9	chr11	80022556	80081409	+	1	NM_001163355:Rhot1	1.38e-06
mm9	chr11	80205758	80205918	+	6.25	chr11-624	1	9058	9058	yes	mm9	chr11	80196780	80209750	+	1	NM_001130170:Zfp207	2.03e-05
mm9	chr11	80205758	80205918	+	6.25	chr11-624	2	9058	9058	yes	mm9	chr11	80196780	80209750	+	1	NM_001130171:Zfp207	2.03e-05
mm9	chr11	80205758	80205918	+	6.25	chr11-624	3	9058	9058	yes	mm9	chr11	80196780	80209750	+	1	NM_011751:Zfp207	2.03e-05
mm9	chr11	80205758	80205918	+	6.25	chr11-624	4	9058	9058	yes	mm9	chr11	80196780	80209750	+	1	NM_001130169:Zfp207	2.03e-05
mm9	chr11	80205758	80205918	+	6.25	chr11-624	5	9058	9058	yes	mm9	chr11	80196780	80219375	+	1	NR_045038:Zfp207	2.03e-05
mm9	chr11	80211927	80212087	+	7.81	chr11-625	1	15227	15227	no	mm9	chr11	80196780	80209750	+	1	NM_001130170:Zfp207	3.51e-06
mm9	chr11	80211927	80212087	+	7.81	chr11-625	2	15227	15227	no	mm9	chr11	80196780	80209750	+	1	NM_001130171:Zfp207	3.51e-06
mm9	chr11	80211927	80212087	+	7.81	chr11-625	3	15227	15227	no	mm9	chr11	80196780	80209750	+	1	NM_011751:Zfp207	3.51e-06
mm9	chr11	80211927	80212087	+	7.81	chr11-625	4	15227	15227	no	mm9	chr11	80196780	80209750	+	1	NM_001130169:Zfp207	3.51e-06
mm9	chr11	80211927	80212087	+	7.81	chr11-625	5	15227	15227	yes	mm9	chr11	80196780	80219375	+	1	NR_045038:Zfp207	3.51e-06
mm9	chr11	80211927	80212087	+	7.81	chr11-625	6	20490	-20490	no	mm9	chr11	80173993	80191517	-	1	NM_027472:5730455P16Rik	3.51e-06
mm9	chr11	80348221	80348381	+	6.25	chr11-626	1	57754	57754	no	mm9	chr11	80290547	80294681	+	1	NM_009871:Cdk5r1	2.03e-05
mm9	chr11	80348221	80348381	+	6.25	chr11-626	2	245226	245226	yes	mm9	chr11	80295628	80593527	-	1	NM_177390:Myo1d	2.03e-05
mm9	chr11	80440023	80440183	+	9.75	chr11-285	1	153424	153424	yes	mm9	chr11	80295628	80593527	-	1	NM_177390:Myo1d	1.4e-07
mm9	chr11	81070496	81070656	+	7.64	chr11-286	1	711322	711322	yes	mm9	chr11	80693666	81781898	-	1	NM_001034013:Accn1	3.72e-07
mm9	chr11	82999019	82999179	+	6.25	chr11-628	1	5732	-5732	no	mm9	chr11	83004831	83028656	+	1	NM_011409:Slfn3	2.03e-05
mm9	chr11	82999019	82999179	+	6.25	chr11-628	2	10412	10412	yes	mm9	chr11	82988687	83003718	+	1	NM_011410:Slfn4	2.03e-05
mm9	chr11	84120696	84120856	+	6.94	chr11-629	1	111837	111837	yes	mm9	chr11	84008939	84215153	+	1	NM_133360:Acaca	2.78e-05
mm9	chr11	84210199	84210359	+	5.21	chr11-630	1	201340	201340	yes	mm9	chr11	84008939	84215153	+	1	NM_133360:Acaca	8.1e-05
mm9	chr11	84328240	84328400	+	8.77	chr11-287	1	1317	-1317	no	mm9	chr11	84236357	84327003	-	1	NM_019816:Aatf	1.38e-06
mm9	chr11	84465197	84465357	+	7.81	chr11-631												3.51e-06
mm9	chr11	84491142	84491302	+	7.81	chr11-632												3.51e-06
mm9	chr11	84640829	84640989	+	7.81	chr11-633	1	1596	1596	yes	mm9	chr11	84634229	84642505	-	1	NM_177564:Dhrs11	3.51e-06
mm9	chr11	84642626	84642786	+	6.25	chr11-634	1	201	-201	no	mm9	chr11	84634229	84642505	-	1	NM_177564:Dhrs11	2.03e-05
mm9	chr11	84665694	84665854	+	8.77	chr11-635	1	18466	18466	yes	mm9	chr11	84645862	84684240	-	1	NM_153144:Ggnbp2	1.38e-06
mm9	chr11	84665694	84665854	+	8.77	chr11-635	2	23269	-23269	no	mm9	chr11	84634229	84642505	-	1	NM_177564:Dhrs11	1.38e-06
mm9	chr11	84758852	84759012	+	8.77	chr11-636	1	12323	-12323	no	mm9	chr11	84771255	84779556	+	1	NM_007607:Car4	1.38e-06
mm9	chr11	84829640	84829800	+	8.77	chr11-638	1	58465	58465	no	mm9	chr11	84771255	84779556	+	1	NM_007607:Car4	1.38e-06
mm9	chr11	84829640	84829800	+	8.77	chr11-638	2	123737	123737	yes	mm9	chr11	84797989	84953457	-	1	NM_001029934:Usp32	1.38e-06
mm9	chr11	85017174	85017334	+	5.21	chr11-640	1	31368	31368	yes	mm9	chr11	85004811	85048622	-	1	NM_025825:Appbp2	8.1e-05
mm9	chr11	85017174	85017334	+	5.21	chr11-640	2	31413	-31413	no	mm9	chr11	85048667	85051806	+	1	NR_028329:D630032N06Rik	8.1e-05
mm9	chr11	85017174	85017334	+	5.21	chr11-640	3	32657	32657	no	mm9	chr11	84984597	84994656	+	1	NM_028589:1700125H20Rik	8.1e-05
mm9	chr11	85376896	85377056	+	7.8	chr11-642	1	210311	210311	yes	mm9	chr11	85166665	85639560	+	1	NM_001166642:Bcas3	1.23e-05
mm9	chr11	85376896	85377056	+	7.8	chr11-642	2	210311	210311	yes	mm9	chr11	85166665	85639560	+	1	NM_138681:Bcas3	1.23e-05
mm9	chr11	85376896	85377056	+	7.8	chr11-642	3	210311	210311	yes	mm9	chr11	85166665	85639560	+	1	NM_001166643:Bcas3	1.23e-05
mm9	chr11	85397593	85397753	+	8.68	chr11-288	1	231008	231008	yes	mm9	chr11	85166665	85639560	+	1	NM_001166642:Bcas3	4e-07
mm9	chr11	85397593	85397753	+	8.68	chr11-288	2	231008	231008	yes	mm9	chr11	85166665	85639560	+	1	NM_138681:Bcas3	4e-07
mm9	chr11	85397593	85397753	+	8.68	chr11-288	3	231008	231008	yes	mm9	chr11	85166665	85639560	+	1	NM_001166643:Bcas3	4e-07
mm9	chr11	85515799	85515959	+	6.94	chr11-289	1	349214	349214	yes	mm9	chr11	85166665	85639560	+	1	NM_001166642:Bcas3	2.88e-06
mm9	chr11	85515799	85515959	+	6.94	chr11-289	2	349214	349214	yes	mm9	chr11	85166665	85639560	+	1	NM_138681:Bcas3	2.88e-06
mm9	chr11	85515799	85515959	+	6.94	chr11-289	3	349214	349214	yes	mm9	chr11	85166665	85639560	+	1	NM_001166643:Bcas3	2.88e-06
mm9	chr11	85823978	85824138	+	7.81	chr11-644												3.51e-06
mm9	chr11	86014738	86014898	+	4.24	chr11-187	1	123	-123	no	mm9	chr11	85871637	86014695	-	1	NM_178309:Brip1	8.44e-05
mm9	chr11	86922965	86923125	+	5.95	chr11-130	1	283	283	yes	mm9	chr11	86922762	86936476	+	1	NM_025377:Fam33a	1.48e-06
mm9	chr11	87186867	87187027	+	5.21	chr11-650	1	14451	-14451	no	mm9	chr11	87040407	87172496	-	1	NM_177167:Ppm1e	8.1e-05
mm9	chr11	87208574	87208734	+	6.25	chr11-651	1	9343	9343	yes	mm9	chr11	87191108	87217997	-	1	NM_053269:Rad51c	2.03e-05
mm9	chr11	87208574	87208734	+	6.25	chr11-651	2	9912	-9912	no	mm9	chr11	87218566	87369325	+	1	NM_031386:Tex14	2.03e-05
mm9	chr11	87445426	87445586	+	7.81	chr11-290	1	14841	14841	yes	mm9	chr11	87430665	87473044	+	1	NM_001045527:Hsf5	3.51e-06
mm9	chr11	87654494	87654654	+	8.77	chr11-291	1	12152	-12152	no	mm9	chr11	87666726	87677181	+	1	NM_001039684:Mks1	1.38e-06
mm9	chr11	87654494	87654654	+	8.77	chr11-291	2	14958	-14958	no	mm9	chr11	87619929	87639616	-	1	NM_080420:Lpo	1.38e-06
mm9	chr11	87679603	87679763	+	6.25	chr11-654	1	9355	9355	yes	mm9	chr11	87677499	87689038	-	1	NM_007946:Epx	2.03e-05
mm9	chr11	87679603	87679763	+	6.25	chr11-654	2	12957	12957	no	mm9	chr11	87666726	87677181	+	1	NM_001039684:Mks1	2.03e-05
mm9	chr11	87860734	87860894	+	27.3	chr11-94	1	358	-358	no	mm9	chr11	87861172	87867259	+	1	NM_173374:Srsf1	2.48e-30
mm9	chr11	87860734	87860894	+	27.3	chr11-94	2	358	-358	no	mm9	chr11	87861172	87867259	+	1	NM_001078167:Srsf1	2.48e-30
mm9	chr11	88215318	88215478	+	8.77	chr11-655	1	49124	49124	no	mm9	chr11	88166274	88166366	+	1	NR_039545:Mir378b	1.38e-06
mm9	chr11	88215318	88215478	+	8.77	chr11-655	2	364145	364145	yes	mm9	chr11	88152883	88579543	-	1	NM_054043:Msi2	1.38e-06
mm9	chr11	88225132	88225292	+	7.8	chr11-656	1	58938	58938	no	mm9	chr11	88166274	88166366	+	1	NR_039545:Mir378b	1.23e-05
mm9	chr11	88225132	88225292	+	7.8	chr11-656	2	354331	354331	yes	mm9	chr11	88152883	88579543	-	1	NM_054043:Msi2	1.23e-05
mm9	chr11	89452929	89453089	+	8.77	chr11-658	1	53140	-53140	no	mm9	chr11	89282399	89399869	-	1	NM_001080933:Ankfn1	1.38e-06
mm9	chr11	90515419	90515579	+	7.8	chr11-660	1	16002	16002	no	mm9	chr11	90499497	90507291	+	1	NM_199008:Cox11	1.23e-05
mm9	chr11	90515419	90515579	+	7.8	chr11-660	2	16077	-16077	no	mm9	chr11	90337806	90499422	-	1	NM_011505:Stxbp4	1.23e-05
mm9	chr11	90515419	90515579	+	7.8	chr11-660	3	33416	33416	yes	mm9	chr11	90507004	90548915	-	1	NM_028011:Tom1l1	1.23e-05
mm9	chr11	91082061	91082221	+	6.25	chr11-661												2.03e-05
mm9	chr11	91137046	91137206	+	6.94	chr11-292												2.88e-06
mm9	chr11	91282379	91282539	+	9.75	chr11-293												1.4e-07
mm9	chr11	91719686	91719846	+	6.25	chr11-662												2.03e-05
mm9	chr11	92095264	92095424	+	6.94	chr11-294												2.88e-06
mm9	chr11	92539400	92539560	+	13.65	chr11-295												6.3e-12
mm9	chr11	93546713	93546873	+	7.81	chr11-663												3.51e-06
mm9	chr11	94147037	94147197	+	10.42	chr11-188	1	36108	36108	no	mm9	chr11	94152452	94183225	-	1	NM_026313:Luc7l3	3.95e-09
mm9	chr11	94147037	94147197	+	10.42	chr11-188	2	42197	-42197	no	mm9	chr11	94189314	94200823	+	1	NM_146024:Ankrd40	3.95e-09
mm9	chr11	94147037	94147197	+	10.42	chr11-188	3	42197	-42197	no	mm9	chr11	94189314	94203161	+	1	NM_027799:Ankrd40	3.95e-09
mm9	chr11	94147037	94147197	+	10.42	chr11-188	4	43224	-43224	no	mm9	chr11	94097265	94103893	-	1	NM_181819:Wfikkn2	3.95e-09
mm9	chr11	94166710	94166870	+	9.75	chr11-189	1	16435	16435	yes	mm9	chr11	94152452	94183225	-	1	NM_026313:Luc7l3	1.4e-07
mm9	chr11	94166710	94166870	+	9.75	chr11-189	2	22524	-22524	no	mm9	chr11	94189314	94200823	+	1	NM_146024:Ankrd40	1.4e-07
mm9	chr11	94166710	94166870	+	9.75	chr11-189	3	22524	-22524	no	mm9	chr11	94189314	94203161	+	1	NM_027799:Ankrd40	1.4e-07
mm9	chr11	94713046	94713206	+	8.77	chr11-665	1	2219	-2219	no	mm9	chr11	94706144	94710907	-	1	NM_001205037:Gm11544	1.38e-06
mm9	chr11	95275095	95275255	+	7.52	chr11-131	1	221	-221	no	mm9	chr11	95275396	95354724	+	1	NM_025287:Spop	3.98e-08
mm9	chr11	95720065	95720225	+	6.94	chr11-296	1	15	15	yes	mm9	chr11	95720130	95722360	+	1	NR_045187:4833417C18Rik	2.88e-06
mm9	chr11	96705970	96706130	+	7.8	chr11-670	1	5139	-5139	no	mm9	chr11	96711189	96722516	+	1	NM_019877:Copz2	1.23e-05
mm9	chr11	96705970	96706130	+	7.8	chr11-670	2	5656	-5656	no	mm9	chr11	96711706	96711779	+	1	NR_029562:Mir152	1.23e-05
mm9	chr11	96940532	96940692	+	8.77	chr11-671	1	28479	28479	no	mm9	chr11	96912133	96930218	+	1	NM_001081434:Osbpl7	1.38e-06
mm9	chr11	96940532	96940692	+	8.77	chr11-671	2	36033	36033	no	mm9	chr11	96959320	96976645	-	1	NM_019507:Tbx21	1.38e-06
mm9	chr11	96940532	96940692	+	8.77	chr11-671	3	37713	37713	no	mm9	chr11	96902899	96910527	+	1	NM_026154:Mrpl10	1.38e-06
mm9	chr11	96940532	96940692	+	8.77	chr11-671	4	37929	-37929	no	mm9	chr11	96895915	96902683	-	1	NM_027026:Lrrc46	1.38e-06
mm9	chr11	97114870	97115030	+	9.75	chr11-297	1	26940	26940	yes	mm9	chr11	97067170	97141890	-	1	NM_008942:Npepps	1.4e-07
mm9	chr11	98078584	98078744	+	10.72	chr11-190	1	14046	14046	yes	mm9	chr11	98064618	98108018	+	1	NM_026952:Cdk12	1.3e-08
mm9	chr11	98078584	98078744	+	10.72	chr11-190	2	14046	14046	yes	mm9	chr11	98064618	98114854	+	1	NM_001109628:Cdk12	1.3e-08
mm9	chr11	98078584	98078744	+	10.72	chr11-190	3	14046	14046	yes	mm9	chr11	98064618	98114854	+	1	NM_001109626:Cdk12	1.3e-08
mm9	chr11	98560558	98560718	+	7.8	chr11-675	1	1988	-1988	no	mm9	chr11	98562626	98564943	+	1	NM_009971:Csf3	1.23e-05
mm9	chr11	98612793	98612953	+	7.81	chr11-676	1	9687	9687	yes	mm9	chr11	98603186	98626425	+	1	NM_178060:Thra	3.51e-06
mm9	chr11	98705943	98706103	+	5.21	chr11-677	1	7925	7925	yes	mm9	chr11	98698098	98714319	+	1	NM_001080925:Rapgefl1	8.1e-05
mm9	chr11	98769024	98769184	+	5.02	chr11-132	1	98	-98	no	mm9	chr11	98769202	98785256	+	1	NM_001025779:Cdc6	3.51e-06
mm9	chr11	98838011	98838171	+	6.25	chr11-678	1	6239	6239	no	mm9	chr11	98843493	98844330	-	1	NM_178596:Gjd3	2.03e-05
mm9	chr11	98885489	98885649	+	9.55	chr11-101	1	66	-66	yes	mm9	chr11	98854260	98885503	-	1	NM_011623:Top2a	9.31e-15
mm9	chr11	98915191	98915351	+	7.8	chr11-679	1	12698	12698	no	mm9	chr11	98902573	98913957	+	1	NM_010517:Igfbp4	1.23e-05
mm9	chr11	99055014	99055174	+	7.8	chr11-680	1	37237	37237	no	mm9	chr11	99070361	99092331	-	1	NM_020618:Smarce1	1.23e-05
mm9	chr11	99055014	99055174	+	7.8	chr11-680	2	38703	-38703	no	mm9	chr11	99005512	99016391	-	1	NM_007719:Ccr7	1.23e-05
mm9	chr11	99055014	99055174	+	7.8	chr11-680	3	50287	50287	no	mm9	chr11	99094411	99105381	-	1	NM_172946:Krt222	1.23e-05
mm9	chr11	99867066	99867226	+	6.94	chr11-681	1	10380	10380	no	mm9	chr11	99872512	99877526	-	1	NM_027983:Krt33a	2.78e-05
mm9	chr11	99867066	99867226	+	6.94	chr11-681	2	11838	-11838	no	mm9	chr11	99854547	99855308	-	1	NM_001099774:Krtap17-1	2.78e-05
mm9	chr11	99936907	99937067	+	6.25	chr11-682	1	12553	12553	no	mm9	chr11	99942161	99949540	-	1	NM_001159374:Krt32	2.03e-05
mm9	chr11	100181709	100181869	+	5.95	chr11-133	1	480	480	yes	mm9	chr11	100181309	100183410	+	1	NM_011508:Eif1	1.48e-06
mm9	chr11	100245857	100246017	+	9.75	chr11-191	1	13167	13167	yes	mm9	chr11	100230169	100259104	-	1	NM_010593:Jup	1.4e-07
mm9	chr11	100331084	100331244	+	8.77	chr11-683	1	2932	2932	yes	mm9	chr11	100323925	100334096	-	1	NM_172565:Klhl11	1.38e-06
mm9	chr11	101536000	101536160	+	8.77	chr11-301	1	9226	9226	no	mm9	chr11	101526854	101529146	+	1	NM_025404:Arl4d	1.38e-06
mm9	chr11	101607484	101607644	+	6.25	chr11-685	1	13295	13295	yes	mm9	chr11	101594269	101628671	+	1	NM_144831:Dhx8	2.03e-05
mm9	chr11	102137431	102137591	+	7.8	chr11-686	1	7375	7375	yes	mm9	chr11	102130136	102139375	+	1	NM_148953:Asb16	1.23e-05
mm9	chr11	102137431	102137591	+	7.8	chr11-686	2	8763	-8763	no	mm9	chr11	102146274	102150738	+	1	NM_028076:Tmub2	1.23e-05
mm9	chr11	102146004	102146164	+	5.95	chr11-134	1	190	-190	no	mm9	chr11	102146274	102150738	+	1	NM_028076:Tmub2	1.48e-06
mm9	chr11	102529001	102529161	+	10.72	chr11-149	1	2180	2180	yes	mm9	chr11	102526901	102543551	+	1	NM_001127576:Gm1564	1.3e-08
mm9	chr11	104213501	104213661	+	5.79	chr11-304	1	90024	90024	yes	mm9	chr11	104194542	104303605	-	1	NM_001081045:1700081L11Rik	1.38e-05
mm9	chr11	104621817	104621977	+	5.21	chr11-689												8.1e-05
mm9	chr11	105129209	105129369	+	6.94	chr11-305	1	24670	-24670	no	mm9	chr11	105153959	105212459	+	1	NM_008626:Mrc2	2.88e-06
mm9	chr11	105129209	105129369	+	6.94	chr11-305	2	86446	86446	yes	mm9	chr11	105042843	105145270	+	1	NM_011903:Tlk2	2.88e-06
mm9	chr11	105129209	105129369	+	6.94	chr11-305	3	86446	86446	yes	mm9	chr11	105042843	105145270	+	1	NM_001112705:Tlk2	2.88e-06
mm9	chr11	105214606	105214766	+	9.55	chr11-691	1	60727	60727	no	mm9	chr11	105153959	105212459	+	1	NM_008626:Mrc2	4.15e-08
mm9	chr11	105369643	105369803	+	6.94	chr11-692	1	51674	-51674	no	mm9	chr11	105222111	105318049	-	1	NM_172568:March10	2.78e-05
mm9	chr11	105369643	105369803	+	6.94	chr11-692	2	51674	-51674	no	mm9	chr11	105262967	105318049	-	1	NM_001039242:March10	2.78e-05
mm9	chr11	105668496	105668656	+	5.21	chr11-693	1	217277	217277	yes	mm9	chr11	105451299	105790617	+	1	NM_181071:Tanc2	8.1e-05
mm9	chr11	105910921	105911081	+	8.68	chr11-306	1	12816	12816	yes	mm9	chr11	105898185	105920637	+	1	NM_027946:Dcaf7	4e-07
mm9	chr11	105910921	105911081	+	8.68	chr11-306	2	16419	-16419	no	mm9	chr11	105927420	105934926	+	1	NM_027346:Taco1	4e-07
mm9	chr11	106060426	106060586	+	6.94	chr11-150	1	5589	-5589	no	mm9	chr11	106024287	106054917	-	1	NM_001252448:Strada	2.88e-06
mm9	chr11	106060426	106060586	+	6.94	chr11-150	2	5589	-5589	no	mm9	chr11	106024287	106054917	-	1	NM_001252449:Strada	2.88e-06
mm9	chr11	106060426	106060586	+	6.94	chr11-150	3	5589	-5589	no	mm9	chr11	106024287	106054917	-	1	NM_028126:Strada	2.88e-06
mm9	chr11	106134299	106134459	+	10.42	chr11-151	1	93	-93	no	mm9	chr11	106124484	106134286	-	1	NM_001130187:Smarcd2	3.95e-09
mm9	chr11	106263733	106263893	+	8.77	chr11-696	1	19858	-19858	no	mm9	chr11	106238969	106243955	-	1	NM_010494:Icam2	1.38e-06
mm9	chr11	106263733	106263893	+	8.77	chr11-696	2	27674	27674	no	mm9	chr11	106236139	106238428	+	1	NM_029345:2310007L24Rik	1.38e-06
mm9	chr11	106263733	106263893	+	8.77	chr11-696	3	85297	85297	yes	mm9	chr11	106258933	106349110	-	1	NM_023913:Ern1	1.38e-06
mm9	chr11	106453756	106453916	+	8.77	chr11-697	1	20408	20408	yes	mm9	chr11	106363452	106474244	-	1	NM_198292:Tex2	1.38e-06
mm9	chr11	106459561	106459721	+	9.55	chr11-192	1	14603	14603	yes	mm9	chr11	106363452	106474244	-	1	NM_198292:Tex2	4.15e-08
mm9	chr11	106481515	106481675	+	8.77	chr11-698	1	7351	-7351	no	mm9	chr11	106363452	106474244	-	1	NM_198292:Tex2	1.38e-06
mm9	chr11	106723125	106723285	+	7.64	chr11-152	1	58824	58824	yes	mm9	chr11	106681377	106782029	-	1	NM_025481:Smurf2	3.72e-07
mm9	chr11	106723125	106723285	+	7.64	chr11-152	2	72640	72640	no	mm9	chr11	106650565	106680175	+	1	NM_001166685:Ccdc45	3.72e-07
mm9	chr11	106723125	106723285	+	7.64	chr11-152	3	72640	72640	no	mm9	chr11	106650565	106680175	+	1	NM_177088:Ccdc45	3.72e-07
mm9	chr11	106723125	106723285	+	7.64	chr11-152	4	73397	-73397	no	mm9	chr11	106641669	106649808	-	1	NM_007840:Ddx5	3.72e-07
mm9	chr11	106723125	106723285	+	7.64	chr11-152	5	79132	-79132	no	mm9	chr11	106644006	106644073	-	1	NR_037224:Mir3064	3.72e-07
mm9	chr11	106723125	106723285	+	7.64	chr11-152	6	82354	-82354	no	mm9	chr11	106629517	106640851	-	1	NM_015810:Polg2	3.72e-07
mm9	chr11	106723125	106723285	+	7.64	chr11-152	7	82376	-82376	no	mm9	chr11	106629517	106640829	-	1	NR_027785:Polg2	3.72e-07
mm9	chr11	106894261	106894421	+	9.55	chr11-193	1	4805	4805	no	mm9	chr11	106889536	106891756	+	1	NM_001163473:1810010H24Rik	4.15e-08
mm9	chr11	106894261	106894421	+	9.55	chr11-193	2	98895	98895	yes	mm9	chr11	106894394	106993236	-	1	NM_176850:Bptf	4.15e-08
mm9	chr11	108301801	108301961	+	9.75	chr11-307	1	15302	15302	yes	mm9	chr11	108286579	108721929	+	1	NM_029606:Ccdc46	1.4e-07
mm9	chr11	108329216	108329376	+	4.96	chr11-308	1	42717	42717	yes	mm9	chr11	108286579	108721929	+	1	NM_029606:Ccdc46	4.96e-05
mm9	chr11	108697866	108698026	+	6.25	chr11-309	1	83716	-83716	no	mm9	chr11	108781662	108812095	+	1	NM_015732:Axin2	2.03e-05
mm9	chr11	108697866	108698026	+	6.25	chr11-309	2	154015	154015	yes	mm9	chr11	108543931	108721929	+	1	NM_029586:Ccdc46	2.03e-05
mm9	chr11	108697866	108698026	+	6.25	chr11-309	3	154024	154024	yes	mm9	chr11	108543922	108721929	+	1	NM_145688:Ccdc46	2.03e-05
mm9	chr11	108697866	108698026	+	6.25	chr11-309	4	411367	411367	yes	mm9	chr11	108286579	108721929	+	1	NM_029606:Ccdc46	2.03e-05
mm9	chr11	109057739	109057899	+	7.81	chr11-194	1	52136	-52136	no	mm9	chr11	109000604	109005683	-	1	NR_037978:E030025P04Rik	3.51e-06
mm9	chr11	109337845	109338005	+	8.77	chr11-703	1	3015	-3015	no	mm9	chr11	109312169	109334910	-	1	NM_001029842:Slc16a6	1.38e-06
mm9	chr11	109337845	109338005	+	8.77	chr11-703	2	3238	3238	yes	mm9	chr11	109334687	109434643	+	1	NM_028710:Arsg	1.38e-06
mm9	chr11	109337845	109338005	+	8.77	chr11-703	3	3382	-3382	no	mm9	chr11	109312169	109334543	-	1	NM_134038:Slc16a6	1.38e-06
mm9	chr11	110076840	110077000	+	7.8	chr11-706	1	36170	36170	yes	mm9	chr11	110038135	110113090	-	1	NM_147218:Abca6	1.23e-05
mm9	chr11	110076840	110077000	+	7.8	chr11-706	2	36170	36170	no	mm9	chr11	110097736	110113090	-	1	NM_001166556:Abca6	1.23e-05
mm9	chr11	110076840	110077000	+	7.8	chr11-706	3	36170	36170	no	mm9	chr11	110102556	110113090	-	1	NM_001166557:Abca6	1.23e-05
mm9	chr11	110076840	110077000	+	7.8	chr11-706	4	47453	-47453	no	mm9	chr11	109962135	110029467	-	1	NM_147220:Abca9	1.23e-05
mm9	chr11	111531482	111531642	+	7.8	chr11-708												1.23e-05
mm9	chr11	111534992	111535152	+	8.77	chr11-709												1.38e-06
mm9	chr11	111769463	111769623	+	10.72	chr11-195												1.3e-08
mm9	chr11	112229642	112229802	+	9.75	chr11-310												1.4e-07
mm9	chr11	112241859	112242019	+	8.77	chr11-711												1.38e-06
mm9	chr11	112295099	112295259	+	5.21	chr11-712												8.1e-05
mm9	chr11	112461158	112461318	+	7.8	chr11-714												1.23e-05
mm9	chr11	112480561	112480721	+	8.77	chr11-715	1	92029	92029	no	mm9	chr11	112525240	112572670	-	1	NR_024085:BC006965	1.38e-06
mm9	chr11	113341437	113341597	+	7.8	chr11-716	1	85612	85612	yes	mm9	chr11	113106168	113427129	-	1	NM_001166503:Slc39a11	1.23e-05
mm9	chr11	113341437	113341597	+	7.8	chr11-716	2	85612	85612	yes	mm9	chr11	113106168	113427129	-	1	NM_027216:Slc39a11	1.23e-05
mm9	chr11	114376529	114376689	+	8.77	chr11-717	1	66435	-66435	no	mm9	chr11	114274718	114310174	-	1	NR_027643:4932435O22Rik	1.38e-06
mm9	chr11	115425468	115425628	+	5.4	chr11-124	1	209	-209	no	mm9	chr11	115425757	115445238	+	1	NM_001002929:Nup85	6.4e-07
mm9	chr11	115585256	115585416	+	6.94	chr11-718	1	15425	-15425	no	mm9	chr11	115505457	115569911	-	1	NM_008163:Grb2	2.78e-05
mm9	chr11	116015661	116015821	+	6.25	chr11-719	1	13751	13751	yes	mm9	chr11	116003598	116029492	-	1	NM_172571:Fbf1	2.03e-05
mm9	chr11	116015661	116015821	+	6.25	chr11-719	2	15559	-15559	no	mm9	chr11	115993130	116000182	-	1	NM_024177:Mrpl38	2.03e-05
mm9	chr11	116064784	116064944	+	10.72	chr11-196	1	4505	-4505	no	mm9	chr11	116033201	116060359	-	1	NM_015729:Acox1	1.3e-08
mm9	chr11	116064784	116064944	+	10.72	chr11-196	2	4696	4696	yes	mm9	chr11	116060168	116076632	+	1	NM_027107:2310004N24Rik	1.3e-08
mm9	chr11	116598653	116598813	+	6.94	chr11-722	1	14747	-14747	no	mm9	chr11	116613480	116619197	+	1	NR_003364:BC018473	2.78e-05
mm9	chr11	116704645	116704805	+	9.75	chr11-312	1	38	38	yes	mm9	chr11	116698745	116704763	-	1	NM_033398:Jmjd6	1.4e-07
mm9	chr11	116723926	116724086	+	8.77	chr11-723	1	8678	8678	yes	mm9	chr11	116715328	116736951	+	1	NM_178620:Mfsd11	1.38e-06
mm9	chr11	116723926	116724086	+	8.77	chr11-723	2	9598	-9598	no	mm9	chr11	116711210	116714408	-	1	NM_011358:Srsf2	1.38e-06
mm9	chr11	116869789	116869949	+	8.77	chr11-724	1	68227	-68227	no	mm9	chr11	116938096	116940269	+	1	NR_027059:2810008D09Rik	1.38e-06
mm9	chr11	116869789	116869949	+	8.77	chr11-724	2	89693	89693	no	mm9	chr11	116780176	116848258	+	1	NM_172948:Mgat5b	1.38e-06
mm9	chr11	117054903	117055063	+	8.77	chr11-313	1	5991	-5991	no	mm9	chr11	117060974	117223639	+	1	NM_001113486:Sept9	1.38e-06
mm9	chr11	117176550	117176710	+	8.77	chr11-725	1	16398	-16398	no	mm9	chr11	117193028	117223639	+	1	NM_017380:Sept9	1.38e-06
mm9	chr11	117176550	117176710	+	8.77	chr11-725	2	16996	-16996	no	mm9	chr11	117193626	117223639	+	1	NM_001113488:Sept9	1.38e-06
mm9	chr11	117176550	117176710	+	8.77	chr11-725	3	49071	49071	yes	mm9	chr11	117127559	117223639	+	1	NM_001113487:Sept9	1.38e-06
mm9	chr11	117176550	117176710	+	8.77	chr11-725	4	115656	115656	yes	mm9	chr11	117060974	117223639	+	1	NM_001113486:Sept9	1.38e-06
mm9	chr11	117424577	117424737	+	8.77	chr11-726	1	47903	-47903	no	mm9	chr11	117472560	117474731	+	1	NR_015489:2900041M22Rik	1.38e-06
mm9	chr11	117591644	117591804	+	6.94	chr11-314	1	50211	50211	no	mm9	chr11	117636670	117641935	-	1	NM_181321:Tmc6	2.78e-05
mm9	chr11	117591644	117591804	+	6.94	chr11-314	2	50273	50273	no	mm9	chr11	117627298	117641997	-	1	NM_145439:Tmc6	2.78e-05
mm9	chr11	117591644	117591804	+	6.94	chr11-314	3	51886	-51886	no	mm9	chr11	117643610	117654451	+	1	NM_181856:Tmc8	2.78e-05
mm9	chr11	117591644	117591804	+	6.94	chr11-314	4	51886	-51886	no	mm9	chr11	117643610	117654451	+	1	NM_001195089:Tmc8	2.78e-05
mm9	chr11	117591644	117591804	+	6.94	chr11-314	5	51886	-51886	no	mm9	chr11	117643610	117654451	+	1	NM_001195090:Tmc8	2.78e-05
mm9	chr11	117591644	117591804	+	6.94	chr11-314	6	52247	-52247	no	mm9	chr11	117643971	117654451	+	1	NM_001195088:Tmc8	2.78e-05
mm9	chr11	117591644	117591804	+	6.94	chr11-314	7	67249	-67249	no	mm9	chr11	117658973	117668622	+	1	NM_029964:6030468B19Rik	2.78e-05
mm9	chr11	117591644	117591804	+	6.94	chr11-314	8	76122	76122	yes	mm9	chr11	117515602	117624753	+	1	NM_198022:Tnrc6c	2.78e-05
mm9	chr11	117686739	117686899	+	4.63	chr11-135	1	413	-413	no	mm9	chr11	117687232	117701222	+	1	NM_027827:Afmid	1.79e-05
mm9	chr11	117686739	117686899	+	4.63	chr11-135	2	509	509	yes	mm9	chr11	117676832	117687328	-	1	NM_009387:Tk1	1.79e-05
mm9	chr11	117687073	117687233	+	5.46	chr11-197	1	79	-79	yes	mm9	chr11	117687232	117701222	+	1	NM_027827:Afmid	8.94e-06
mm9	chr11	117687073	117687233	+	5.46	chr11-197	2	175	175	yes	mm9	chr11	117676832	117687328	-	1	NM_009387:Tk1	8.94e-06
mm9	chr11	117810623	117810783	+	7.8	chr11-727	1	19977	19977	no	mm9	chr11	117827400	117830680	-	1	NM_007707:Socs3	1.23e-05
mm9	chr11	118126336	118126496	+	7.8	chr11-728	1	16510	-16510	no	mm9	chr11	118025479	118109906	-	1	NM_001112699:Cyth1	1.23e-05
mm9	chr11	118126336	118126496	+	7.8	chr11-728	2	16510	-16510	no	mm9	chr11	118025479	118109906	-	1	NM_011180:Cyth1	1.23e-05
mm9	chr11	118126336	118126496	+	7.8	chr11-728	3	25142	25142	yes	mm9	chr11	118120966	118151558	-	1	NM_001033528:Usp36	1.23e-05
mm9	chr11	119017796	119017956	+	9.75	chr11-315	1	70325	-70325	no	mm9	chr11	118938884	118947551	-	1	NM_007625:Cbx4	1.4e-07
mm9	chr11	119017796	119017956	+	9.75	chr11-315	2	71937	71937	yes	mm9	chr11	119004356	119089813	-	1	NM_172443:Tbc1d16	1.4e-07
mm9	chr11	119017796	119017956	+	9.75	chr11-315	3	72009	-72009	no	mm9	chr11	119089885	119126526	+	1	NM_175430:Ccdc40	1.4e-07
mm9	chr11	119336840	119337000	+	9.03	chr11-136	1	15740	-15740	no	mm9	chr11	119352660	119372779	+	1	NM_001164636:A730011L01Rik	4.85e-09
mm9	chr11	119336840	119337000	+	9.03	chr11-136	2	16013	-16013	no	mm9	chr11	119352933	119372779	+	1	NM_177394:A730011L01Rik	4.85e-09
mm9	chr11	119720074	119720234	+	9.75	chr11-316	1	24475	-24475	no	mm9	chr11	119682124	119695679	-	1	NR_045312:A430071A18Rik	1.4e-07
mm9	chr11	119720074	119720234	+	9.75	chr11-316	2	24475	-24475	no	mm9	chr11	119682124	119695679	-	1	NR_045313:A430071A18Rik	1.4e-07
mm9	chr11	119720074	119720234	+	9.75	chr11-316	3	255846	255846	yes	mm9	chr11	119464308	119760905	+	1	NM_028898:Rptor	1.4e-07
mm9	chr11	120054158	120054318	+	9.75	chr11-318	1	3068	-3068	no	mm9	chr11	120047963	120051170	-	1	NR_030682:2810410L24Rik	1.4e-07
mm9	chr11	120118360	120118520	+	9.42	chr11-108	1	24180	24180	yes	mm9	chr11	120094260	120153611	+	1	NM_198423:Bahcc1	7.42e-13
mm9	chr11	121611883	121612043	+	9.75	chr11-320	1	48223	48223	no	mm9	chr11	121563740	121578703	+	1	NM_144797:Metrnl	1.4e-07
mm9	chr12	3273411	3273571	+	8.77	chr12-32	1	36478	36478	yes	mm9	chr12	3247427	3309969	-	1	NM_016676:Rab10	1.38e-06
mm9	chr12	3273411	3273571	+	8.77	chr12-32	2	37701	37701	no	mm9	chr12	3235790	3250374	+	1	NR_015551:1700012B15Rik	1.38e-06
mm9	chr12	4066310	4066470	+	6.25	chr12-80	1	16183	-16183	no	mm9	chr12	4082573	4110612	+	1	NM_153082:Dnajc27	2.03e-05
mm9	chr12	6124258	6124418	+	8.77	chr12-81												1.38e-06
mm9	chr12	7684138	7684298	+	7.8	chr12-82												1.23e-05
mm9	chr12	7842780	7842940	+	8.77	chr12-33												1.38e-06
mm9	chr12	8084474	8084634	+	9.75	chr12-34												1.4e-07
mm9	chr12	8231732	8231892	+	8.68	chr12-35	1	16880	16880	yes	mm9	chr12	8214932	8292565	+	1	NM_001167767:1110057K04Rik	4e-07
mm9	chr12	8231732	8231892	+	8.68	chr12-35	2	16881	16881	yes	mm9	chr12	8214931	8283029	+	1	NM_001167768:1110057K04Rik	4e-07
mm9	chr12	8231732	8231892	+	8.68	chr12-35	3	16900	16900	yes	mm9	chr12	8214912	8292565	+	1	NM_172401:1110057K04Rik	4e-07
mm9	chr12	8502794	8502954	+	8.77	chr12-83	1	3917	3917	no	mm9	chr12	8504564	8506791	-	1	NM_007483:Rhob	1.38e-06
mm9	chr12	8551331	8551491	+	9.75	chr12-11	1	5060	-5060	no	mm9	chr12	8536150	8546351	-	1	NM_001038660:Slc7a15	1.4e-07
mm9	chr12	8551331	8551491	+	9.75	chr12-11	2	54461	54461	yes	mm9	chr12	8535288	8605872	-	1	NM_177802:Slc7a15	1.4e-07
mm9	chr12	9302813	9302973	+	6.94	chr12-85												2.78e-05
mm9	chr12	9397111	9397271	+	8.77	chr12-86												1.38e-06
mm9	chr12	9936427	9936587	+	8.77	chr12-36												1.38e-06
mm9	chr12	10067886	10068046	+	8.77	chr12-87												1.38e-06
mm9	chr12	13251873	13252033	+	7.81	chr12-88	1	4027	4027	yes	mm9	chr12	13226112	13255980	-	1	NM_134040:Ddx1	3.51e-06
mm9	chr12	13301298	13301458	+	4.77	chr12-12	1	25446	25446	yes	mm9	chr12	13275932	13590617	+	1	NM_027706:Nbas	3e-05
mm9	chr12	13849955	13850115	+	8.77	chr12-37												1.38e-06
mm9	chr12	14298024	14298184	+	7.8	chr12-90	1	29765	29765	no	mm9	chr12	14268339	14292490	+	1	NR_045003:Gm16497	1.23e-05
mm9	chr12	14332743	14332903	+	10.72	chr12-13	1	64484	64484	no	mm9	chr12	14268339	14292490	+	1	NR_045003:Gm16497	1.3e-08
mm9	chr12	14788403	14788563	+	10.72	chr12-14												1.3e-08
mm9	chr12	14894483	14894643	+	9.75	chr12-38												1.4e-07
mm9	chr12	15068329	15068489	+	8.68	chr12-39												4e-07
mm9	chr12	15890966	15891126	+	7.8	chr12-92	1	67455	-67455	no	mm9	chr12	15798532	15823591	-	1	NM_144551:Trib2	1.23e-05
mm9	chr12	16088721	16088881	+	5.21	chr12-93												8.1e-05
mm9	chr12	17093090	17093250	+	8.77	chr12-94	1	74637	-74637	no	mm9	chr12	17011763	17018533	-	1	NM_001201333:2410004P03Rik	1.38e-06
mm9	chr12	17093090	17093250	+	8.77	chr12-94	2	74637	-74637	no	mm9	chr12	17011763	17018533	-	1	NM_001201332:2410004P03Rik	1.38e-06
mm9	chr12	17093090	17093250	+	8.77	chr12-94	3	86246	-86246	no	mm9	chr12	16995453	17006924	-	1	NM_172574:Pqlc3	1.38e-06
mm9	chr12	17093090	17093250	+	8.77	chr12-94	4	86246	-86246	no	mm9	chr12	16999766	17006924	-	1	NM_001161111:Pqlc3	1.38e-06
mm9	chr12	17093090	17093250	+	8.77	chr12-94	5	90524	90524	no	mm9	chr12	17178905	17183694	-	1	NM_201531:Kcnf1	1.38e-06
mm9	chr12	21127813	21127973	+	7.8	chr12-96	1	10277	10277	yes	mm9	chr12	21117616	21276032	+	1	NM_001098168:Asap2	1.23e-05
mm9	chr12	21127813	21127973	+	7.8	chr12-96	2	10277	10277	yes	mm9	chr12	21117616	21276032	+	1	NM_001135192:Asap2	1.23e-05
mm9	chr12	21127813	21127973	+	7.8	chr12-96	3	10277	10277	yes	mm9	chr12	21117616	21276032	+	1	NM_001004364:Asap2	1.23e-05
mm9	chr12	21184694	21184854	+	7.8	chr12-97	1	67158	67158	yes	mm9	chr12	21117616	21276032	+	1	NM_001098168:Asap2	1.23e-05
mm9	chr12	21184694	21184854	+	7.8	chr12-97	2	67158	67158	yes	mm9	chr12	21117616	21276032	+	1	NM_001135192:Asap2	1.23e-05
mm9	chr12	21184694	21184854	+	7.8	chr12-97	3	67158	67158	yes	mm9	chr12	21117616	21276032	+	1	NM_001004364:Asap2	1.23e-05
mm9	chr12	25336560	25336720	+	8.1	chr12-7	1	405	405	yes	mm9	chr12	25336235	25347647	+	1	NM_178357:Klf11	4.87e-09
mm9	chr12	25348254	25348414	+	9.75	chr12-40	1	12099	12099	no	mm9	chr12	25336235	25347647	+	1	NM_178357:Klf11	1.4e-07
mm9	chr12	25391755	25391915	+	11.81	chr12-5	1	1283	-1283	no	mm9	chr12	25393118	25399011	+	1	NM_009104:Rrm2	3.56e-13
mm9	chr12	25621239	25621399	+	8.77	chr12-41	1	38477	-38477	no	mm9	chr12	25659796	25744562	+	1	NM_001081378:Kidins220	1.38e-06
mm9	chr12	25621239	25621399	+	8.77	chr12-41	2	104856	104856	yes	mm9	chr12	25516463	25645164	+	1	NM_001083341:Mboat2	1.38e-06
mm9	chr12	25621239	25621399	+	8.77	chr12-41	3	104856	104856	yes	mm9	chr12	25516463	25645164	+	1	NM_026037:Mboat2	1.38e-06
mm9	chr12	25820390	25820550	+	9.75	chr12-42	1	39513	-39513	no	mm9	chr12	25778663	25780957	-	1	NM_010496:Id2	1.4e-07
mm9	chr12	30392256	30392416	+	10.72	chr12-98	1	172567	172567	yes	mm9	chr12	30219769	30608074	+	1	NM_001093776:Myt1l	1.3e-08
mm9	chr12	30392256	30392416	+	10.72	chr12-98	2	179088	179088	yes	mm9	chr12	30213248	30608074	+	1	NM_001093778:Myt1l	1.3e-08
mm9	chr12	30392256	30392416	+	10.72	chr12-98	3	179088	179088	yes	mm9	chr12	30213248	30608074	+	1	NM_001093775:Myt1l	1.3e-08
mm9	chr12	30392256	30392416	+	10.72	chr12-98	4	179088	179088	yes	mm9	chr12	30213248	30608074	+	1	NM_008666:Myt1l	1.3e-08
mm9	chr12	31114618	31114778	+	8.77	chr12-99	1	37525	37525	yes	mm9	chr12	31095423	31152223	-	1	NR_045491:2310016D03Rik	1.38e-06
mm9	chr12	31853068	31853228	+	6.25	chr12-100	1	94316	94316	no	mm9	chr12	31758832	31764805	+	1	NM_027828:Fam110c	2.03e-05
mm9	chr12	31853068	31853228	+	6.25	chr12-100	2	97010	-97010	no	mm9	chr12	31950158	32014504	+	1	NM_008482:Lamb1	2.03e-05
mm9	chr12	32287416	32287576	+	5.21	chr12-101	1	31966	31966	yes	mm9	chr12	32280218	32319462	-	1	NM_007530:Bcap29	8.1e-05
mm9	chr12	32287416	32287576	+	5.21	chr12-101	2	32027	32027	yes	mm9	chr12	32280218	32319523	-	1	NM_001164090:Bcap29	8.1e-05
mm9	chr12	32287416	32287576	+	5.21	chr12-101	3	42662	-42662	no	mm9	chr12	32204683	32244834	-	1	NM_011867:Slc26a4	8.1e-05
mm9	chr12	32374286	32374446	+	4.96	chr12-43	1	24425	24425	no	mm9	chr12	32391731	32398791	-	1	NM_175191:Gpr22	4.96e-05
mm9	chr12	32374286	32374446	+	4.96	chr12-43	2	34633	34633	yes	mm9	chr12	32339733	32622495	+	1	NM_001163126:Cog5	4.96e-05
mm9	chr12	32374286	32374446	+	4.96	chr12-43	3	34675	-34675	no	mm9	chr12	32324919	32339691	-	1	NM_028002:Dus4l	4.96e-05
mm9	chr12	32395642	32395802	+	8.77	chr12-102	1	3069	3069	yes	mm9	chr12	32391731	32398791	-	1	NM_175191:Gpr22	1.38e-06
mm9	chr12	32395642	32395802	+	8.77	chr12-102	2	55989	55989	yes	mm9	chr12	32339733	32622495	+	1	NM_001163126:Cog5	1.38e-06
mm9	chr12	32589919	32590079	+	8.77	chr12-103	1	45401	45401	no	mm9	chr12	32611319	32635400	-	1	NM_153198:Hbp1	1.38e-06
mm9	chr12	32589919	32590079	+	8.77	chr12-103	2	45401	45401	no	mm9	chr12	32614247	32635400	-	1	NM_177993:Hbp1	1.38e-06
mm9	chr12	32589919	32590079	+	8.77	chr12-103	3	250266	250266	yes	mm9	chr12	32339733	32622495	+	1	NM_001163126:Cog5	1.38e-06
mm9	chr12	32615205	32615365	+	8.68	chr12-44	1	20115	20115	yes	mm9	chr12	32611319	32635400	-	1	NM_153198:Hbp1	4e-07
mm9	chr12	32615205	32615365	+	8.68	chr12-44	2	20115	20115	yes	mm9	chr12	32614247	32635400	-	1	NM_177993:Hbp1	4e-07
mm9	chr12	32615205	32615365	+	8.68	chr12-44	3	275552	275552	yes	mm9	chr12	32339733	32622495	+	1	NM_001163126:Cog5	4e-07
mm9	chr12	33117669	33117829	+	7.8	chr12-104	1	54096	54096	no	mm9	chr12	33063653	33067808	+	1	NM_001162903:2010109K11Rik	1.23e-05
mm9	chr12	34164399	34164559	+	8.68	chr12-45	1	49991	49991	no	mm9	chr12	34114488	34124245	+	1	NM_172253:Twistnb	4e-07
mm9	chr12	34989168	34989328	+	8.77	chr12-105												1.38e-06
mm9	chr12	35011865	35012025	+	7.8	chr12-106												1.23e-05
mm9	chr12	36402541	36402701	+	8.77	chr12-110	1	22831	-22831	no	mm9	chr12	36356962	36379790	-	1	NR_045050:9130015A21Rik	1.38e-06
mm9	chr12	36402541	36402701	+	8.77	chr12-110	2	31645	-31645	no	mm9	chr12	36356962	36370976	-	1	NR_045051:9130015A21Rik	1.38e-06
mm9	chr12	36849767	36849927	+	8.77	chr12-111	1	32882	32882	no	mm9	chr12	36816965	36818416	+	1	NR_003649:Gm5434	1.38e-06
mm9	chr12	36849767	36849927	+	8.77	chr12-111	2	33565	33565	yes	mm9	chr12	36818421	36883412	-	1	NM_025840:Bzw2	1.38e-06
mm9	chr12	36849767	36849927	+	8.77	chr12-111	3	33863	-33863	no	mm9	chr12	36883710	36923878	+	1	NM_146033:Ankmy2	1.38e-06
mm9	chr12	37414817	37414977	+	7.8	chr12-113	1	306792	306792	yes	mm9	chr12	37108105	37416031	+	1	NM_178629:Ispd	1.23e-05
mm9	chr12	38019023	38019183	+	8.77	chr12-114	1	50878	50878	yes	mm9	chr12	37968225	38308519	+	1	NM_178767:Agmo	1.38e-06
mm9	chr12	38602546	38602706	+	7.8	chr12-115	1	4665	-4665	no	mm9	chr12	38607291	39359997	+	1	NM_178681:Dgkb	1.23e-05
mm9	chr12	39030636	39030796	+	6.25	chr12-116	1	423425	423425	yes	mm9	chr12	38607291	39359997	+	1	NM_178681:Dgkb	2.03e-05
mm9	chr12	39681625	39681785	+	7.81	chr12-117												3.51e-06
mm9	chr12	40123612	40123772	+	7.8	chr12-118												1.23e-05
mm9	chr12	40501840	40502000	+	7.8	chr12-120												1.23e-05
mm9	chr12	40789697	40789857	+	9.75	chr12-15	1	25203	-25203	no	mm9	chr12	40759877	40764574	-	1	NM_001039515:Arl4a	1.4e-07
mm9	chr12	40789697	40789857	+	9.75	chr12-15	2	25814	-25814	no	mm9	chr12	40759877	40763963	-	1	NM_007487:Arl4a	1.4e-07
mm9	chr12	40789697	40789857	+	9.75	chr12-15	3	71038	71038	yes	mm9	chr12	40786357	40860815	-	1	NM_001146196:Scin	1.4e-07
mm9	chr12	40789697	40789857	+	9.75	chr12-15	4	71038	71038	yes	mm9	chr12	40786357	40860815	-	1	NM_009132:Scin	1.4e-07
mm9	chr12	40834787	40834947	+	10.72	chr12-16	1	25948	25948	yes	mm9	chr12	40786357	40860815	-	1	NM_001146196:Scin	1.3e-08
mm9	chr12	40834787	40834947	+	10.72	chr12-16	2	25948	25948	yes	mm9	chr12	40786357	40860815	-	1	NM_009132:Scin	1.3e-08
mm9	chr12	41220006	41220166	+	9.75	chr12-46	1	47447	47447	yes	mm9	chr12	41172639	41573075	+	1	NM_172803:Dock4	1.4e-07
mm9	chr12	41220006	41220166	+	9.75	chr12-46	2	47709	-47709	no	mm9	chr12	41041632	41172377	-	1	NM_172575:Zfp277	1.4e-07
mm9	chr12	41220006	41220166	+	9.75	chr12-46	3	47709	-47709	no	mm9	chr12	41041632	41172377	-	1	NM_178845:Zfp277	1.4e-07
mm9	chr12	41324078	41324238	+	10.72	chr12-9	1	151519	151519	yes	mm9	chr12	41172639	41573075	+	1	NM_172803:Dock4	1.3e-08
mm9	chr12	41656811	41656971	+	6.25	chr12-122	1	93785	-93785	no	mm9	chr12	41750676	43056573	+	1	NM_053122:Immp2l	2.03e-05
mm9	chr12	42683704	42683864	+	6.94	chr12-123	1	933108	933108	yes	mm9	chr12	41750676	43056573	+	1	NM_053122:Immp2l	2.78e-05
mm9	chr12	42695081	42695241	+	8.77	chr12-124	1	944485	944485	yes	mm9	chr12	41750676	43056573	+	1	NM_053122:Immp2l	1.38e-06
mm9	chr12	42807019	42807179	+	6.94	chr12-47	1	1056423	1056423	yes	mm9	chr12	41750676	43056573	+	1	NM_053122:Immp2l	2.88e-06
mm9	chr12	42934164	42934324	+	5.79	chr12-48	1	1183568	1183568	yes	mm9	chr12	41750676	43056573	+	1	NM_053122:Immp2l	1.38e-05
mm9	chr12	43068677	43068837	+	8.77	chr12-126												1.38e-06
mm9	chr12	43323384	43323544	+	9.75	chr12-49												1.4e-07
mm9	chr12	43324893	43325053	+	6.94	chr12-127												2.78e-05
mm9	chr12	43671877	43672037	+	7.8	chr12-128												1.23e-05
mm9	chr12	43795851	43796011	+	8.77	chr12-129												1.38e-06
mm9	chr12	43915738	43915898	+	8.77	chr12-130												1.38e-06
mm9	chr12	44396244	44396404	+	8.77	chr12-131												1.38e-06
mm9	chr12	44423944	44424104	+	5.79	chr12-17												1.38e-05
mm9	chr12	45260655	45260815	+	7.8	chr12-132	1	50320	50320	no	mm9	chr12	45306883	45311055	-	1	NM_013760:Dnajb9	1.23e-05
mm9	chr12	45260655	45260815	+	7.8	chr12-132	2	61607	-61607	no	mm9	chr12	45322342	45325367	+	1	NR_045113:Gm2027	1.23e-05
mm9	chr12	45275851	45276011	+	8.77	chr12-50	1	35124	35124	no	mm9	chr12	45306883	45311055	-	1	NM_013760:Dnajb9	1.38e-06
mm9	chr12	45275851	45276011	+	8.77	chr12-50	2	46411	-46411	no	mm9	chr12	45322342	45325367	+	1	NR_045113:Gm2027	1.38e-06
mm9	chr12	45490561	45490721	+	6.25	chr12-133	1	60770	60770	yes	mm9	chr12	45429871	45702833	+	1	NM_176930:Nrcam	2.03e-05
mm9	chr12	45490561	45490721	+	6.25	chr12-133	2	60770	60770	yes	mm9	chr12	45429871	45702833	+	1	NM_001146031:Nrcam	2.03e-05
mm9	chr12	46020389	46020549	+	6.94	chr12-134	1	155001	155001	yes	mm9	chr12	45953472	46175470	-	1	NM_144552:Stxbp6	2.88e-06
mm9	chr12	46117678	46117838	+	8.77	chr12-135	1	57712	57712	yes	mm9	chr12	45953472	46175470	-	1	NM_144552:Stxbp6	1.38e-06
mm9	chr12	46380277	46380437	+	7.81	chr12-136												3.51e-06
mm9	chr12	46490921	46491081	+	9.75	chr12-51												1.4e-07
mm9	chr12	46631147	46631307	+	8.77	chr12-137												1.38e-06
mm9	chr12	46727820	46727980	+	7.8	chr12-138												1.23e-05
mm9	chr12	48137601	48137761	+	11.7	chr12-18												1.1e-09
mm9	chr12	48346760	48346920	+	8.77	chr12-52												1.38e-06
mm9	chr12	49110269	49110429	+	5.21	chr12-140												8.1e-05
mm9	chr12	49409183	49409343	+	8.77	chr12-141												1.38e-06
mm9	chr12	51062611	51062771	+	9.55	chr12-19												4.15e-08
mm9	chr12	51518844	51519004	+	8.77	chr12-146	1	231286	231286	yes	mm9	chr12	51442218	51750210	-	1	NM_008858:Prkd1	1.38e-06
mm9	chr12	52713177	52713337	+	6.94	chr12-20	1	18930	18930	no	mm9	chr12	52694327	52706760	+	1	NM_001198835:Coch	2.88e-06
mm9	chr12	52713177	52713337	+	6.94	chr12-20	2	18930	18930	no	mm9	chr12	52694327	52706760	+	1	NM_007728:Coch	2.88e-06
mm9	chr12	52713177	52713337	+	6.94	chr12-20	3	79644	79644	yes	mm9	chr12	52709527	52792901	-	1	NM_052973:Strn3	2.88e-06
mm9	chr12	52713177	52713337	+	6.94	chr12-20	4	79644	79644	yes	mm9	chr12	52709527	52792901	-	1	NM_001172098:Strn3	2.88e-06
mm9	chr12	52729522	52729682	+	9.75	chr12-53	1	35275	35275	no	mm9	chr12	52694327	52706760	+	1	NM_001198835:Coch	1.4e-07
mm9	chr12	52729522	52729682	+	9.75	chr12-53	2	35275	35275	no	mm9	chr12	52694327	52706760	+	1	NM_007728:Coch	1.4e-07
mm9	chr12	52729522	52729682	+	9.75	chr12-53	3	63299	63299	yes	mm9	chr12	52709527	52792901	-	1	NM_052973:Strn3	1.4e-07
mm9	chr12	52729522	52729682	+	9.75	chr12-53	4	63299	63299	yes	mm9	chr12	52709527	52792901	-	1	NM_001172098:Strn3	1.4e-07
mm9	chr12	52732508	52732668	+	9.75	chr12-21	1	38261	38261	no	mm9	chr12	52694327	52706760	+	1	NM_001198835:Coch	1.4e-07
mm9	chr12	52732508	52732668	+	9.75	chr12-21	2	38261	38261	no	mm9	chr12	52694327	52706760	+	1	NM_007728:Coch	1.4e-07
mm9	chr12	52732508	52732668	+	9.75	chr12-21	3	60313	60313	yes	mm9	chr12	52709527	52792901	-	1	NM_052973:Strn3	1.4e-07
mm9	chr12	52732508	52732668	+	9.75	chr12-21	4	60313	60313	yes	mm9	chr12	52709527	52792901	-	1	NM_001172098:Strn3	1.4e-07
mm9	chr12	52873109	52873269	+	7.8	chr12-148	1	57334	57334	yes	mm9	chr12	52844708	52930523	-	1	NM_144788:Hectd1	1.23e-05
mm9	chr12	52873109	52873269	+	7.8	chr12-148	2	80288	-80288	no	mm9	chr12	52709527	52792901	-	1	NM_052973:Strn3	1.23e-05
mm9	chr12	52873109	52873269	+	7.8	chr12-148	3	80288	-80288	no	mm9	chr12	52709527	52792901	-	1	NM_001172098:Strn3	1.23e-05
mm9	chr12	52873109	52873269	+	7.8	chr12-148	4	81237	81237	no	mm9	chr12	52791952	52839926	+	1	NM_021710:Ap4s1	1.23e-05
mm9	chr12	53338909	53339069	+	9.75	chr12-54	1	140257	140257	yes	mm9	chr12	53198732	53411946	+	1	NM_029760:Nubpl	1.4e-07
mm9	chr12	53544173	53544333	+	8.77	chr12-149	1	72810	-72810	no	mm9	chr12	53617063	53668838	+	1	NM_009706:Arhgap5	1.38e-06
mm9	chr12	53600528	53600688	+	8.77	chr12-150	1	16455	-16455	no	mm9	chr12	53617063	53668838	+	1	NM_009706:Arhgap5	1.38e-06
mm9	chr12	53723227	53723387	+	7.81	chr12-151	1	77062	-77062	no	mm9	chr12	53800369	54252002	+	1	NM_198111:Akap6	3.51e-06
mm9	chr12	54084786	54084946	+	6.25	chr12-152	1	284497	284497	yes	mm9	chr12	53800369	54252002	+	1	NM_198111:Akap6	2.03e-05
mm9	chr12	54824521	54824681	+	7.81	chr12-153	1	474938	474938	yes	mm9	chr12	54349663	55173162	+	1	NM_013780:Npas3	3.51e-06
mm9	chr12	55280524	55280684	+	8.77	chr12-155	1	24257	24257	yes	mm9	chr12	55279967	55304861	-	1	NM_028133:Egln3	1.38e-06
mm9	chr12	56400552	56400712	+	7.8	chr12-156	1	2991	-2991	no	mm9	chr12	56403623	56483478	+	1	NM_025373:1110008L16Rik	1.23e-05
mm9	chr12	56400552	56400712	+	7.8	chr12-156	2	3355	3355	yes	mm9	chr12	56381800	56403987	-	1	NM_021529:Ppp2r3c	1.23e-05
mm9	chr12	56791837	56791997	+	6.25	chr12-55	1	92014	92014	no	mm9	chr12	56699903	56703004	+	1	NM_020287:Insm2	2.03e-05
mm9	chr12	56791837	56791997	+	6.25	chr12-55	2	130237	130237	yes	mm9	chr12	56703885	56922154	-	1	NM_019994:Ralgapa1	2.03e-05
mm9	chr12	56791837	56791997	+	6.25	chr12-55	3	130237	130237	yes	mm9	chr12	56703885	56922154	-	1	NM_001112714:Ralgapa1	2.03e-05
mm9	chr12	56791837	56791997	+	6.25	chr12-55	4	130237	130237	yes	mm9	chr12	56703885	56922154	-	1	NM_001003719:Ralgapa1	2.03e-05
mm9	chr12	57550443	57550603	+	7.64	chr12-22	1	79884	79884	no	mm9	chr12	57591414	57630407	-	1	NR_045082:E030019B13Rik	3.72e-07
mm9	chr12	57550443	57550603	+	7.64	chr12-22	2	85570	85570	no	mm9	chr12	57632923	57636093	-	1	NM_001146198:Nkx2-1	3.72e-07
mm9	chr12	57550443	57550603	+	7.64	chr12-22	3	87372	87372	no	mm9	chr12	57632923	57637895	-	1	NM_009385:Nkx2-1	3.72e-07
mm9	chr12	57557303	57557463	+	7.8	chr12-158	1	73024	73024	no	mm9	chr12	57591414	57630407	-	1	NR_045082:E030019B13Rik	1.23e-05
mm9	chr12	57557303	57557463	+	7.8	chr12-158	2	78710	78710	no	mm9	chr12	57632923	57636093	-	1	NM_001146198:Nkx2-1	1.23e-05
mm9	chr12	57557303	57557463	+	7.8	chr12-158	3	80512	80512	no	mm9	chr12	57632923	57637895	-	1	NM_009385:Nkx2-1	1.23e-05
mm9	chr12	57802751	57802911	+	8.77	chr12-159	1	6206	6206	yes	mm9	chr12	57796625	57812217	+	1	NM_011041:Pax9	1.38e-06
mm9	chr12	58404450	58404610	+	6.25	chr12-160	1	73119	73119	yes	mm9	chr12	58331411	58558228	+	1	NM_001164370:Mipol1	2.03e-05
mm9	chr12	58404450	58404610	+	6.25	chr12-160	2	73132	73132	no	mm9	chr12	58331398	58343155	+	1	NM_001037746:Prps1l3	2.03e-05
mm9	chr12	58742475	58742635	+	8.77	chr12-161	1	77454	77454	no	mm9	chr12	58665101	58723096	+	1	NM_001037743:4921506M07Rik	1.38e-06
mm9	chr12	58742475	58742635	+	8.77	chr12-161	2	95447	-95447	no	mm9	chr12	58641618	58647108	-	1	NM_008259:Foxa1	1.38e-06
mm9	chr12	58943119	58943279	+	7.81	chr12-162												3.51e-06
mm9	chr12	59112034	59112194	+	7.8	chr12-56												1.23e-05
mm9	chr12	60102726	60102886	+	7.81	chr12-163	1	10198	10198	yes	mm9	chr12	60059370	60113004	-	1	NM_009147:Sec23a	3.51e-06
mm9	chr12	60102726	60102886	+	7.81	chr12-163	2	11573	-11573	no	mm9	chr12	60114379	60128975	+	1	NM_025656:Sip1	3.51e-06
[truncated: 6,057 more rows]
