# Supplementary material for: Recruitment of Pontin/Reptin by E2f1 amplifies E2f transcriptional response during cancer progression
Source: Nat Commun. 2015 Dec 7;6:10028. doi: 10.1038/ncomms10028 (PMC4686657; doi:10.1038/ncomms10028)
Supplement: Supplementary Data 8 — Genomic sequences bound by H2a.z. Complete results of the ChIP-Seq following precipitation of sheared genomic DNA with an anti-H2a.z antibody. [file ncomms10028-s9.xls]

## Sheet: pvat_FGC1042_4_ATTCCT_mm9_defau
Supplementary Data 8. Genomic sequences bound by H2a.z
Span-GenomeRelease	Span-Chromosome	Span-BeginBp	Span-EndBp	Span-Strand	Span-Score	Span-Name	GeneI	AbsDistanceBp	DistanceBp	Overlaps	Gene-GenomeRelease	Gene-Chromosome	Gene-BeginBp	Gene-EndBp	Gene-Strand	Gene-Score	Gene-Name	Span-Pvalue	Span-FDR	Span-ContentTag
mm9	chr1	3375615	3375753	+	5.53	chr1-3292	1	285895	285895	yes	mm9	chr1	3204562	3661579	-	1	NM_001011874:Xkr4	2.01e-05
mm9	chr1	3460960	3461098	+	5.53	chr1-1076	1	200550	200550	yes	mm9	chr1	3204562	3661579	-	1	NM_001011874:Xkr4	2.01e-05
mm9	chr1	3483626	3483764	+	6.64	chr1-687	1	177884	177884	yes	mm9	chr1	3204562	3661579	-	1	NM_001011874:Xkr4	4.85e-07
mm9	chr1	3504054	3504192	+	6.64	chr1-1077	1	157456	157456	yes	mm9	chr1	3204562	3661579	-	1	NM_001011874:Xkr4	4.85e-07
mm9	chr1	3524870	3525008	+	5.53	chr1-1078	1	136640	136640	yes	mm9	chr1	3204562	3661579	-	1	NM_001011874:Xkr4	2.01e-05
mm9	chr1	3554834	3554972	+	7.19	chr1-688	1	106676	106676	yes	mm9	chr1	3204562	3661579	-	1	NM_001011874:Xkr4	6.66e-08
mm9	chr1	3598535	3598673	+	5.53	chr1-1855	1	62975	62975	yes	mm9	chr1	3204562	3661579	-	1	NM_001011874:Xkr4	2.01e-05
mm9	chr1	3664850	3664988	+	6.08	chr1-1856	1	3340	-3340	no	mm9	chr1	3204562	3661579	-	1	NM_001011874:Xkr4	3.26e-06
mm9	chr1	4282713	4282851	+	6.08	chr1-1860	1	67613	67613	no	mm9	chr1	4333587	4350395	-	1	NM_011283:Rp1	3.26e-06
mm9	chr1	4282713	4282851	+	6.08	chr1-1860	2	116540	116540	yes	mm9	chr1	4280926	4399322	-	1	NM_001195662:Rp1	3.26e-06
mm9	chr1	4775237	4775375	+	9.4	chr1-92	1	501	501	yes	mm9	chr1	4763278	4775807	-	1	NR_033530:Mrpl15	1.21e-11
mm9	chr1	4775237	4775375	+	9.4	chr1-92	2	501	501	yes	mm9	chr1	4763278	4775807	-	1	NM_001177658:Mrpl15	1.21e-11
mm9	chr1	4775237	4775375	+	9.4	chr1-92	3	501	501	yes	mm9	chr1	4763278	4775807	-	1	NM_025300:Mrpl15	1.21e-11
mm9	chr1	4775953	4776091	+	5.03	chr1-93	1	215	-215	no	mm9	chr1	4763278	4775807	-	1	NR_033530:Mrpl15	4.91e-08
mm9	chr1	4775953	4776091	+	5.03	chr1-93	2	215	-215	no	mm9	chr1	4763278	4775807	-	1	NM_001177658:Mrpl15	4.91e-08
mm9	chr1	4775953	4776091	+	5.03	chr1-93	3	215	-215	no	mm9	chr1	4763278	4775807	-	1	NM_025300:Mrpl15	4.91e-08
mm9	chr1	4797436	4797574	+	5.03	chr1-466	1	468	-468	no	mm9	chr1	4797973	4836816	+	1	NM_008866:Lypla1	7.91e-06
mm9	chr1	4847194	4847332	+	8.3	chr1-211	1	511	-511	no	mm9	chr1	4847774	4887990	+	1	NM_001159750:Tcea1	1.02e-09
mm9	chr1	4847194	4847332	+	8.3	chr1-211	2	511	-511	no	mm9	chr1	4847774	4887990	+	1	NM_011541:Tcea1	1.02e-09
mm9	chr1	4936661	4936799	+	4.61	chr1-1872	1	72777	72777	yes	mm9	chr1	4899656	5009507	-	1	NM_021374:Rgs20	4.05e-05
mm9	chr1	4936661	4936799	+	4.61	chr1-1872	2	88322	88322	no	mm9	chr1	4848408	4887990	+	1	NM_001159751:Tcea1	4.05e-05
mm9	chr1	4936661	4936799	+	4.61	chr1-1872	3	88956	88956	no	mm9	chr1	4847774	4887990	+	1	NM_001159750:Tcea1	4.05e-05
mm9	chr1	4936661	4936799	+	4.61	chr1-1872	4	88956	88956	no	mm9	chr1	4847774	4887990	+	1	NM_011541:Tcea1	4.05e-05
mm9	chr1	4936661	4936799	+	4.61	chr1-1872	5	123636	123636	yes	mm9	chr1	4899656	5060366	-	1	NM_001177795:Rgs20	4.05e-05
mm9	chr1	4984592	4984730	+	5.53	chr1-3323	1	24846	24846	yes	mm9	chr1	4899656	5009507	-	1	NM_021374:Rgs20	2.01e-05
mm9	chr1	4984592	4984730	+	5.53	chr1-3323	2	75705	75705	yes	mm9	chr1	4899656	5060366	-	1	NM_001177795:Rgs20	2.01e-05
mm9	chr1	5108741	5108879	+	5.53	chr1-3325	1	35557	35557	yes	mm9	chr1	5073253	5152630	+	1	NM_133826:Atp6v1h	2.01e-05
mm9	chr1	5108741	5108879	+	5.53	chr1-3325	2	48444	-48444	no	mm9	chr1	4899656	5060366	-	1	NM_001177795:Rgs20	2.01e-05
mm9	chr1	5197036	5197174	+	5.03	chr1-321												6.17e-07
mm9	chr1	5352598	5352736	+	5.53	chr1-3329												2.01e-05
mm9	chr1	5408275	5408413	+	5.53	chr1-3330												2.01e-05
mm9	chr1	5490612	5490750	+	6.08	chr1-1080	1	87892	-87892	no	mm9	chr1	5578573	5596214	+	1	NM_001204371:Oprk1	3.26e-06
mm9	chr1	5490612	5490750	+	6.08	chr1-1080	2	87892	-87892	no	mm9	chr1	5578573	5596214	+	1	NM_011011:Oprk1	3.26e-06
mm9	chr1	5506772	5506910	+	5.53	chr1-3332	1	71732	-71732	no	mm9	chr1	5578573	5596214	+	1	NM_001204371:Oprk1	2.01e-05
mm9	chr1	5506772	5506910	+	5.53	chr1-3332	2	71732	-71732	no	mm9	chr1	5578573	5596214	+	1	NM_011011:Oprk1	2.01e-05
mm9	chr1	5595543	5595681	+	5.53	chr1-3336	1	17039	17039	yes	mm9	chr1	5578573	5596214	+	1	NM_001204371:Oprk1	2.01e-05
mm9	chr1	5595543	5595681	+	5.53	chr1-3336	2	17039	17039	yes	mm9	chr1	5578573	5596214	+	1	NM_011011:Oprk1	2.01e-05
mm9	chr1	5675281	5675419	+	5.53	chr1-3337	1	96777	96777	no	mm9	chr1	5578573	5596214	+	1	NM_001204371:Oprk1	2.01e-05
mm9	chr1	5675281	5675419	+	5.53	chr1-3337	2	96777	96777	no	mm9	chr1	5578573	5596214	+	1	NM_011011:Oprk1	2.01e-05
mm9	chr1	5718913	5719051	+	5.53	chr1-1873												2.01e-05
mm9	chr1	5895878	5896016	+	7.19	chr1-689	1	11532	11532	no	mm9	chr1	5903787	5907479	-	1	NM_010342:Npbwr1	6.66e-08
mm9	chr1	5951746	5951884	+	6.08	chr1-1874	1	44336	-44336	no	mm9	chr1	5903787	5907479	-	1	NM_010342:Npbwr1	3.26e-06
mm9	chr1	6014206	6014344	+	4.61	chr1-1875												4.05e-05
mm9	chr1	6081094	6081232	+	4.03	chr1-690												6.7e-05
mm9	chr1	6301768	6301906	+	5.45	chr1-467	1	47574	-47574	no	mm9	chr1	6349411	6384812	+	1	NM_001195732:Fam150a	1.43e-06
mm9	chr1	6311612	6311750	+	5.53	chr1-3343	1	37730	-37730	no	mm9	chr1	6349411	6384812	+	1	NM_001195732:Fam150a	2.01e-05
mm9	chr1	6320880	6321018	+	6.08	chr1-1082	1	28462	-28462	no	mm9	chr1	6349411	6384812	+	1	NM_001195732:Fam150a	3.26e-06
mm9	chr1	6614669	6614807	+	6.64	chr1-1084	1	137427	137427	yes	mm9	chr1	6477311	6851021	+	1	NM_001244692:St18	4.85e-07
mm9	chr1	6614669	6614807	+	6.64	chr1-1084	2	137427	137427	yes	mm9	chr1	6477311	6851021	+	1	NM_001244693:St18	4.85e-07
mm9	chr1	6649601	6649739	+	4.61	chr1-1881	1	70461	-70461	no	mm9	chr1	6720131	6851021	+	1	NM_173868:St18	4.05e-05
mm9	chr1	6649601	6649739	+	4.61	chr1-1881	2	70461	-70461	no	mm9	chr1	6720131	6851021	+	1	NR_045189:St18	4.05e-05
mm9	chr1	6649601	6649739	+	4.61	chr1-1881	3	70461	-70461	no	mm9	chr1	6720131	6851021	+	1	NR_045188:St18	4.05e-05
mm9	chr1	6649601	6649739	+	4.61	chr1-1881	4	172359	172359	yes	mm9	chr1	6477311	6851021	+	1	NM_001244692:St18	4.05e-05
mm9	chr1	6649601	6649739	+	4.61	chr1-1881	5	172359	172359	yes	mm9	chr1	6477311	6851021	+	1	NM_001244693:St18	4.05e-05
mm9	chr1	6712086	6712224	+	6.64	chr1-1085	1	7976	-7976	no	mm9	chr1	6720131	6851021	+	1	NM_173868:St18	4.85e-07
mm9	chr1	6712086	6712224	+	6.64	chr1-1085	2	7976	-7976	no	mm9	chr1	6720131	6851021	+	1	NR_045189:St18	4.85e-07
mm9	chr1	6712086	6712224	+	6.64	chr1-1085	3	7976	-7976	no	mm9	chr1	6720131	6851021	+	1	NR_045188:St18	4.85e-07
mm9	chr1	6712086	6712224	+	6.64	chr1-1085	4	234844	234844	yes	mm9	chr1	6477311	6851021	+	1	NM_001244692:St18	4.85e-07
mm9	chr1	6712086	6712224	+	6.64	chr1-1085	5	234844	234844	yes	mm9	chr1	6477311	6851021	+	1	NM_001244693:St18	4.85e-07
mm9	chr1	6727662	6727800	+	5.53	chr1-3354	1	7600	7600	yes	mm9	chr1	6720131	6851021	+	1	NM_173868:St18	2.01e-05
mm9	chr1	6727662	6727800	+	5.53	chr1-3354	2	7600	7600	yes	mm9	chr1	6720131	6851021	+	1	NR_045189:St18	2.01e-05
mm9	chr1	6727662	6727800	+	5.53	chr1-3354	3	7600	7600	yes	mm9	chr1	6720131	6851021	+	1	NR_045188:St18	2.01e-05
mm9	chr1	6727662	6727800	+	5.53	chr1-3354	4	250420	250420	yes	mm9	chr1	6477311	6851021	+	1	NM_001244692:St18	2.01e-05
mm9	chr1	6727662	6727800	+	5.53	chr1-3354	5	250420	250420	yes	mm9	chr1	6477311	6851021	+	1	NM_001244693:St18	2.01e-05
mm9	chr1	7078573	7078711	+	4.61	chr1-3357	1	358	-358	no	mm9	chr1	7079000	7163709	+	1	NM_183028:Pcmtd1	4.05e-05
mm9	chr1	7258979	7259117	+	5.53	chr1-3360												2.01e-05
mm9	chr1	7284389	7284527	+	5.53	chr1-1883												2.01e-05
mm9	chr1	7413570	7413708	+	5.53	chr1-3361												2.01e-05
mm9	chr1	7417460	7417598	+	6.08	chr1-1886												3.26e-06
mm9	chr1	7506146	7506284	+	5.53	chr1-1887												2.01e-05
mm9	chr1	7583987	7584125	+	5.53	chr1-3365												2.01e-05
mm9	chr1	7638787	7638925	+	5.53	chr1-3366												2.01e-05
mm9	chr1	7643653	7643791	+	4.61	chr1-1888												4.05e-05
mm9	chr1	7738339	7738477	+	6.08	chr1-1889												3.26e-06
mm9	chr1	7758263	7758401	+	6.08	chr1-1086												3.26e-06
mm9	chr1	7840649	7840787	+	5.03	chr1-1087												7.91e-06
mm9	chr1	7904890	7905028	+	5.53	chr1-3369												2.01e-05
mm9	chr1	8287560	8287698	+	6.08	chr1-1891												3.26e-06
mm9	chr1	8518285	8518423	+	4.61	chr1-1088	1	771457	771457	yes	mm9	chr1	8352741	9289811	-	1	NM_027671:Sntg1	4.05e-05
mm9	chr1	8520570	8520708	+	5.53	chr1-3373	1	769172	769172	yes	mm9	chr1	8352741	9289811	-	1	NM_027671:Sntg1	2.01e-05
mm9	chr1	8811087	8811225	+	5.53	chr1-1895	1	478655	478655	yes	mm9	chr1	8352741	9289811	-	1	NM_027671:Sntg1	2.01e-05
mm9	chr1	8812421	8812559	+	5.53	chr1-3376	1	477321	477321	yes	mm9	chr1	8352741	9289811	-	1	NM_027671:Sntg1	2.01e-05
mm9	chr1	8901875	8902013	+	6.08	chr1-1089	1	387867	387867	yes	mm9	chr1	8352741	9289811	-	1	NM_027671:Sntg1	3.26e-06
mm9	chr1	9132700	9132838	+	5.53	chr1-1896	1	157042	157042	yes	mm9	chr1	8352741	9289811	-	1	NM_027671:Sntg1	2.01e-05
mm9	chr1	9186750	9186888	+	5.53	chr1-3380	1	102992	102992	yes	mm9	chr1	8352741	9289811	-	1	NM_027671:Sntg1	2.01e-05
mm9	chr1	9311105	9311243	+	6.08	chr1-1898	1	21363	-21363	no	mm9	chr1	8352741	9289811	-	1	NM_027671:Sntg1	3.26e-06
mm9	chr1	9347631	9347769	+	5.53	chr1-1899	1	57889	-57889	no	mm9	chr1	8352741	9289811	-	1	NM_027671:Sntg1	2.01e-05
mm9	chr1	9421569	9421707	+	5.53	chr1-1900												2.01e-05
mm9	chr1	9424703	9424841	+	5.53	chr1-3383												2.01e-05
mm9	chr1	9738767	9738905	+	6.64	chr1-472	1	373	-373	no	mm9	chr1	9713277	9738463	-	1	NM_173443:Vcpip1	4.85e-07
mm9	chr1	9738767	9738905	+	6.64	chr1-472	2	1108	1108	yes	mm9	chr1	9737728	9761337	+	1	NR_040462:1700034P13Rik	4.85e-07
mm9	chr1	9743938	9744076	+	4.61	chr1-1903	1	5544	-5544	no	mm9	chr1	9713277	9738463	-	1	NM_173443:Vcpip1	4.05e-05
mm9	chr1	9743938	9744076	+	4.61	chr1-1903	2	6279	6279	yes	mm9	chr1	9737728	9761337	+	1	NR_040462:1700034P13Rik	4.05e-05
mm9	chr1	9787800	9787938	+	5.03	chr1-473	1	341	-341	no	mm9	chr1	9788210	9892649	+	1	NM_177547:Sgk3	7.91e-06
mm9	chr1	9787800	9787938	+	5.03	chr1-473	2	341	-341	no	mm9	chr1	9788210	9892649	+	1	NM_133220:Sgk3	7.91e-06
mm9	chr1	9788585	9788723	+	7.19	chr1-474	1	444	444	yes	mm9	chr1	9788210	9892649	+	1	NM_177547:Sgk3	6.66e-08
mm9	chr1	9788585	9788723	+	7.19	chr1-474	2	444	444	yes	mm9	chr1	9788210	9892649	+	1	NM_133220:Sgk3	6.66e-08
mm9	chr1	9957825	9957963	+	6.71	chr1-138	1	23695	-23695	no	mm9	chr1	9932105	9934199	-	1	NR_024067:Snhg6	5.57e-09
mm9	chr1	9957825	9957963	+	6.71	chr1-138	2	25270	-25270	no	mm9	chr1	9932550	9932624	-	1	NR_004410:Snord87	5.57e-09
mm9	chr1	9958386	9958524	+	4.75	chr1-139	1	24256	-24256	no	mm9	chr1	9932105	9934199	-	1	NR_024067:Snhg6	2.5e-07
mm9	chr1	9958386	9958524	+	4.75	chr1-139	2	25831	-25831	no	mm9	chr1	9932550	9932624	-	1	NR_004410:Snord87	2.5e-07
mm9	chr1	10027785	10027923	+	4.61	chr1-1098	1	125	125	yes	mm9	chr1	10014911	10027979	-	1	NM_013715:Cops5	4.05e-05
mm9	chr1	10053059	10053197	+	5.53	chr1-3398	1	24830	24830	yes	mm9	chr1	10028298	10126849	+	1	NM_026493:Cspp1	2.01e-05
mm9	chr1	10053059	10053197	+	5.53	chr1-3398	2	25149	-25149	no	mm9	chr1	10014911	10027979	-	1	NM_013715:Cops5	2.01e-05
mm9	chr1	10223778	10223916	+	5.45	chr1-693	1	1096	-1096	no	mm9	chr1	10127587	10222751	-	1	NM_001102430:Arfgef1	1.43e-06
mm9	chr1	10231276	10231414	+	5.53	chr1-3402	1	8594	-8594	no	mm9	chr1	10127587	10222751	-	1	NM_001102430:Arfgef1	2.01e-05
mm9	chr1	10237835	10237973	+	4.03	chr1-694	1	15153	-15153	no	mm9	chr1	10127587	10222751	-	1	NM_001102430:Arfgef1	6.7e-05
mm9	chr1	10244005	10244143	+	6.08	chr1-1908	1	21323	-21323	no	mm9	chr1	10127587	10222751	-	1	NM_001102430:Arfgef1	3.26e-06
mm9	chr1	10248044	10248182	+	8.85	chr1-212	1	25362	-25362	no	mm9	chr1	10127587	10222751	-	1	NM_001102430:Arfgef1	1.14e-10
mm9	chr1	10399592	10399730	+	5.53	chr1-3410	1	310363	310363	yes	mm9	chr1	10314807	10710024	-	1	NM_177834:Cpa6	2.01e-05
mm9	chr1	10648757	10648895	+	5.45	chr1-476	1	61198	61198	yes	mm9	chr1	10314807	10710024	-	1	NM_177834:Cpa6	1.43e-06
mm9	chr1	10774863	10775001	+	6.08	chr1-1915	1	64908	-64908	no	mm9	chr1	10314807	10710024	-	1	NM_177834:Cpa6	3.26e-06
mm9	chr1	10826246	10826384	+	4.03	chr1-695												6.7e-05
mm9	chr1	10826926	10827064	+	6.08	chr1-1916												3.26e-06
mm9	chr1	10975973	10976111	+	6.08	chr1-1924	1	7503	-7503	no	mm9	chr1	10983545	11293763	+	1	NM_029525:Prex2	3.26e-06
mm9	chr1	10977669	10977807	+	6.08	chr1-1925	1	5807	-5807	no	mm9	chr1	10983545	11293763	+	1	NM_029525:Prex2	3.26e-06
mm9	chr1	11016763	11016901	+	4.61	chr1-1926	1	33287	33287	yes	mm9	chr1	10983545	11293763	+	1	NM_029525:Prex2	4.05e-05
mm9	chr1	11056120	11056258	+	6.08	chr1-1102	1	72644	72644	yes	mm9	chr1	10983545	11293763	+	1	NM_029525:Prex2	3.26e-06
mm9	chr1	11691917	11692055	+	5.53	chr1-3444	1	287801	287801	yes	mm9	chr1	11404185	11965983	+	1	NM_001160369:A830018L16Rik	2.01e-05
mm9	chr1	11691917	11692055	+	5.53	chr1-3444	2	287801	287801	yes	mm9	chr1	11404185	11965983	+	1	NM_177173:A830018L16Rik	2.01e-05
mm9	chr1	12222084	12222222	+	6.08	chr1-1932												3.26e-06
mm9	chr1	12415055	12415193	+	5.53	chr1-3454												2.01e-05
mm9	chr1	12604943	12605081	+	6.64	chr1-1105	1	52631	-52631	no	mm9	chr1	12657643	12663171	+	1	NR_045297:4932411L15	4.85e-07
mm9	chr1	12604943	12605081	+	6.64	chr1-1105	2	77498	-77498	no	mm9	chr1	12682510	12850453	+	1	NM_001198565:Sulf1	4.85e-07
mm9	chr1	12604943	12605081	+	6.64	chr1-1105	3	77498	-77498	no	mm9	chr1	12682510	12850453	+	1	NM_001198566:Sulf1	4.85e-07
mm9	chr1	12634837	12634975	+	4.7	chr1-1106	1	22737	-22737	no	mm9	chr1	12657643	12663171	+	1	NR_045297:4932411L15	3.15e-06
mm9	chr1	12686665	12686803	+	6.64	chr1-1935	1	4224	4224	yes	mm9	chr1	12682510	12850453	+	1	NM_001198565:Sulf1	4.85e-07
mm9	chr1	12686665	12686803	+	6.64	chr1-1935	2	4224	4224	yes	mm9	chr1	12682510	12850453	+	1	NM_001198566:Sulf1	4.85e-07
mm9	chr1	12943363	12943501	+	5.53	chr1-3468	1	37784	37784	yes	mm9	chr1	12856630	12981216	-	1	NM_172841:Slco5a1	2.01e-05
mm9	chr1	13364795	13364933	+	8.3	chr1-213	1	700	-700	no	mm9	chr1	13129239	13364164	-	1	NM_008678:Ncoa2	1.02e-09
mm9	chr1	13364795	13364933	+	8.3	chr1-213	2	700	-700	no	mm9	chr1	13129239	13364164	-	1	NM_001077695:Ncoa2	1.02e-09
mm9	chr1	13444896	13445034	+	6.08	chr1-1107	1	80801	-80801	no	mm9	chr1	13129239	13364164	-	1	NM_008678:Ncoa2	3.26e-06
mm9	chr1	13444896	13445034	+	6.08	chr1-1107	2	80801	-80801	no	mm9	chr1	13129239	13364164	-	1	NM_001077695:Ncoa2	3.26e-06
mm9	chr1	13469190	13469328	+	5.53	chr1-3471												2.01e-05
mm9	chr1	13580243	13580381	+	7.13	chr1-140	1	367	-367	no	mm9	chr1	13554782	13579945	-	1	NM_028173:Tram1	7.74e-10
mm9	chr1	13744597	13744735	+	6.08	chr1-1940	1	32344	32344	no	mm9	chr1	13775765	13777010	-	1	NR_004447:Gm5523	3.26e-06
mm9	chr1	13771459	13771597	+	6.08	chr1-1941	1	5482	5482	no	mm9	chr1	13775765	13777010	-	1	NR_004447:Gm5523	3.26e-06
mm9	chr1	13779229	13779367	+	6.64	chr1-700	1	2288	-2288	no	mm9	chr1	13775765	13777010	-	1	NR_004447:Gm5523	4.85e-07
mm9	chr1	13871858	13871996	+	7.74	chr1-477	1	94917	-94917	no	mm9	chr1	13775765	13777010	-	1	NR_004447:Gm5523	8.53e-09
mm9	chr1	13872452	13872590	+	5.53	chr1-1943	1	95511	-95511	no	mm9	chr1	13775765	13777010	-	1	NR_004447:Gm5523	2.01e-05
mm9	chr1	13888582	13888720	+	5.53	chr1-1944												2.01e-05
mm9	chr1	14024980	14025118	+	6.08	chr1-1947												3.26e-06
mm9	chr1	14028080	14028218	+	6.64	chr1-702												4.85e-07
mm9	chr1	14114895	14115033	+	4.36	chr1-703												1.51e-05
mm9	chr1	14233088	14233226	+	5.53	chr1-3494	1	67123	67123	yes	mm9	chr1	14159038	14300280	-	1	NM_010164:Eya1	2.01e-05
mm9	chr1	14233088	14233226	+	5.53	chr1-3494	2	67123	67123	yes	mm9	chr1	14159038	14300280	-	1	NM_001252192:Eya1	2.01e-05
mm9	chr1	14391395	14391533	+	6.08	chr1-1950	1	91184	-91184	no	mm9	chr1	14159038	14300280	-	1	NM_010164:Eya1	3.26e-06
mm9	chr1	14391395	14391533	+	6.08	chr1-1950	2	91184	-91184	no	mm9	chr1	14159038	14300280	-	1	NM_001252192:Eya1	3.26e-06
mm9	chr1	14455078	14455216	+	5.03	chr1-323												6.17e-07
mm9	chr1	14573462	14573600	+	4.61	chr1-1951												4.05e-05
mm9	chr1	14625213	14625351	+	7.19	chr1-704												6.66e-08
mm9	chr1	14701827	14701965	+	5.53	chr1-3501	1	44151	44151	no	mm9	chr1	14743428	14746047	-	1	NM_010827:Msc	2.01e-05
mm9	chr1	14738192	14738330	+	6.08	chr1-1955	1	7786	7786	no	mm9	chr1	14743428	14746047	-	1	NM_010827:Msc	3.26e-06
mm9	chr1	14872145	14872283	+	6.08	chr1-1958	1	36729	36729	yes	mm9	chr1	14862728	14908943	-	1	NM_177781:Trpa1	3.26e-06
mm9	chr1	14909257	14909395	+	7.19	chr1-705	1	383	-383	no	mm9	chr1	14862728	14908943	-	1	NM_177781:Trpa1	6.66e-08
mm9	chr1	14914877	14915015	+	4.47	chr1-479	1	6003	-6003	no	mm9	chr1	14862728	14908943	-	1	NM_177781:Trpa1	1.21e-06
mm9	chr1	14921834	14921972	+	4.36	chr1-706	1	12960	-12960	no	mm9	chr1	14862728	14908943	-	1	NM_177781:Trpa1	1.51e-05
mm9	chr1	15060490	15060628	+	5.53	chr1-1960												2.01e-05
mm9	chr1	15155774	15155912	+	5.53	chr1-1961												2.01e-05
mm9	chr1	15282768	15282906	+	5.53	chr1-1962	1	19695	-19695	no	mm9	chr1	15302532	15704295	+	1	NM_001098528:Kcnb2	2.01e-05
mm9	chr1	15313042	15313180	+	6.08	chr1-1116	1	10579	10579	yes	mm9	chr1	15302532	15704295	+	1	NM_001098528:Kcnb2	3.26e-06
mm9	chr1	15390603	15390741	+	6.08	chr1-1963	1	88140	88140	yes	mm9	chr1	15302532	15704295	+	1	NM_001098528:Kcnb2	3.26e-06
mm9	chr1	15433878	15434016	+	6.08	chr1-1964	1	131415	131415	yes	mm9	chr1	15302532	15704295	+	1	NM_001098528:Kcnb2	3.26e-06
mm9	chr1	15614118	15614256	+	5.53	chr1-3514	1	311655	311655	yes	mm9	chr1	15302532	15704295	+	1	NM_001098528:Kcnb2	2.01e-05
mm9	chr1	16212304	16212442	+	6.64	chr1-3531												4.85e-07
mm9	chr1	16287085	16287223	+	6.08	chr1-1970	1	222229	222229	yes	mm9	chr1	16218890	16509383	-	1	NM_025303:Stau2	3.26e-06
mm9	chr1	16287085	16287223	+	6.08	chr1-1970	2	222229	222229	yes	mm9	chr1	16218890	16509383	-	1	NM_001111272:Stau2	3.26e-06
mm9	chr1	16559503	16559641	+	6.64	chr1-707	1	49795	49795	yes	mm9	chr1	16559486	16609367	-	1	NM_025773:Ube2w	4.85e-07
mm9	chr1	16559503	16559641	+	6.64	chr1-707	2	50189	-50189	no	mm9	chr1	16218890	16509383	-	1	NM_025303:Stau2	4.85e-07
mm9	chr1	16559503	16559641	+	6.64	chr1-707	3	50189	-50189	no	mm9	chr1	16218890	16509383	-	1	NM_001111272:Stau2	4.85e-07
mm9	chr1	16647631	16647769	+	7.55	chr1-95	1	68	68	yes	mm9	chr1	16647632	16652359	+	1	NR_037998:D030040B21Rik	1.02e-10
mm9	chr1	16780932	16781070	+	7.19	chr1-485												6.66e-08
mm9	chr1	16809492	16809630	+	5.53	chr1-1973												2.01e-05
mm9	chr1	16888456	16888594	+	6.64	chr1-708												4.85e-07
mm9	chr1	16934408	16934546	+	7.74	chr1-215												8.53e-09
mm9	chr1	17013378	17013516	+	4.03	chr1-709	1	74523	74523	yes	mm9	chr1	16985020	17087970	-	1	NM_020604:Jph1	6.7e-05
mm9	chr1	17028638	17028776	+	6.08	chr1-1975	1	59263	59263	yes	mm9	chr1	16985020	17087970	-	1	NM_020604:Jph1	3.26e-06
mm9	chr1	17046013	17046151	+	5.53	chr1-3541	1	41888	41888	yes	mm9	chr1	16985020	17087970	-	1	NM_020604:Jph1	2.01e-05
mm9	chr1	17110839	17110977	+	6.08	chr1-1976	1	22938	-22938	no	mm9	chr1	16985020	17087970	-	1	NM_020604:Jph1	3.26e-06
mm9	chr1	17110839	17110977	+	6.08	chr1-1976	2	24545	-24545	no	mm9	chr1	17135453	17154351	+	1	NM_010267:Gdap1	3.26e-06
mm9	chr1	17152026	17152164	+	5.53	chr1-3542	1	16642	16642	yes	mm9	chr1	17135453	17154351	+	1	NM_010267:Gdap1	2.01e-05
mm9	chr1	17352844	17352982	+	7.19	chr1-710												6.66e-08
mm9	chr1	17436364	17436502	+	5.53	chr1-3543												2.01e-05
mm9	chr1	17745520	17745658	+	6.08	chr1-1118	1	28092	28092	yes	mm9	chr1	17717497	17756288	+	1	NM_031402:Crispld1	3.26e-06
mm9	chr1	17778117	17778255	+	5.53	chr1-3549	1	60689	60689	no	mm9	chr1	17717497	17756288	+	1	NM_031402:Crispld1	2.01e-05
mm9	chr1	17801492	17801630	+	6.64	chr1-1119	1	84064	84064	no	mm9	chr1	17717497	17756288	+	1	NM_031402:Crispld1	4.85e-07
mm9	chr1	18172293	18172431	+	4.61	chr1-1979	1	41283	41283	no	mm9	chr1	18200133	18213645	-	1	NR_002879:Defb44-ps	4.05e-05
mm9	chr1	18172293	18172431	+	4.61	chr1-1979	2	45230	-45230	no	mm9	chr1	18105271	18127132	-	1	NM_030033:Crisp4	4.05e-05
mm9	chr1	18172293	18172431	+	4.61	chr1-1979	3	55162	55162	no	mm9	chr1	18226553	18227524	-	1	NM_001039123:Defb18	4.05e-05
mm9	chr1	18189654	18189792	+	6.64	chr1-1120	1	23922	23922	no	mm9	chr1	18200133	18213645	-	1	NR_002879:Defb44-ps	4.85e-07
mm9	chr1	18367496	18367634	+	7.19	chr1-711												6.66e-08
mm9	chr1	18395304	18395442	+	6.08	chr1-1121												3.26e-06
mm9	chr1	18515681	18515819	+	4.61	chr1-1122												4.05e-05
mm9	chr1	18545771	18545909	+	5.53	chr1-3554												2.01e-05
mm9	chr1	18585779	18585917	+	6.08	chr1-1123												3.26e-06
mm9	chr1	18694025	18694163	+	4.61	chr1-1980												4.05e-05
mm9	chr1	18755500	18755638	+	4.61	chr1-712												4.05e-05
mm9	chr1	18892666	18892804	+	6.08	chr1-1983												3.26e-06
mm9	chr1	19021673	19021811	+	5.53	chr1-3557	1	71360	-71360	no	mm9	chr1	19093102	19156413	+	1	NM_153154:Tfap2d	2.01e-05
mm9	chr1	19034520	19034658	+	6.08	chr1-713	1	58513	-58513	no	mm9	chr1	19093102	19156413	+	1	NM_153154:Tfap2d	3.26e-06
mm9	chr1	19208617	19208755	+	4.61	chr1-1125	1	6552	6552	yes	mm9	chr1	19202134	19228815	+	1	NM_001025305:Tfap2b	4.05e-05
mm9	chr1	19208617	19208755	+	4.61	chr1-1125	2	9692	9692	yes	mm9	chr1	19198994	19228815	+	1	NM_009334:Tfap2b	4.05e-05
mm9	chr1	19213013	19213151	+	5.53	chr1-3558	1	10948	10948	yes	mm9	chr1	19202134	19228815	+	1	NM_001025305:Tfap2b	2.01e-05
mm9	chr1	19213013	19213151	+	5.53	chr1-3558	2	14088	14088	yes	mm9	chr1	19198994	19228815	+	1	NM_009334:Tfap2b	2.01e-05
mm9	chr1	19318780	19318918	+	5.53	chr1-3559												2.01e-05
mm9	chr1	19453274	19453412	+	6.08	chr1-1984												3.26e-06
mm9	chr1	19465945	19466083	+	6.64	chr1-1126												4.85e-07
mm9	chr1	19519389	19519527	+	7.19	chr1-714												6.66e-08
mm9	chr1	19914364	19914502	+	6.08	chr1-1986												3.26e-06
mm9	chr1	19963975	19964113	+	6.08	chr1-1987												3.26e-06
mm9	chr1	20074150	20074288	+	6.08	chr1-1989	1	533919	533919	yes	mm9	chr1	20047859	20608138	-	1	NM_153179:Pkhd1	3.26e-06
mm9	chr1	20099585	20099723	+	5.53	chr1-3569	1	508484	508484	yes	mm9	chr1	20047859	20608138	-	1	NM_153179:Pkhd1	2.01e-05
mm9	chr1	20180760	20180898	+	6.08	chr1-1128	1	427309	427309	yes	mm9	chr1	20047859	20608138	-	1	NM_153179:Pkhd1	3.26e-06
mm9	chr1	20254084	20254222	+	5.53	chr1-3573	1	92381	-92381	no	mm9	chr1	20346534	20382381	+	1	NR_045734:4930486I03Rik	2.01e-05
mm9	chr1	20254084	20254222	+	5.53	chr1-3573	2	353985	353985	yes	mm9	chr1	20047859	20608138	-	1	NM_153179:Pkhd1	2.01e-05
mm9	chr1	20266884	20267022	+	5.53	chr1-1129	1	79581	-79581	no	mm9	chr1	20346534	20382381	+	1	NR_045734:4930486I03Rik	2.01e-05
mm9	chr1	20266884	20267022	+	5.53	chr1-1129	2	341185	341185	yes	mm9	chr1	20047859	20608138	-	1	NM_153179:Pkhd1	2.01e-05
mm9	chr1	20354772	20354910	+	6.08	chr1-1991	1	8307	8307	yes	mm9	chr1	20346534	20382381	+	1	NR_045734:4930486I03Rik	3.26e-06
mm9	chr1	20354772	20354910	+	6.08	chr1-1991	2	253297	253297	yes	mm9	chr1	20047859	20608138	-	1	NM_153179:Pkhd1	3.26e-06
mm9	chr1	20396999	20397137	+	6.08	chr1-1993	1	50534	50534	no	mm9	chr1	20346534	20382381	+	1	NR_045734:4930486I03Rik	3.26e-06
mm9	chr1	20396999	20397137	+	6.08	chr1-1993	2	211070	211070	yes	mm9	chr1	20047859	20608138	-	1	NM_153179:Pkhd1	3.26e-06
mm9	chr1	20506840	20506978	+	5.53	chr1-3574	1	101229	101229	yes	mm9	chr1	20047859	20608138	-	1	NM_153179:Pkhd1	2.01e-05
mm9	chr1	20641674	20641812	+	6.08	chr1-1994	1	27347	-27347	no	mm9	chr1	20669090	20669163	+	1	NR_029593:Mir206	3.26e-06
mm9	chr1	20641674	20641812	+	6.08	chr1-1994	2	31106	-31106	no	mm9	chr1	20672849	20672968	+	1	NR_029902:Mir133b	3.26e-06
mm9	chr1	20641674	20641812	+	6.08	chr1-1994	3	33605	-33605	no	mm9	chr1	20047859	20608138	-	1	NM_153179:Pkhd1	3.26e-06
mm9	chr1	20690405	20690543	+	5.53	chr1-3579	1	17625	17625	no	mm9	chr1	20672849	20672968	+	1	NR_029902:Mir133b	2.01e-05
mm9	chr1	20690405	20690543	+	5.53	chr1-3579	2	21384	21384	no	mm9	chr1	20669090	20669163	+	1	NR_029593:Mir206	2.01e-05
mm9	chr1	20810621	20810759	+	7.19	chr1-488	1	396	-396	no	mm9	chr1	20793094	20810294	-	1	NM_008563:Mcm3	6.66e-08
mm9	chr1	20880403	20880541	+	8.3	chr1-216	1	82	82	yes	mm9	chr1	20878730	20880554	-	1	NR_040492:6720483E21Rik	1.02e-09
mm9	chr1	20880822	20880960	+	8.39	chr1-65	1	189	189	yes	mm9	chr1	20880702	20928837	+	1	NM_028829:Paqr8	1.5e-12
mm9	chr1	21069062	21069200	+	4.03	chr1-716	1	159	159	yes	mm9	chr1	20991458	21069290	-	1	NM_133252:Tram2	6.7e-05
mm9	chr1	21069062	21069200	+	4.03	chr1-716	2	175	175	yes	mm9	chr1	20991477	21069306	-	1	NM_177409:Tram2	6.7e-05
mm9	chr1	21069886	21070024	+	6.08	chr1-1132	1	649	-649	no	mm9	chr1	20991477	21069306	-	1	NM_177409:Tram2	3.26e-06
mm9	chr1	21069886	21070024	+	6.08	chr1-1132	2	665	-665	no	mm9	chr1	20991458	21069290	-	1	NM_133252:Tram2	3.26e-06
mm9	chr1	21181662	21181800	+	5.53	chr1-3587	1	26980	-26980	no	mm9	chr1	21208711	21220248	+	1	NM_029398:Tmem14a	2.01e-05
mm9	chr1	21208776	21208914	+	8.85	chr1-217	1	134	134	yes	mm9	chr1	21208711	21220248	+	1	NM_029398:Tmem14a	1.14e-10
mm9	chr1	21209083	21209221	+	4.03	chr1-717	1	441	441	yes	mm9	chr1	21208711	21220248	+	1	NM_029398:Tmem14a	6.7e-05
mm9	chr1	21349714	21349852	+	6.08	chr1-2001	1	8628	-8628	no	mm9	chr1	21358411	21359824	+	1	NM_001033904:Khdc1c	3.26e-06
mm9	chr1	21349714	21349852	+	6.08	chr1-2001	2	10026	10026	no	mm9	chr1	21339757	21342280	+	1	NM_183322:Khdc1a	3.26e-06
mm9	chr1	21397112	21397250	+	5.53	chr1-2002	1	23545	23545	no	mm9	chr1	21373636	21376465	+	1	NM_001113187:Khdc1b	2.01e-05
mm9	chr1	21397112	21397250	+	5.53	chr1-2002	2	554842	554842	yes	mm9	chr1	21388483	21952023	-	1	NM_023872:Kcnq5	2.01e-05
mm9	chr1	21397112	21397250	+	5.53	chr1-2002	3	554842	554842	yes	mm9	chr1	21388483	21952023	-	1	NM_001160139:Kcnq5	2.01e-05
mm9	chr1	21484191	21484329	+	6.08	chr1-2004	1	467763	467763	yes	mm9	chr1	21388483	21952023	-	1	NM_023872:Kcnq5	3.26e-06
mm9	chr1	21484191	21484329	+	6.08	chr1-2004	2	467763	467763	yes	mm9	chr1	21388483	21952023	-	1	NM_001160139:Kcnq5	3.26e-06
mm9	chr1	21620231	21620369	+	6.08	chr1-718	1	331723	331723	yes	mm9	chr1	21388483	21952023	-	1	NM_023872:Kcnq5	3.26e-06
mm9	chr1	21620231	21620369	+	6.08	chr1-718	2	331723	331723	yes	mm9	chr1	21388483	21952023	-	1	NM_001160139:Kcnq5	3.26e-06
mm9	chr1	21695059	21695197	+	4.61	chr1-489	1	256895	256895	yes	mm9	chr1	21388483	21952023	-	1	NM_023872:Kcnq5	4.05e-05
mm9	chr1	21695059	21695197	+	4.61	chr1-489	2	256895	256895	yes	mm9	chr1	21388483	21952023	-	1	NM_001160139:Kcnq5	4.05e-05
mm9	chr1	21733736	21733874	+	6.08	chr1-2006	1	218218	218218	yes	mm9	chr1	21388483	21952023	-	1	NM_023872:Kcnq5	3.26e-06
mm9	chr1	21733736	21733874	+	6.08	chr1-2006	2	218218	218218	yes	mm9	chr1	21388483	21952023	-	1	NM_001160139:Kcnq5	3.26e-06
mm9	chr1	21810237	21810375	+	7.74	chr1-490	1	141717	141717	yes	mm9	chr1	21388483	21952023	-	1	NM_023872:Kcnq5	8.53e-09
mm9	chr1	21810237	21810375	+	7.74	chr1-490	2	141717	141717	yes	mm9	chr1	21388483	21952023	-	1	NM_001160139:Kcnq5	8.53e-09
mm9	chr1	21870372	21870510	+	6.08	chr1-1137	1	81582	81582	yes	mm9	chr1	21388483	21952023	-	1	NM_023872:Kcnq5	3.26e-06
mm9	chr1	21870372	21870510	+	6.08	chr1-1137	2	81582	81582	yes	mm9	chr1	21388483	21952023	-	1	NM_001160139:Kcnq5	3.26e-06
mm9	chr1	21940732	21940870	+	5.53	chr1-2008	1	11222	11222	yes	mm9	chr1	21388483	21952023	-	1	NM_023872:Kcnq5	2.01e-05
mm9	chr1	21940732	21940870	+	5.53	chr1-2008	2	11222	11222	yes	mm9	chr1	21388483	21952023	-	1	NM_001160139:Kcnq5	2.01e-05
mm9	chr1	22094117	22094255	+	6.08	chr1-2009												3.26e-06
mm9	chr1	22131890	22132028	+	5.53	chr1-3607												2.01e-05
mm9	chr1	22245041	22245179	+	6.08	chr1-1138												3.26e-06
mm9	chr1	22352160	22352298	+	6.08	chr1-2010	1	460334	460334	yes	mm9	chr1	22278502	22812563	-	1	NM_183018:Rims1	3.26e-06
mm9	chr1	22352160	22352298	+	6.08	chr1-2010	2	460334	460334	yes	mm9	chr1	22278502	22812563	-	1	NM_053270:Rims1	3.26e-06
mm9	chr1	22352160	22352298	+	6.08	chr1-2010	3	460334	460334	yes	mm9	chr1	22278502	22812563	-	1	NM_001012625:Rims1	3.26e-06
mm9	chr1	22352160	22352298	+	6.08	chr1-2010	4	460334	460334	yes	mm9	chr1	22278502	22812563	-	1	NM_001012624:Rims1	3.26e-06
mm9	chr1	22352160	22352298	+	6.08	chr1-2010	5	460334	460334	yes	mm9	chr1	22278502	22812563	-	1	NM_001012623:Rims1	3.26e-06
mm9	chr1	22397913	22398051	+	6.08	chr1-1139	1	414581	414581	yes	mm9	chr1	22278502	22812563	-	1	NM_183018:Rims1	3.26e-06
mm9	chr1	22397913	22398051	+	6.08	chr1-1139	2	414581	414581	yes	mm9	chr1	22278502	22812563	-	1	NM_053270:Rims1	3.26e-06
mm9	chr1	22397913	22398051	+	6.08	chr1-1139	3	414581	414581	yes	mm9	chr1	22278502	22812563	-	1	NM_001012625:Rims1	3.26e-06
mm9	chr1	22397913	22398051	+	6.08	chr1-1139	4	414581	414581	yes	mm9	chr1	22278502	22812563	-	1	NM_001012624:Rims1	3.26e-06
mm9	chr1	22397913	22398051	+	6.08	chr1-1139	5	414581	414581	yes	mm9	chr1	22278502	22812563	-	1	NM_001012623:Rims1	3.26e-06
mm9	chr1	22558093	22558231	+	5.53	chr1-3613	1	254401	254401	yes	mm9	chr1	22278502	22812563	-	1	NM_183018:Rims1	2.01e-05
mm9	chr1	22558093	22558231	+	5.53	chr1-3613	2	254401	254401	yes	mm9	chr1	22278502	22812563	-	1	NM_053270:Rims1	2.01e-05
mm9	chr1	22558093	22558231	+	5.53	chr1-3613	3	254401	254401	yes	mm9	chr1	22278502	22812563	-	1	NM_001012625:Rims1	2.01e-05
mm9	chr1	22558093	22558231	+	5.53	chr1-3613	4	254401	254401	yes	mm9	chr1	22278502	22812563	-	1	NM_001012624:Rims1	2.01e-05
mm9	chr1	22558093	22558231	+	5.53	chr1-3613	5	254401	254401	yes	mm9	chr1	22278502	22812563	-	1	NM_001012623:Rims1	2.01e-05
mm9	chr1	22613484	22613622	+	6.08	chr1-2012	1	199010	199010	yes	mm9	chr1	22278502	22812563	-	1	NM_183018:Rims1	3.26e-06
mm9	chr1	22613484	22613622	+	6.08	chr1-2012	2	199010	199010	yes	mm9	chr1	22278502	22812563	-	1	NM_053270:Rims1	3.26e-06
mm9	chr1	22613484	22613622	+	6.08	chr1-2012	3	199010	199010	yes	mm9	chr1	22278502	22812563	-	1	NM_001012625:Rims1	3.26e-06
mm9	chr1	22613484	22613622	+	6.08	chr1-2012	4	199010	199010	yes	mm9	chr1	22278502	22812563	-	1	NM_001012624:Rims1	3.26e-06
mm9	chr1	22613484	22613622	+	6.08	chr1-2012	5	199010	199010	yes	mm9	chr1	22278502	22812563	-	1	NM_001012623:Rims1	3.26e-06
mm9	chr1	22700738	22700876	+	5.53	chr1-3615	1	111756	111756	yes	mm9	chr1	22278502	22812563	-	1	NM_183018:Rims1	2.01e-05
mm9	chr1	22700738	22700876	+	5.53	chr1-3615	2	111756	111756	yes	mm9	chr1	22278502	22812563	-	1	NM_053270:Rims1	2.01e-05
mm9	chr1	22700738	22700876	+	5.53	chr1-3615	3	111756	111756	yes	mm9	chr1	22278502	22812563	-	1	NM_001012625:Rims1	2.01e-05
mm9	chr1	22700738	22700876	+	5.53	chr1-3615	4	111756	111756	yes	mm9	chr1	22278502	22812563	-	1	NM_001012624:Rims1	2.01e-05
mm9	chr1	22700738	22700876	+	5.53	chr1-3615	5	111756	111756	yes	mm9	chr1	22278502	22812563	-	1	NM_001012623:Rims1	2.01e-05
mm9	chr1	22953078	22953216	+	6.08	chr1-2014												3.26e-06
mm9	chr1	23002148	23002286	+	6.08	chr1-2016												3.26e-06
mm9	chr1	23048697	23048835	+	5.53	chr1-3620	1	60326	60326	no	mm9	chr1	23107312	23109092	-	1	NM_025746:4933415F23Rik	2.01e-05
mm9	chr1	23125212	23125350	+	7.19	chr1-719	1	16189	-16189	no	mm9	chr1	23107312	23109092	-	1	NM_025746:4933415F23Rik	6.66e-08
mm9	chr1	23229952	23230090	+	6.08	chr1-1141	1	49086	-49086	no	mm9	chr1	23279107	23279178	+	1	NR_029533:Mir30a	3.26e-06
mm9	chr1	23229952	23230090	+	6.08	chr1-1141	2	68518	-68518	no	mm9	chr1	23298539	23298623	+	1	NR_029717:Mir30c-2	3.26e-06
mm9	chr1	23262300	23262438	+	6.08	chr1-2020	1	16738	-16738	no	mm9	chr1	23279107	23279178	+	1	NR_029533:Mir30a	3.26e-06
mm9	chr1	23390420	23390558	+	5.03	chr1-720	1	475	-475	no	mm9	chr1	23373262	23390014	-	1	NM_001081079:Ogfrl1	7.91e-06
mm9	chr1	23492597	23492735	+	6.08	chr1-2021												3.26e-06
mm9	chr1	23576082	23576220	+	6.08	chr1-2022												3.26e-06
mm9	chr1	23669217	23669355	+	6.08	chr1-2023	1	99478	-99478	no	mm9	chr1	23768764	23854697	+	1	NM_172124:B3gat2	3.26e-06
mm9	chr1	23929369	23929507	+	5.03	chr1-1143	1	310	-310	no	mm9	chr1	23852465	23929128	-	1	NM_028534:Smap1	7.91e-06
mm9	chr1	23951423	23951561	+	8.3	chr1-492	1	22364	-22364	no	mm9	chr1	23852465	23929128	-	1	NM_028534:Smap1	1.02e-09
mm9	chr1	24012153	24012291	+	8.39	chr1-66	1	257	257	yes	mm9	chr1	24002777	24012479	-	1	NM_026503:1110058L19Rik	1.5e-12
mm9	chr1	24012676	24012814	+	5.37	chr1-218	1	266	-266	no	mm9	chr1	24002777	24012479	-	1	NM_026503:1110058L19Rik	1.13e-07
mm9	chr1	24073738	24073876	+	6.08	chr1-1144	1	33373	33373	yes	mm9	chr1	24017596	24107180	-	1	NM_026604:Fam135a	3.26e-06
mm9	chr1	24247525	24247663	+	5.03	chr1-1147	1	63146	63146	yes	mm9	chr1	24184448	24259577	+	1	NM_007740:Col9a1	7.91e-06
mm9	chr1	24309566	24309704	+	4.61	chr1-1148	1	284641	284641	yes	mm9	chr1	24264521	24594276	-	1	NM_007733:Col19a1	4.05e-05
mm9	chr1	24314207	24314345	+	5.53	chr1-3650	1	280000	280000	yes	mm9	chr1	24264521	24594276	-	1	NM_007733:Col19a1	2.01e-05
mm9	chr1	24415913	24416051	+	5.03	chr1-722	1	178294	178294	yes	mm9	chr1	24264521	24594276	-	1	NM_007733:Col19a1	7.91e-06
mm9	chr1	24459096	24459234	+	5.53	chr1-3653	1	135111	135111	yes	mm9	chr1	24264521	24594276	-	1	NM_007733:Col19a1	2.01e-05
mm9	chr1	24604301	24604439	+	6.08	chr1-1149	1	10094	-10094	no	mm9	chr1	24264521	24594276	-	1	NM_007733:Col19a1	3.26e-06
mm9	chr1	24628952	24629090	+	6.08	chr1-1150	1	34745	-34745	no	mm9	chr1	24264521	24594276	-	1	NM_007733:Col19a1	3.26e-06
mm9	chr1	24684792	24684930	+	6.29	chr1-219	1	521	-521	no	mm9	chr1	24685382	24823146	+	1	NM_026719:Lmbrd1	3.77e-08
mm9	chr1	24848207	24848345	+	6.08	chr1-1151												3.26e-06
mm9	chr1	24974384	24974522	+	5.53	chr1-2025												2.01e-05
mm9	chr1	24977334	24977472	+	5.53	chr1-2026												2.01e-05
mm9	chr1	25027690	25027828	+	5.53	chr1-2027												2.01e-05
mm9	chr1	25575115	25575253	+	6.64	chr1-1152	1	311368	311368	yes	mm9	chr1	25124320	25886552	-	1	NM_175642:Bai3	4.85e-07
mm9	chr1	25665071	25665209	+	4.61	chr1-2028	1	221412	221412	yes	mm9	chr1	25124320	25886552	-	1	NM_175642:Bai3	4.05e-05
mm9	chr1	25669743	25669881	+	6.08	chr1-1153	1	216740	216740	yes	mm9	chr1	25124320	25886552	-	1	NM_175642:Bai3	3.26e-06
mm9	chr1	25786341	25786479	+	6.64	chr1-2030	1	100142	100142	yes	mm9	chr1	25124320	25886552	-	1	NM_175642:Bai3	4.85e-07
mm9	chr1	25790103	25790241	+	4.61	chr1-1154	1	96380	96380	yes	mm9	chr1	25124320	25886552	-	1	NM_175642:Bai3	4.05e-05
mm9	chr1	25829592	25829730	+	4.61	chr1-1155	1	56891	56891	yes	mm9	chr1	25124320	25886552	-	1	NM_175642:Bai3	4.05e-05
mm9	chr1	25976934	25977072	+	6.08	chr1-1156	1	90451	-90451	no	mm9	chr1	25124320	25886552	-	1	NM_175642:Bai3	3.26e-06
mm9	chr1	26002546	26002684	+	5.53	chr1-2031												2.01e-05
mm9	chr1	26003525	26003663	+	6.08	chr1-2032												3.26e-06
mm9	chr1	26021847	26021985	+	5.53	chr1-3662												2.01e-05
mm9	chr1	26165400	26165538	+	5.53	chr1-3664												2.01e-05
mm9	chr1	26172675	26172813	+	6.08	chr1-2033												3.26e-06
mm9	chr1	26238579	26238717	+	5.53	chr1-3666												2.01e-05
mm9	chr1	26239943	26240081	+	6.64	chr1-1157												4.85e-07
mm9	chr1	26377367	26377505	+	6.08	chr1-2034												3.26e-06
mm9	chr1	26419251	26419389	+	6.64	chr1-1158												4.85e-07
mm9	chr1	26444299	26444437	+	5.53	chr1-3670												2.01e-05
mm9	chr1	26514249	26514387	+	5.53	chr1-2035												2.01e-05
mm9	chr1	26566022	26566160	+	5.53	chr1-3672												2.01e-05
mm9	chr1	26568850	26568988	+	5.53	chr1-3673												2.01e-05
mm9	chr1	26591527	26591665	+	6.64	chr1-1159												4.85e-07
mm9	chr1	26795785	26795923	+	5.53	chr1-3678	1	51549	-51549	no	mm9	chr1	26738645	26744305	-	1	NM_001033764:4931408C20Rik	2.01e-05
mm9	chr1	26852782	26852920	+	5.53	chr1-3680												2.01e-05
mm9	chr1	26875400	26875538	+	6.64	chr1-1160												4.85e-07
mm9	chr1	26882143	26882281	+	5.53	chr1-3682												2.01e-05
mm9	chr1	26946463	26946601	+	4.61	chr1-1161												4.05e-05
mm9	chr1	27225926	27226064	+	5.53	chr1-3686												2.01e-05
mm9	chr1	27387243	27387381	+	5.53	chr1-1162												2.01e-05
mm9	chr1	27388180	27388318	+	6.08	chr1-726												3.26e-06
mm9	chr1	27404907	27405045	+	5.53	chr1-3689												2.01e-05
mm9	chr1	27408381	27408519	+	5.53	chr1-2039												2.01e-05
mm9	chr1	27608031	27608169	+	5.53	chr1-3692												2.01e-05
mm9	chr1	27648991	27649129	+	5.53	chr1-3693												2.01e-05
mm9	chr1	27740664	27740802	+	5.53	chr1-3694												2.01e-05
mm9	chr1	28053243	28053381	+	5.53	chr1-2042												2.01e-05
mm9	chr1	28432392	28432530	+	6.08	chr1-2043												3.26e-06
mm9	chr1	28547571	28547709	+	5.53	chr1-2045												2.01e-05
mm9	chr1	28625655	28625793	+	5.53	chr1-3704												2.01e-05
mm9	chr1	28665586	28665724	+	4.61	chr1-2046												4.05e-05
mm9	chr1	28673607	28673745	+	5.53	chr1-2047												2.01e-05
mm9	chr1	28692661	28692799	+	6.08	chr1-2048												3.26e-06
mm9	chr1	28728247	28728385	+	5.53	chr1-2049												2.01e-05
mm9	chr1	28916452	28916590	+	6.08	chr1-2051	1	79424	-79424	no	mm9	chr1	28832966	28837097	-	1	NM_001013750:Gm597	3.26e-06
mm9	chr1	28941575	28941713	+	4.61	chr1-2052												4.05e-05
mm9	chr1	29086274	29086412	+	4.61	chr1-2053												4.05e-05
mm9	chr1	29145311	29145449	+	5.53	chr1-3717												2.01e-05
mm9	chr1	29182088	29182226	+	7.19	chr1-727												6.66e-08
mm9	chr1	29338779	29338917	+	4.03	chr1-1165												6.7e-05
mm9	chr1	29342173	29342311	+	6.64	chr1-1166												4.85e-07
mm9	chr1	29373702	29373840	+	5.53	chr1-3724												2.01e-05
mm9	chr1	29400533	29400671	+	5.53	chr1-3726												2.01e-05
mm9	chr1	29591478	29591616	+	7.19	chr1-728												6.66e-08
mm9	chr1	29608627	29608765	+	5.53	chr1-3731												2.01e-05
mm9	chr1	29722329	29722467	+	5.53	chr1-3732												2.01e-05
mm9	chr1	29735385	29735523	+	5.53	chr1-2056												2.01e-05
mm9	chr1	29910339	29910477	+	5.45	chr1-729												1.43e-06
mm9	chr1	29930996	29931134	+	4.61	chr1-2057												4.05e-05
mm9	chr1	30121411	30121549	+	5.53	chr1-3738												2.01e-05
mm9	chr1	30241933	30242071	+	6.64	chr1-2058												4.85e-07
mm9	chr1	30562861	30562999	+	6.08	chr1-3747												3.26e-06
mm9	chr1	30623916	30624054	+	5.53	chr1-2059												2.01e-05
mm9	chr1	30836162	30836300	+	8.3	chr1-327	1	83870	83870	no	mm9	chr1	30859186	30920101	-	1	NM_001081080:Phf3	1.02e-09
mm9	chr1	30946886	30947024	+	6.08	chr1-1171	1	26854	-26854	no	mm9	chr1	30859186	30920101	-	1	NM_001081080:Phf3	3.26e-06
mm9	chr1	30955455	30955593	+	5.03	chr1-493	1	35423	-35423	no	mm9	chr1	30859186	30920101	-	1	NM_001081080:Phf3	7.91e-06
mm9	chr1	30955455	30955593	+	5.03	chr1-493	2	51031	51031	no	mm9	chr1	30998436	31006555	-	1	NR_002688:Gm13363	7.91e-06
mm9	chr1	30955455	30955593	+	5.03	chr1-493	3	51076	51076	no	mm9	chr1	30997147	31006600	-	1	NM_011200:Ptp4a1	7.91e-06
mm9	chr1	31015223	31015361	+	6.08	chr1-2064	1	8692	-8692	no	mm9	chr1	30997147	31006600	-	1	NM_011200:Ptp4a1	3.26e-06
mm9	chr1	31015223	31015361	+	6.08	chr1-2064	2	8737	-8737	no	mm9	chr1	30998436	31006555	-	1	NR_002688:Gm13363	3.26e-06
mm9	chr1	31047138	31047276	+	5.53	chr1-3752	1	40607	-40607	no	mm9	chr1	30997147	31006600	-	1	NM_011200:Ptp4a1	2.01e-05
mm9	chr1	31047138	31047276	+	5.53	chr1-3752	2	40652	-40652	no	mm9	chr1	30998436	31006555	-	1	NR_002688:Gm13363	2.01e-05
mm9	chr1	31093638	31093776	+	6.08	chr1-2066	1	87107	-87107	no	mm9	chr1	30997147	31006600	-	1	NM_011200:Ptp4a1	3.26e-06
mm9	chr1	31093638	31093776	+	6.08	chr1-2066	2	87152	-87152	no	mm9	chr1	30998436	31006555	-	1	NR_002688:Gm13363	3.26e-06
mm9	chr1	31107174	31107312	+	6.08	chr1-1172												3.26e-06
mm9	chr1	31127478	31127616	+	5.53	chr1-2067												2.01e-05
mm9	chr1	31189586	31189724	+	6.64	chr1-1173	1	43624	-43624	no	mm9	chr1	31233279	31261570	+	1	NM_153601:Lgsn	4.85e-07
mm9	chr1	31246340	31246478	+	8.3	chr1-328	1	13130	13130	yes	mm9	chr1	31233279	31261570	+	1	NM_153601:Lgsn	1.02e-09
mm9	chr1	31246340	31246478	+	8.3	chr1-328	2	33092	33092	yes	mm9	chr1	31197922	31279501	-	1	NR_033445:4931428L18Rik	1.02e-09
mm9	chr1	31283507	31283645	+	4.7	chr1-495	1	3893	3893	no	mm9	chr1	31279683	31281132	+	1	NM_029062:4930521A18Rik	3.15e-06
mm9	chr1	31283507	31283645	+	4.7	chr1-495	2	4075	-4075	no	mm9	chr1	31197922	31279501	-	1	NR_033445:4931428L18Rik	3.15e-06
mm9	chr1	31321038	31321176	+	4.36	chr1-732	1	584	-584	no	mm9	chr1	31321691	31324906	+	1	NR_015347:Gm4850	1.51e-05
mm9	chr1	31553242	31553380	+	4.61	chr1-1176												4.05e-05
mm9	chr1	31574801	31574939	+	5.53	chr1-3772												2.01e-05
mm9	chr1	31665652	31665790	+	5.53	chr1-3773												2.01e-05
mm9	chr1	31720918	31721056	+	5.53	chr1-3774												2.01e-05
mm9	chr1	31729852	31729990	+	5.53	chr1-3775												2.01e-05
mm9	chr1	31771929	31772067	+	5.53	chr1-2074												2.01e-05
mm9	chr1	31916899	31917037	+	6.64	chr1-733												4.85e-07
mm9	chr1	32023447	32023585	+	5.53	chr1-3779												2.01e-05
mm9	chr1	32272411	32272549	+	7.19	chr1-2075	1	42830	42830	yes	mm9	chr1	32229650	32714583	+	1	NM_133235:Khdrbs2	6.66e-08
mm9	chr1	32763159	32763297	+	6.08	chr1-2077												3.26e-06
mm9	chr1	32861365	32861503	+	6.08	chr1-2078												3.26e-06
mm9	chr1	32886488	32886626	+	5.53	chr1-2079												2.01e-05
mm9	chr1	33013833	33013971	+	5.53	chr1-3789												2.01e-05
mm9	chr1	33100757	33100895	+	7.19	chr1-1177												6.66e-08
mm9	chr1	33199546	33199684	+	5.53	chr1-2080												2.01e-05
mm9	chr1	33246529	33246667	+	6.64	chr1-1178												4.85e-07
mm9	chr1	33326063	33326201	+	5.53	chr1-2081												2.01e-05
mm9	chr1	33434825	33434963	+	4.61	chr1-2082												4.05e-05
mm9	chr1	33449907	33450045	+	5.45	chr1-736												1.43e-06
mm9	chr1	33458320	33458458	+	4.61	chr1-2083												4.05e-05
mm9	chr1	33686891	33687029	+	5.53	chr1-2084	1	39643	39643	yes	mm9	chr1	33510655	33726603	-	1	NM_008922:Prim2	2.01e-05
mm9	chr1	33686891	33687029	+	5.53	chr1-2084	2	39708	-39708	no	mm9	chr1	33726668	33727557	+	1	NR_033199:1700001G17Rik	2.01e-05
mm9	chr1	33726411	33726549	+	4.61	chr1-737	1	123	123	yes	mm9	chr1	33510655	33726603	-	1	NM_008922:Prim2	4.05e-05
mm9	chr1	33777282	33777420	+	5.53	chr1-3795	1	88	88	yes	mm9	chr1	33777263	33799409	+	1	NM_001159729:Rab23	2.01e-05
mm9	chr1	33777282	33777420	+	5.53	chr1-3795	2	611	611	yes	mm9	chr1	33776740	33799409	+	1	NM_008999:Rab23	2.01e-05
mm9	chr1	33822977	33823115	+	5.53	chr1-2088	1	8451	-8451	no	mm9	chr1	33802328	33814595	-	1	NM_145392:Bag2	2.01e-05
mm9	chr1	33822977	33823115	+	5.53	chr1-2088	2	48226	48226	yes	mm9	chr1	33818597	33871272	-	1	NM_133817:Zfp451	2.01e-05
mm9	chr1	33870779	33870917	+	4.61	chr1-1180	1	424	424	yes	mm9	chr1	33818597	33871272	-	1	NM_133817:Zfp451	4.05e-05
mm9	chr1	33871735	33871873	+	7.19	chr1-329	1	532	-532	no	mm9	chr1	33818597	33871272	-	1	NM_133817:Zfp451	6.66e-08
mm9	chr1	34062373	34062511	+	7.19	chr1-496	1	6227	-6227	no	mm9	chr1	34068669	34365497	+	1	NM_134448:Dst	6.66e-08
mm9	chr1	34062373	34062511	+	7.19	chr1-496	2	6227	-6227	no	mm9	chr1	34068669	34365497	+	1	NM_133833:Dst	6.66e-08
mm9	chr1	34068155	34068293	+	7.74	chr1-1181	1	445	-445	no	mm9	chr1	34068669	34365497	+	1	NM_134448:Dst	8.53e-09
mm9	chr1	34068155	34068293	+	7.74	chr1-1181	2	445	-445	no	mm9	chr1	34068669	34365497	+	1	NM_133833:Dst	8.53e-09
mm9	chr1	34293603	34293741	+	5.53	chr1-2091	1	225003	225003	yes	mm9	chr1	34068669	34365497	+	1	NM_134448:Dst	2.01e-05
mm9	chr1	34293603	34293741	+	5.53	chr1-2091	2	225003	225003	yes	mm9	chr1	34068669	34365497	+	1	NM_133833:Dst	2.01e-05
mm9	chr1	34382471	34382609	+	5.53	chr1-3800												2.01e-05
mm9	chr1	34449847	34449985	+	7.74	chr1-330	1	40128	40128	no	mm9	chr1	34489965	34490044	-	1	NR_039562:Mir5103	8.53e-09
mm9	chr1	34449847	34449985	+	7.74	chr1-330	2	46601	46601	no	mm9	chr1	34493514	34496517	-	1	NM_027159:Ccdc115	8.53e-09
mm9	chr1	34449847	34449985	+	7.74	chr1-330	3	46757	-46757	no	mm9	chr1	34496673	34502592	+	1	NM_178601:Imp4	8.53e-09
mm9	chr1	34491233	34491371	+	5.03	chr1-740	1	1258	-1258	no	mm9	chr1	34489965	34490044	-	1	NR_039562:Mir5103	6.17e-07
mm9	chr1	34496369	34496507	+	10.51	chr1-33	1	79	79	yes	mm9	chr1	34493514	34496517	-	1	NM_027159:Ccdc115	1.14e-13
mm9	chr1	34909565	34909703	+	6.08	chr1-2094	1	2831	2831	yes	mm9	chr1	34906803	34928402	+	1	NM_175421:Plekhb2	3.26e-06
mm9	chr1	34909565	34909703	+	6.08	chr1-2094	2	2831	2831	yes	mm9	chr1	34906803	34936430	+	1	NM_145516:Plekhb2	3.26e-06
mm9	chr1	35406442	35406580	+	5.53	chr1-742												2.01e-05
mm9	chr1	35579832	35579970	+	5.53	chr1-3807												2.01e-05
mm9	chr1	35749322	35749460	+	4.61	chr1-3809												4.05e-05
mm9	chr1	36033475	36033613	+	4.36	chr1-743	1	91700	-91700	no	mm9	chr1	36125244	36163291	+	1	NM_015818:Hs6st1	1.51e-05
mm9	chr1	36099156	36099294	+	4.03	chr1-1184	1	26019	-26019	no	mm9	chr1	36125244	36163291	+	1	NM_015818:Hs6st1	6.7e-05
mm9	chr1	36109586	36109724	+	5.53	chr1-3816	1	15589	-15589	no	mm9	chr1	36125244	36163291	+	1	NM_015818:Hs6st1	2.01e-05
mm9	chr1	36121622	36121760	+	4.61	chr1-1185	1	3553	-3553	no	mm9	chr1	36125244	36163291	+	1	NM_015818:Hs6st1	4.05e-05
mm9	chr1	36122285	36122423	+	4.61	chr1-1186	1	2890	-2890	no	mm9	chr1	36125244	36163291	+	1	NM_015818:Hs6st1	4.05e-05
mm9	chr1	36124693	36124831	+	4.7	chr1-220	1	482	-482	no	mm9	chr1	36125244	36163291	+	1	NM_015818:Hs6st1	3.15e-06
mm9	chr1	36173409	36173547	+	4.36	chr1-497	1	48234	48234	no	mm9	chr1	36125244	36163291	+	1	NM_015818:Hs6st1	1.51e-05
mm9	chr1	36300794	36300932	+	6.29	chr1-221	1	284	284	yes	mm9	chr1	36196872	36301147	-	1	NM_198899:Uggt1	3.77e-08
mm9	chr1	36301335	36301473	+	8.3	chr1-222	1	257	-257	no	mm9	chr1	36196872	36301147	-	1	NM_198899:Uggt1	1.02e-09
mm9	chr1	36329765	36329903	+	6.64	chr1-1187	1	436	436	yes	mm9	chr1	36321446	36330270	-	1	NM_153408:Neurl3	4.85e-07
mm9	chr1	36501866	36502004	+	12.17	chr1-24	1	149	149	yes	mm9	chr1	36480030	36502084	-	1	NM_001013374:Lman2l	7.22e-17
mm9	chr1	36507929	36508067	+	5.53	chr1-3823	1	5914	-5914	no	mm9	chr1	36480030	36502084	-	1	NM_001013374:Lman2l	2.01e-05
mm9	chr1	36527998	36528136	+	4.7	chr1-498	1	374	-374	no	mm9	chr1	36528441	36565621	+	1	NM_033570:Cnnm4	3.15e-06
mm9	chr1	36528896	36529034	+	4.7	chr1-331	1	524	524	yes	mm9	chr1	36528441	36565621	+	1	NM_033570:Cnnm4	3.15e-06
mm9	chr1	36603841	36603979	+	6.08	chr1-1188	1	136	136	yes	mm9	chr1	36595017	36604046	-	1	NM_026241:Ankrd39	3.26e-06
mm9	chr1	36714920	36715058	+	6.64	chr1-1189	1	25039	25039	yes	mm9	chr1	36619540	36740028	-	1	NM_001126046:Fam178b	4.85e-07
mm9	chr1	36714920	36715058	+	6.64	chr1-1189	2	25039	25039	yes	mm9	chr1	36656818	36740028	-	1	NM_201365:Fam178b	4.85e-07
mm9	chr1	36714920	36715058	+	6.64	chr1-1189	3	33342	-33342	no	mm9	chr1	36748331	36750233	+	1	NM_009942:Cox5b	4.85e-07
mm9	chr1	36747807	36747945	+	5.03	chr1-67	1	455	-455	no	mm9	chr1	36748331	36750233	+	1	NM_009942:Cox5b	4.91e-08
mm9	chr1	36767197	36767335	+	7.05	chr1-34	1	496	-496	no	mm9	chr1	36756046	36766770	-	1	NM_146107:Actr1b	1.04e-11
mm9	chr1	36911455	36911593	+	4.03	chr1-1190	1	84848	84848	yes	mm9	chr1	36849033	36996372	-	1	NM_018872:Tmem131	6.7e-05
mm9	chr1	36911455	36911593	+	4.03	chr1-1190	2	92819	92819	no	mm9	chr1	36818705	36839661	+	1	NM_009539:Zap70	6.7e-05
mm9	chr1	36996871	36997009	+	6.64	chr1-1191	1	568	-568	no	mm9	chr1	36849033	36996372	-	1	NM_018872:Tmem131	4.85e-07
mm9	chr1	36997302	36997440	+	4.7	chr1-499	1	999	-999	no	mm9	chr1	36849033	36996372	-	1	NM_018872:Tmem131	3.15e-06
mm9	chr1	36998822	36998960	+	8.3	chr1-332	1	2519	-2519	no	mm9	chr1	36849033	36996372	-	1	NM_018872:Tmem131	1.02e-09
mm9	chr1	37357149	37357287	+	6.08	chr1-2108	1	481	481	yes	mm9	chr1	37356737	37467580	+	1	NM_030266:Inpp4a	3.26e-06
mm9	chr1	37558497	37558635	+	6.08	chr1-2109	1	13116	-13116	no	mm9	chr1	37542695	37545450	-	1	NR_024017:4930594C11Rik	3.26e-06
mm9	chr1	37558497	37558635	+	6.08	chr1-2109	2	34538	34538	yes	mm9	chr1	37496184	37593104	-	1	NM_173870:Mgat4a	3.26e-06
mm9	chr1	37851271	37851409	+	6.08	chr1-2110	1	70584	70584	yes	mm9	chr1	37811620	37921924	-	1	NM_207228:Tsga10	3.26e-06
mm9	chr1	37851271	37851409	+	6.08	chr1-2110	2	74684	-74684	no	mm9	chr1	37668520	37776656	-	1	NM_028096:2010300C02Rik	3.26e-06
mm9	chr1	37851271	37851409	+	6.08	chr1-2110	3	77710	-77710	no	mm9	chr1	37929050	37933143	+	1	NM_001037918:Lipt1	3.26e-06
mm9	chr1	37851271	37851409	+	6.08	chr1-2110	4	95916	95916	no	mm9	chr1	37935734	37947256	-	1	NM_026913:Mitd1	3.26e-06
mm9	chr1	37851271	37851409	+	6.08	chr1-2110	5	96057	-96057	no	mm9	chr1	37947397	37955178	+	1	NM_027098:Mrpl30	3.26e-06
mm9	chr1	37922529	37922667	+	5.37	chr1-142	1	674	-674	no	mm9	chr1	37811620	37921924	-	1	NM_207228:Tsga10	1.13e-07
mm9	chr1	37922852	37922990	+	6.08	chr1-2111	1	997	-997	no	mm9	chr1	37811620	37921924	-	1	NM_207228:Tsga10	3.26e-06
mm9	chr1	37947431	37947569	+	7.13	chr1-97	1	103	103	yes	mm9	chr1	37947397	37955178	+	1	NM_027098:Mrpl30	7.74e-10
mm9	chr1	38054546	38054684	+	7.55	chr1-68	1	239	-239	no	mm9	chr1	38054854	38112424	+	1	NM_198303:Eif5b	1.02e-10
mm9	chr1	38087131	38087269	+	6.64	chr1-2113	1	32346	32346	yes	mm9	chr1	38054854	38112424	+	1	NM_198303:Eif5b	4.85e-07
mm9	chr1	38087131	38087269	+	6.64	chr1-2113	2	33147	-33147	no	mm9	chr1	38040711	38054053	-	1	NM_172054:Txndc9	4.85e-07
mm9	chr1	38091846	38091984	+	7.19	chr1-744	1	37061	37061	yes	mm9	chr1	38054854	38112424	+	1	NM_198303:Eif5b	6.66e-08
mm9	chr1	38091846	38091984	+	7.19	chr1-744	2	37862	-37862	no	mm9	chr1	38040711	38054053	-	1	NM_172054:Txndc9	6.66e-08
mm9	chr1	38138999	38139137	+	5.53	chr1-3840	1	47439	47439	yes	mm9	chr1	38109630	38186507	-	1	NM_019570:Rev1	2.01e-05
mm9	chr1	38187194	38187332	+	5.03	chr1-333	1	756	-756	no	mm9	chr1	38109630	38186507	-	1	NM_019570:Rev1	6.17e-07
mm9	chr1	38888757	38888895	+	6.08	chr1-2116	1	10766	-10766	no	mm9	chr1	38851353	38878060	-	1	NM_001029878:Lonrf2	3.26e-06
mm9	chr1	39043886	39044024	+	6.71	chr1-223	1	703	-703	no	mm9	chr1	39044658	39054081	+	1	NM_026850:Pdcl3	5.57e-09
mm9	chr1	39044650	39044788	+	5.45	chr1-745	1	61	61	yes	mm9	chr1	39044658	39054081	+	1	NM_026850:Pdcl3	1.43e-06
mm9	chr1	39190432	39190570	+	6.64	chr1-1194	1	60615	-60615	no	mm9	chr1	39251116	39420085	+	1	NM_008719:Npas2	4.85e-07
mm9	chr1	39424199	39424337	+	4.61	chr1-2117	1	427	-427	no	mm9	chr1	39424695	39428755	+	1	NM_053257:Rpl31	4.05e-05
mm9	chr1	39424199	39424337	+	4.61	chr1-2117	2	427	-427	no	mm9	chr1	39424695	39428755	+	1	NM_001252218:Rpl31	4.05e-05
mm9	chr1	39424199	39424337	+	4.61	chr1-2117	3	427	-427	no	mm9	chr1	39424695	39428755	+	1	NM_001252219:Rpl31	4.05e-05
mm9	chr1	39592147	39592285	+	7.19	chr1-746	1	430	-430	no	mm9	chr1	39592646	39603722	+	1	NM_028043:D1Bwg0212e	6.66e-08
mm9	chr1	39634536	39634674	+	8.85	chr1-224	1	413	-413	no	mm9	chr1	39608143	39634192	-	1	NM_001033135:Rnf149	1.14e-10
mm9	chr1	39739605	39739743	+	5.53	chr1-3854	1	31647	-31647	no	mm9	chr1	39675250	39708027	-	1	NM_170597:Creg2	2.01e-05
mm9	chr1	39739605	39739743	+	5.53	chr1-3854	2	38160	38160	yes	mm9	chr1	39722145	39777834	-	1	NM_001145660:Rfx8	2.01e-05
mm9	chr1	39776572	39776710	+	6.08	chr1-747	1	1193	1193	yes	mm9	chr1	39722145	39777834	-	1	NM_001145660:Rfx8	3.26e-06
mm9	chr1	39818721	39818859	+	5.37	chr1-143	1	40956	-40956	no	mm9	chr1	39722145	39777834	-	1	NM_001145660:Rfx8	1.13e-07
mm9	chr1	39818721	39818859	+	5.37	chr1-143	2	43387	43387	no	mm9	chr1	39860985	39862177	-	1	NM_001177348:Gm3646	1.13e-07
mm9	chr1	39819171	39819309	+	7.19	chr1-748	1	41406	-41406	no	mm9	chr1	39722145	39777834	-	1	NM_001145660:Rfx8	6.66e-08
mm9	chr1	39819171	39819309	+	7.19	chr1-748	2	42937	42937	no	mm9	chr1	39860985	39862177	-	1	NM_001177348:Gm3646	6.66e-08
mm9	chr1	39925890	39926028	+	6.64	chr1-749	1	21784	-21784	no	mm9	chr1	39899272	39904175	-	1	NR_040465:1700066B17Rik	4.85e-07
mm9	chr1	39925890	39926028	+	6.64	chr1-749	2	31798	-31798	no	mm9	chr1	39957757	40083155	+	1	NM_008696:Map4k4	4.85e-07
mm9	chr1	39925890	39926028	+	6.64	chr1-749	3	31798	-31798	no	mm9	chr1	39957757	40083155	+	1	NM_001252200:Map4k4	4.85e-07
mm9	chr1	39925890	39926028	+	6.64	chr1-749	4	31798	-31798	no	mm9	chr1	39957757	40083155	+	1	NM_001252201:Map4k4	4.85e-07
mm9	chr1	39925890	39926028	+	6.64	chr1-749	5	31798	-31798	no	mm9	chr1	39957757	40083155	+	1	NM_001252202:Map4k4	4.85e-07
mm9	chr1	40142530	40142668	+	6.08	chr1-1195	1	97	97	yes	mm9	chr1	40133056	40142696	-	1	NR_037980:Gm16894	3.26e-06
mm9	chr1	40142530	40142668	+	6.08	chr1-1195	2	987	987	yes	mm9	chr1	40141612	40182070	+	1	NM_010555:Il1r2	3.26e-06
mm9	chr1	40165984	40166122	+	5.53	chr1-3858	1	23357	-23357	no	mm9	chr1	40133056	40142696	-	1	NR_037980:Gm16894	2.01e-05
mm9	chr1	40165984	40166122	+	5.53	chr1-3858	2	24441	24441	yes	mm9	chr1	40141612	40182070	+	1	NM_010555:Il1r2	2.01e-05
mm9	chr1	40215233	40215371	+	5.53	chr1-3860	1	66622	-66622	no	mm9	chr1	40281924	40373022	+	1	NM_008362:Il1r1	2.01e-05
mm9	chr1	40215233	40215371	+	5.53	chr1-3860	2	72606	-72606	no	mm9	chr1	40133056	40142696	-	1	NR_037980:Gm16894	2.01e-05
mm9	chr1	40215233	40215371	+	5.53	chr1-3860	3	73690	73690	no	mm9	chr1	40141612	40182070	+	1	NM_010555:Il1r2	2.01e-05
mm9	chr1	40228781	40228919	+	5.53	chr1-3862	1	53074	-53074	no	mm9	chr1	40281924	40373022	+	1	NM_008362:Il1r1	2.01e-05
mm9	chr1	40236637	40236775	+	5.53	chr1-3863	1	45218	-45218	no	mm9	chr1	40281924	40373022	+	1	NM_008362:Il1r1	2.01e-05
mm9	chr1	40323185	40323323	+	6.08	chr1-2124	1	176	-176	no	mm9	chr1	40323430	40373022	+	1	NM_001123382:Il1r1	3.26e-06
mm9	chr1	40323185	40323323	+	6.08	chr1-2124	2	41330	41330	yes	mm9	chr1	40281924	40373022	+	1	NM_008362:Il1r1	3.26e-06
mm9	chr1	40323640	40323778	+	5.53	chr1-1197	1	279	279	yes	mm9	chr1	40323430	40373022	+	1	NM_001123382:Il1r1	2.01e-05
mm9	chr1	40323640	40323778	+	5.53	chr1-1197	2	41785	41785	yes	mm9	chr1	40281924	40373022	+	1	NM_008362:Il1r1	2.01e-05
mm9	chr1	40388015	40388153	+	4.61	chr1-2125	1	6613	6613	yes	mm9	chr1	40381471	40422316	+	1	NM_133193:Il1rl2	4.05e-05
mm9	chr1	40428053	40428191	+	5.53	chr1-3865	1	46651	46651	no	mm9	chr1	40381471	40422316	+	1	NM_133193:Il1rl2	2.01e-05
mm9	chr1	40428053	40428191	+	5.53	chr1-3865	2	68371	-68371	no	mm9	chr1	40496493	40505207	+	1	NM_010743:Il1rl1	2.01e-05
mm9	chr1	40428053	40428191	+	5.53	chr1-3865	3	69350	-69350	no	mm9	chr1	40497472	40522259	+	1	NM_001025602:Il1rl1	2.01e-05
mm9	chr1	40450445	40450583	+	6.64	chr1-750	1	45979	-45979	no	mm9	chr1	40496493	40505207	+	1	NM_010743:Il1rl1	4.85e-07
mm9	chr1	40450445	40450583	+	6.64	chr1-750	2	46958	-46958	no	mm9	chr1	40497472	40522259	+	1	NM_001025602:Il1rl1	4.85e-07
mm9	chr1	40490521	40490659	+	5.03	chr1-225	1	5903	-5903	no	mm9	chr1	40496493	40505207	+	1	NM_010743:Il1rl1	6.17e-07
mm9	chr1	40490521	40490659	+	5.03	chr1-225	2	6882	-6882	no	mm9	chr1	40497472	40522259	+	1	NM_001025602:Il1rl1	6.17e-07
mm9	chr1	40506426	40506564	+	6.08	chr1-1199	1	9023	9023	yes	mm9	chr1	40497472	40522259	+	1	NM_001025602:Il1rl1	3.26e-06
mm9	chr1	40506426	40506564	+	6.08	chr1-1199	2	10002	10002	no	mm9	chr1	40496493	40505207	+	1	NM_010743:Il1rl1	3.26e-06
mm9	chr1	40525879	40526017	+	8.85	chr1-334	1	3098	3098	yes	mm9	chr1	40522850	40557699	+	1	NM_008365:Il18r1	1.14e-10
mm9	chr1	40525879	40526017	+	8.85	chr1-334	2	3483	3483	yes	mm9	chr1	40522465	40548425	+	1	NM_001161843:Il18r1	1.14e-10
mm9	chr1	40525879	40526017	+	8.85	chr1-334	3	3552	3552	yes	mm9	chr1	40522396	40548423	+	1	NM_001161842:Il18r1	1.14e-10
mm9	chr1	40702787	40702925	+	4.61	chr1-2129	1	35700	-35700	no	mm9	chr1	40738556	40825730	+	1	NM_001033289:Slc9a2	4.05e-05
mm9	chr1	40846410	40846548	+	6.08	chr1-2130	1	1023	1023	yes	mm9	chr1	40828884	40847502	-	1	NM_172499:Mfsd9	3.26e-06
mm9	chr1	40847214	40847352	+	8.3	chr1-144	1	219	219	yes	mm9	chr1	40828884	40847502	-	1	NM_172499:Mfsd9	1.02e-09
mm9	chr1	40847799	40847937	+	4.75	chr1-145	1	366	-366	no	mm9	chr1	40828884	40847502	-	1	NM_172499:Mfsd9	2.5e-07
mm9	chr1	40874132	40874270	+	5.53	chr1-2131	1	11756	11756	yes	mm9	chr1	40862445	40912112	+	1	NM_001081198:Tmem182	2.01e-05
mm9	chr1	40907318	40907456	+	5.53	chr1-2132	1	44942	44942	yes	mm9	chr1	40862445	40912112	+	1	NM_001081198:Tmem182	2.01e-05
mm9	chr1	40907318	40907456	+	5.53	chr1-2132	2	59885	-59885	no	mm9	chr1	40828884	40847502	-	1	NM_172499:Mfsd9	2.01e-05
mm9	chr1	41042021	41042159	+	5.53	chr1-1200												2.01e-05
mm9	chr1	41121595	41121733	+	5.53	chr1-1201												2.01e-05
mm9	chr1	41344933	41345071	+	6.08	chr1-1202												3.26e-06
mm9	chr1	41483873	41484011	+	4.61	chr1-2137												4.05e-05
mm9	chr1	41504178	41504316	+	5.53	chr1-2138												2.01e-05
mm9	chr1	41541368	41541506	+	5.03	chr1-752												7.91e-06
mm9	chr1	41559522	41559660	+	5.53	chr1-3883												2.01e-05
mm9	chr1	41636306	41636444	+	5.53	chr1-2139												2.01e-05
mm9	chr1	41836816	41836954	+	7.74	chr1-502												8.53e-09
mm9	chr1	41934326	41934464	+	5.53	chr1-3886												2.01e-05
mm9	chr1	42793120	42793258	+	5.53	chr1-2140	1	36009	36009	no	mm9	chr1	42757180	42760021	+	1	NR_027891:2900092D14Rik	2.01e-05
mm9	chr1	42793120	42793258	+	5.53	chr1-2140	2	39199	39199	no	mm9	chr1	42753990	42757054	+	1	NM_008900:Pou3f3	2.01e-05
mm9	chr1	42793120	42793258	+	5.53	chr1-2140	3	41519	-41519	no	mm9	chr1	42705044	42751670	-	1	NR_027826:2610017I09Rik	2.01e-05
mm9	chr1	42871753	42871891	+	6.08	chr1-2141	1	36255	-36255	no	mm9	chr1	42908077	42962528	+	1	NM_023514:Mrps9	3.26e-06
mm9	chr1	42907638	42907776	+	6.71	chr1-25	1	370	-370	no	mm9	chr1	42908077	42962528	+	1	NM_023514:Mrps9	7.4e-11
mm9	chr1	43094466	43094604	+	6.08	chr1-1204	1	60932	60932	no	mm9	chr1	43104113	43155467	-	1	NM_001013025:Tgfbrap1	3.26e-06
mm9	chr1	43094466	43094604	+	6.08	chr1-1204	2	61019	-61019	no	mm9	chr1	43155554	43172791	+	1	NM_133818:AI597479	3.26e-06
mm9	chr1	43094466	43094604	+	6.08	chr1-1204	3	84819	84819	no	mm9	chr1	43009716	43092294	+	1	NM_053107:Gpr45	3.26e-06
mm9	chr1	43203409	43203547	+	5.45	chr1-754	1	17328	17328	yes	mm9	chr1	43179918	43220806	-	1	NM_010212:Fhl2	1.43e-06
mm9	chr1	43310501	43310639	+	6.08	chr1-2145	1	89764	-89764	no	mm9	chr1	43179918	43220806	-	1	NM_010212:Fhl2	3.26e-06
mm9	chr1	43321185	43321323	+	5.03	chr1-1207												7.91e-06
mm9	chr1	43321534	43321672	+	5.87	chr1-35												2.73e-10
mm9	chr1	43359568	43359706	+	6.64	chr1-1208												4.85e-07
mm9	chr1	43637335	43637473	+	6.64	chr1-3908												4.85e-07
mm9	chr1	43665790	43665928	+	5.03	chr1-756												7.91e-06
mm9	chr1	43673034	43673172	+	4.61	chr1-2150												4.05e-05
mm9	chr1	43885598	43885736	+	6.64	chr1-757	1	1114	-1114	no	mm9	chr1	43807075	43884553	-	1	NM_026430:Uxs1	4.85e-07
mm9	chr1	43919990	43920128	+	6.08	chr1-2151	1	35506	-35506	no	mm9	chr1	43807075	43884553	-	1	NM_026430:Uxs1	3.26e-06
mm9	chr1	43956685	43956823	+	5.53	chr1-3914	1	34097	-34097	no	mm9	chr1	43990851	44059816	+	1	NM_009418:Tpp2	2.01e-05
mm9	chr1	44087161	44087299	+	5.53	chr1-3916	1	10379	-10379	no	mm9	chr1	44066252	44076851	-	1	NM_001013799:A530098C11Rik	2.01e-05
mm9	chr1	44159942	44160080	+	5.53	chr1-3919	1	778	-778	no	mm9	chr1	44143461	44159233	-	1	NM_029368:1700029F09Rik	2.01e-05
mm9	chr1	44175392	44175530	+	4.36	chr1-758	1	157	157	yes	mm9	chr1	44163390	44175618	-	1	NM_023645:Kdelc1	1.51e-05
mm9	chr1	44204102	44204240	+	7.13	chr1-99	1	417	-417	no	mm9	chr1	44204588	44238105	+	1	NM_011729:Ercc5	7.74e-10
mm9	chr1	44204736	44204874	+	7.74	chr1-504	1	217	217	yes	mm9	chr1	44204588	44238105	+	1	NM_011729:Ercc5	8.53e-09
mm9	chr1	44205024	44205162	+	8.3	chr1-505	1	505	505	yes	mm9	chr1	44204588	44238105	+	1	NM_011729:Ercc5	1.02e-09
mm9	chr1	44401885	44402023	+	5.53	chr1-3922												2.01e-05
mm9	chr1	44482331	44482469	+	5.53	chr1-3923												2.01e-05
mm9	chr1	44527140	44527278	+	6.08	chr1-1209	1	81306	-81306	no	mm9	chr1	44608515	44853681	+	1	NM_028450:Gulp1	3.26e-06
mm9	chr1	44589061	44589199	+	5.53	chr1-3924	1	19385	-19385	no	mm9	chr1	44608515	44853681	+	1	NM_028450:Gulp1	2.01e-05
mm9	chr1	44604196	44604334	+	7.74	chr1-506	1	4250	-4250	no	mm9	chr1	44608515	44853681	+	1	NM_028450:Gulp1	8.53e-09
mm9	chr1	44626423	44626561	+	6.08	chr1-2155	1	17977	17977	yes	mm9	chr1	44608515	44853681	+	1	NM_028450:Gulp1	3.26e-06
mm9	chr1	44667248	44667386	+	6.08	chr1-2157	1	58802	58802	yes	mm9	chr1	44608515	44853681	+	1	NM_028450:Gulp1	3.26e-06
mm9	chr1	44818905	44819043	+	6.64	chr1-1210	1	17180	-17180	no	mm9	chr1	44796519	44801794	-	1	NR_040602:4930521E06Rik	4.85e-07
mm9	chr1	44818905	44819043	+	6.64	chr1-1210	2	210459	210459	yes	mm9	chr1	44608515	44853681	+	1	NM_028450:Gulp1	4.85e-07
mm9	chr1	45029119	45029257	+	6.08	chr1-1211												3.26e-06
mm9	chr1	45088240	45088378	+	5.53	chr1-2159												2.01e-05
mm9	chr1	45236790	45236928	+	5.53	chr1-3931												2.01e-05
mm9	chr1	45239808	45239946	+	5.53	chr1-2162												2.01e-05
mm9	chr1	45254284	45254422	+	5.53	chr1-3932												2.01e-05
mm9	chr1	45402519	45402657	+	6.08	chr1-2164	1	34206	34206	yes	mm9	chr1	45368382	45406551	+	1	NM_009930:Col3a1	3.26e-06
mm9	chr1	45500368	45500506	+	5.53	chr1-3941	1	59690	59690	yes	mm9	chr1	45431175	45560127	-	1	NM_007737:Col5a2	2.01e-05
mm9	chr1	45506000	45506138	+	4.61	chr1-2166	1	54058	54058	yes	mm9	chr1	45431175	45560127	-	1	NM_007737:Col5a2	4.05e-05
mm9	chr1	45547598	45547736	+	5.03	chr1-1213	1	12460	12460	yes	mm9	chr1	45431175	45560127	-	1	NM_007737:Col5a2	7.91e-06
mm9	chr1	45610279	45610417	+	5.53	chr1-2170	1	50221	-50221	no	mm9	chr1	45431175	45560127	-	1	NM_007737:Col5a2	2.01e-05
mm9	chr1	45653066	45653204	+	6.64	chr1-762	1	93008	-93008	no	mm9	chr1	45431175	45560127	-	1	NM_007737:Col5a2	4.85e-07
mm9	chr1	45680138	45680276	+	6.64	chr1-1215												4.85e-07
mm9	chr1	45682741	45682879	+	8.3	chr1-339												1.02e-09
mm9	chr1	45705602	45705740	+	5.53	chr1-3952												2.01e-05
mm9	chr1	45717352	45717490	+	5.53	chr1-3953												2.01e-05
mm9	chr1	45736057	45736195	+	6.64	chr1-507												4.85e-07
mm9	chr1	45813262	45813400	+	5.03	chr1-763	1	39014	-39014	no	mm9	chr1	45852345	45880458	+	1	NM_028599:Wdr75	7.91e-06
mm9	chr1	45851799	45851937	+	8.39	chr1-9	1	477	-477	no	mm9	chr1	45852345	45880458	+	1	NM_028599:Wdr75	2.65e-15
mm9	chr1	45916916	45917054	+	6.29	chr1-226	1	64640	64640	no	mm9	chr1	45852345	45880458	+	1	NM_028599:Wdr75	3.77e-08
mm9	chr1	45916916	45917054	+	6.29	chr1-226	2	65454	65454	no	mm9	chr1	45964914	45982439	-	1	NM_016917:Slc40a1	3.77e-08
mm9	chr1	45923709	45923847	+	8.85	chr1-340	1	58661	58661	no	mm9	chr1	45964914	45982439	-	1	NM_016917:Slc40a1	1.14e-10
mm9	chr1	45923709	45923847	+	8.85	chr1-340	2	71433	71433	no	mm9	chr1	45852345	45880458	+	1	NM_028599:Wdr75	1.14e-10
mm9	chr1	45954841	45954979	+	6.64	chr1-764	1	27529	27529	no	mm9	chr1	45964914	45982439	-	1	NM_016917:Slc40a1	4.85e-07
mm9	chr1	46074639	46074777	+	6.08	chr1-2179	1	5600	-5600	no	mm9	chr1	46068391	46069108	-	1	NM_001177356:Gm3852	3.26e-06
mm9	chr1	46123344	46123482	+	5.53	chr1-1217	1	169	-169	no	mm9	chr1	46123582	46430395	+	1	NM_001160386:Dnahc7b	2.01e-05
mm9	chr1	46291562	46291700	+	5.53	chr1-3963	1	168049	168049	yes	mm9	chr1	46123582	46430395	+	1	NM_001160386:Dnahc7b	2.01e-05
mm9	chr1	46497033	46497171	+	5.53	chr1-2180												2.01e-05
mm9	chr1	46552113	46552251	+	6.64	chr1-1219												4.85e-07
mm9	chr1	46888098	46888236	+	6.08	chr1-2181	1	22187	22187	yes	mm9	chr1	46864388	46910354	-	1	NM_172653:Slc39a10	3.26e-06
mm9	chr1	46903619	46903757	+	6.08	chr1-2182	1	6666	6666	yes	mm9	chr1	46864388	46910354	-	1	NM_172653:Slc39a10	3.26e-06
mm9	chr1	46952345	46952483	+	4.03	chr1-1220	1	42060	-42060	no	mm9	chr1	46864388	46910354	-	1	NM_172653:Slc39a10	6.7e-05
mm9	chr1	47085838	47085976	+	6.08	chr1-1221												3.26e-06
mm9	chr1	47318020	47318158	+	6.64	chr1-3970												4.85e-07
mm9	chr1	47352089	47352227	+	6.08	chr1-1222												3.26e-06
mm9	chr1	47455883	47456021	+	5.53	chr1-2185												2.01e-05
mm9	chr1	47528867	47529005	+	5.53	chr1-3973												2.01e-05
mm9	chr1	47659987	47660125	+	6.08	chr1-1224												3.26e-06
mm9	chr1	47953739	47953877	+	6.08	chr1-2186												3.26e-06
mm9	chr1	47973134	47973272	+	6.64	chr1-1225												4.85e-07
mm9	chr1	47983008	47983146	+	6.64	chr1-1226												4.85e-07
mm9	chr1	48130741	48130879	+	5.53	chr1-3983												2.01e-05
mm9	chr1	48314639	48314777	+	5.53	chr1-3986												2.01e-05
mm9	chr1	48503606	48503744	+	6.08	chr1-1227												3.26e-06
mm9	chr1	48589352	48589490	+	5.53	chr1-3989												2.01e-05
mm9	chr1	48624564	48624702	+	4.36	chr1-765												1.51e-05
mm9	chr1	48774716	48774854	+	6.64	chr1-1228												4.85e-07
mm9	chr1	48854401	48854539	+	5.53	chr1-3993												2.01e-05
mm9	chr1	48996164	48996302	+	5.53	chr1-3996												2.01e-05
mm9	chr1	49078300	49078438	+	6.08	chr1-2189												3.26e-06
mm9	chr1	49105908	49106046	+	6.64	chr1-1229												4.85e-07
mm9	chr1	49297625	49297763	+	5.53	chr1-3998												2.01e-05
mm9	chr1	49466462	49466600	+	6.08	chr1-2191												3.26e-06
mm9	chr1	49514177	49514315	+	5.53	chr1-4000												2.01e-05
mm9	chr1	49627076	49627214	+	5.53	chr1-4005												2.01e-05
mm9	chr1	49949887	49950025	+	5.53	chr1-4006												2.01e-05
mm9	chr1	49977557	49977695	+	6.08	chr1-2194												3.26e-06
mm9	chr1	50127968	50128106	+	7.19	chr1-1230												6.66e-08
mm9	chr1	50198537	50198675	+	5.03	chr1-1231												7.91e-06
mm9	chr1	50256285	50256423	+	5.53	chr1-4007												2.01e-05
mm9	chr1	50310120	50310258	+	5.45	chr1-766												1.43e-06
mm9	chr1	50358290	50358428	+	5.53	chr1-4009												2.01e-05
mm9	chr1	50456226	50456364	+	6.08	chr1-2195												3.26e-06
mm9	chr1	50523413	50523551	+	6.08	chr1-2197												3.26e-06
mm9	chr1	50533518	50533656	+	5.53	chr1-4012												2.01e-05
mm9	chr1	50558582	50558720	+	5.53	chr1-2198												2.01e-05
mm9	chr1	50835664	50835802	+	6.08	chr1-2201												3.26e-06
mm9	chr1	50893098	50893236	+	5.03	chr1-767	1	91199	-91199	no	mm9	chr1	50984366	51244114	+	1	NM_019790:Tmeff2	7.91e-06
mm9	chr1	50902604	50902742	+	5.03	chr1-341	1	81693	-81693	no	mm9	chr1	50984366	51244114	+	1	NM_019790:Tmeff2	7.91e-06
mm9	chr1	50956734	50956872	+	6.71	chr1-227	1	27563	-27563	no	mm9	chr1	50984366	51244114	+	1	NM_019790:Tmeff2	5.57e-09
mm9	chr1	50976997	50977135	+	6.64	chr1-4022	1	7300	-7300	no	mm9	chr1	50984366	51244114	+	1	NM_019790:Tmeff2	4.85e-07
mm9	chr1	51020296	51020434	+	6.08	chr1-1233	1	35999	35999	yes	mm9	chr1	50984366	51244114	+	1	NM_019790:Tmeff2	3.26e-06
mm9	chr1	51122427	51122565	+	7.19	chr1-768	1	138130	138130	yes	mm9	chr1	50984366	51244114	+	1	NM_019790:Tmeff2	6.66e-08
mm9	chr1	51239891	51240029	+	6.08	chr1-1236	1	255594	255594	yes	mm9	chr1	50984366	51244114	+	1	NM_019790:Tmeff2	3.26e-06
mm9	chr1	51251079	51251217	+	6.71	chr1-769	1	94821	-94821	no	mm9	chr1	51345969	51359804	+	1	NM_138741:Sdpr	5.57e-09
mm9	chr1	51270475	51270613	+	6.08	chr1-1237	1	75425	-75425	no	mm9	chr1	51345969	51359804	+	1	NM_138741:Sdpr	3.26e-06
mm9	chr1	51275872	51276010	+	5.53	chr1-4029	1	70028	-70028	no	mm9	chr1	51345969	51359804	+	1	NM_138741:Sdpr	2.01e-05
mm9	chr1	51275872	51276010	+	5.53	chr1-4029	2	114682	114682	yes	mm9	chr1	51275229	51390623	-	1	NR_045151:9330175M20Rik	2.01e-05
mm9	chr1	51315378	51315516	+	6.08	chr1-2209	1	30522	-30522	no	mm9	chr1	51345969	51359804	+	1	NM_138741:Sdpr	3.26e-06
mm9	chr1	51315378	51315516	+	6.08	chr1-2209	2	75176	75176	yes	mm9	chr1	51275229	51390623	-	1	NR_045151:9330175M20Rik	3.26e-06
mm9	chr1	51333697	51333835	+	6.64	chr1-4032	1	12203	-12203	no	mm9	chr1	51345969	51359804	+	1	NM_138741:Sdpr	4.85e-07
mm9	chr1	51333697	51333835	+	6.64	chr1-4032	2	56857	56857	yes	mm9	chr1	51275229	51390623	-	1	NR_045151:9330175M20Rik	4.85e-07
mm9	chr1	51343019	51343157	+	4.03	chr1-770	1	2881	-2881	no	mm9	chr1	51345969	51359804	+	1	NM_138741:Sdpr	6.7e-05
mm9	chr1	51343019	51343157	+	4.03	chr1-770	2	47535	47535	yes	mm9	chr1	51275229	51390623	-	1	NR_045151:9330175M20Rik	6.7e-05
mm9	chr1	51390718	51390856	+	5.37	chr1-228	1	164	-164	no	mm9	chr1	51275229	51390623	-	1	NR_045151:9330175M20Rik	1.13e-07
mm9	chr1	51401469	51401607	+	6.08	chr1-1238	1	10915	-10915	no	mm9	chr1	51275229	51390623	-	1	NR_045151:9330175M20Rik	3.26e-06
mm9	chr1	51440272	51440410	+	4.03	chr1-772	1	49718	-49718	no	mm9	chr1	51275229	51390623	-	1	NR_045151:9330175M20Rik	6.7e-05
mm9	chr1	51470504	51470642	+	5.03	chr1-1240	1	64670	64670	no	mm9	chr1	51526331	51535243	-	1	NM_028696:Obfc2a	7.91e-06
mm9	chr1	51470504	51470642	+	5.03	chr1-1240	2	79950	-79950	no	mm9	chr1	51275229	51390623	-	1	NR_045151:9330175M20Rik	7.91e-06
mm9	chr1	51535649	51535787	+	4.7	chr1-773	1	475	-475	no	mm9	chr1	51526331	51535243	-	1	NM_028696:Obfc2a	3.15e-06
mm9	chr1	51653800	51653938	+	4.19	chr1-342												5.48e-06
mm9	chr1	51681204	51681342	+	5.53	chr1-2212												2.01e-05
mm9	chr1	51756561	51756699	+	6.64	chr1-1242												4.85e-07
mm9	chr1	51972179	51972317	+	6.64	chr1-774	1	570	570	yes	mm9	chr1	51806609	51972818	-	1	NM_010863:Myo1b	4.85e-07
mm9	chr1	51972179	51972317	+	6.64	chr1-774	2	570	570	yes	mm9	chr1	51806609	51972818	-	1	NM_001161817:Myo1b	4.85e-07
mm9	chr1	51990970	51991108	+	5.53	chr1-4053	1	18221	-18221	no	mm9	chr1	51806609	51972818	-	1	NM_010863:Myo1b	2.01e-05
mm9	chr1	51990970	51991108	+	5.53	chr1-4053	2	18221	-18221	no	mm9	chr1	51806609	51972818	-	1	NM_001161817:Myo1b	2.01e-05
mm9	chr1	51999215	51999353	+	6.08	chr1-4054	1	26466	-26466	no	mm9	chr1	51806609	51972818	-	1	NM_010863:Myo1b	3.26e-06
mm9	chr1	51999215	51999353	+	6.08	chr1-4054	2	26466	-26466	no	mm9	chr1	51806609	51972818	-	1	NM_001161817:Myo1b	3.26e-06
mm9	chr1	52062563	52062701	+	5.53	chr1-2214	1	2455	-2455	no	mm9	chr1	52065087	52164028	+	1	NM_011487:Stat4	2.01e-05
mm9	chr1	52126495	52126633	+	5.45	chr1-775	1	49717	-49717	no	mm9	chr1	52176281	52218709	+	1	NM_009283:Stat1	1.43e-06
mm9	chr1	52126495	52126633	+	5.45	chr1-775	2	49717	-49717	no	mm9	chr1	52176281	52218709	+	1	NM_001205314:Stat1	1.43e-06
mm9	chr1	52126495	52126633	+	5.45	chr1-775	3	49901	-49901	no	mm9	chr1	52176465	52218709	+	1	NM_001205313:Stat1	1.43e-06
mm9	chr1	52126495	52126633	+	5.45	chr1-775	4	61477	61477	yes	mm9	chr1	52065087	52164028	+	1	NM_011487:Stat4	1.43e-06
mm9	chr1	52170354	52170492	+	5.03	chr1-1243	1	5858	-5858	no	mm9	chr1	52176281	52218709	+	1	NM_009283:Stat1	7.91e-06
mm9	chr1	52170354	52170492	+	5.03	chr1-1243	2	5858	-5858	no	mm9	chr1	52176281	52218709	+	1	NM_001205314:Stat1	7.91e-06
mm9	chr1	52170354	52170492	+	5.03	chr1-1243	3	6042	-6042	no	mm9	chr1	52176465	52218709	+	1	NM_001205313:Stat1	7.91e-06
mm9	chr1	52175827	52175965	+	5.71	chr1-100	1	385	-385	no	mm9	chr1	52176281	52218709	+	1	NM_009283:Stat1	1.97e-08
mm9	chr1	52175827	52175965	+	5.71	chr1-100	2	385	-385	no	mm9	chr1	52176281	52218709	+	1	NM_001205314:Stat1	1.97e-08
mm9	chr1	52175827	52175965	+	5.71	chr1-100	3	569	-569	no	mm9	chr1	52176465	52218709	+	1	NM_001205313:Stat1	1.97e-08
mm9	chr1	52318792	52318930	+	4.61	chr1-1246	1	28785	-28785	no	mm9	chr1	52220293	52290076	-	1	NM_001081081:Gls	4.05e-05
mm9	chr1	52318792	52318930	+	4.61	chr1-1246	2	28785	-28785	no	mm9	chr1	52242124	52290076	-	1	NM_001113383:Gls	4.05e-05
mm9	chr1	52384781	52384919	+	6.64	chr1-1247	1	94774	-94774	no	mm9	chr1	52220293	52290076	-	1	NM_001081081:Gls	4.85e-07
mm9	chr1	52384781	52384919	+	6.64	chr1-1247	2	94774	-94774	no	mm9	chr1	52242124	52290076	-	1	NM_001113383:Gls	4.85e-07
mm9	chr1	52450025	52450163	+	5.53	chr1-4059												2.01e-05
mm9	chr1	52558544	52558682	+	7.19	chr1-343	1	1321	-1321	no	mm9	chr1	52512692	52557292	-	1	NM_008667:Nab1	6.66e-08
mm9	chr1	52571078	52571216	+	6.64	chr1-1249	1	13855	-13855	no	mm9	chr1	52512692	52557292	-	1	NM_008667:Nab1	4.85e-07
mm9	chr1	52655245	52655383	+	6.64	chr1-1250	1	32234	-32234	no	mm9	chr1	52687548	52708763	+	1	NR_024590:Tmem194b	4.85e-07
mm9	chr1	52655245	52655383	+	6.64	chr1-1250	2	32234	-32234	no	mm9	chr1	52687548	52708763	+	1	NM_001142647:Tmem194b	4.85e-07
mm9	chr1	52666637	52666775	+	6.64	chr1-1251	1	20842	-20842	no	mm9	chr1	52687548	52708763	+	1	NR_024590:Tmem194b	4.85e-07
mm9	chr1	52666637	52666775	+	6.64	chr1-1251	2	20842	-20842	no	mm9	chr1	52687548	52708763	+	1	NM_001142647:Tmem194b	4.85e-07
mm9	chr1	52687578	52687716	+	5.03	chr1-1252	1	99	99	yes	mm9	chr1	52687548	52708763	+	1	NR_024590:Tmem194b	7.91e-06
mm9	chr1	52687578	52687716	+	5.03	chr1-1252	2	99	99	yes	mm9	chr1	52687548	52708763	+	1	NM_001142647:Tmem194b	7.91e-06
mm9	chr1	52748757	52748895	+	5.53	chr1-2221	1	35336	35336	yes	mm9	chr1	52713147	52784162	-	1	NM_133829:Mfsd6	2.01e-05
mm9	chr1	52748757	52748895	+	5.53	chr1-2221	2	35336	35336	yes	mm9	chr1	52716829	52784162	-	1	NM_178081:Mfsd6	2.01e-05
mm9	chr1	52783348	52783486	+	4.36	chr1-777	1	745	745	yes	mm9	chr1	52713147	52784162	-	1	NM_133829:Mfsd6	1.51e-05
mm9	chr1	52783348	52783486	+	4.36	chr1-777	2	745	745	yes	mm9	chr1	52716829	52784162	-	1	NM_178081:Mfsd6	1.51e-05
mm9	chr1	52865436	52865574	+	5.53	chr1-4069	1	9027	9027	yes	mm9	chr1	52846263	52874532	-	1	NM_008384:Inpp1	2.01e-05
mm9	chr1	52901292	52901430	+	4.7	chr1-509	1	528	-528	no	mm9	chr1	52901889	52977704	+	1	NM_146108:Hibch	3.15e-06
mm9	chr1	53113219	53113357	+	5.53	chr1-4074	1	5218	-5218	no	mm9	chr1	53118506	53124923	+	1	NM_010834:Mstn	2.01e-05
mm9	chr1	53211859	53211997	+	6.08	chr1-1253	1	32533	32533	no	mm9	chr1	53215420	53244461	-	1	NM_027070:1700019A02Rik	3.26e-06
mm9	chr1	53369961	53370099	+	5.45	chr1-779	1	476	-476	no	mm9	chr1	53370506	53380908	+	1	NM_028091:Osgepl1	1.43e-06
mm9	chr1	53370358	53370496	+	7.19	chr1-780	1	79	-79	no	mm9	chr1	53370506	53380908	+	1	NM_028091:Osgepl1	6.66e-08
mm9	chr1	53585876	53586014	+	5.53	chr1-4077	1	177683	177683	yes	mm9	chr1	53453845	53763628	-	1	NM_001252070:Dnahc7a	2.01e-05
mm9	chr1	53831823	53831961	+	5.03	chr1-1255	1	10167	10167	yes	mm9	chr1	53812355	53842059	-	1	NM_133810:Stk17b	7.91e-06
mm9	chr1	53840982	53841120	+	6.64	chr1-1256	1	1008	1008	yes	mm9	chr1	53812355	53842059	-	1	NM_133810:Stk17b	4.85e-07
mm9	chr1	53842359	53842497	+	5.37	chr1-147	1	369	-369	no	mm9	chr1	53812355	53842059	-	1	NM_133810:Stk17b	1.13e-07
mm9	chr1	53894704	53894842	+	5.59	chr1-49	1	52714	-52714	no	mm9	chr1	53812355	53842059	-	1	NM_133810:Stk17b	1.62e-09
mm9	chr1	53894704	53894842	+	5.59	chr1-49	2	357105	357105	yes	mm9	chr1	53863717	54251878	-	1	NM_001001883:Hecw2	1.62e-09
mm9	chr1	53903370	53903508	+	6.08	chr1-1258	1	61380	-61380	no	mm9	chr1	53812355	53842059	-	1	NM_133810:Stk17b	3.26e-06
mm9	chr1	53903370	53903508	+	6.08	chr1-1258	2	348439	348439	yes	mm9	chr1	53863717	54251878	-	1	NM_001001883:Hecw2	3.26e-06
mm9	chr1	54095179	54095317	+	6.64	chr1-1260	1	156630	156630	yes	mm9	chr1	53863717	54251878	-	1	NM_001001883:Hecw2	4.85e-07
mm9	chr1	54095179	54095317	+	6.64	chr1-1260	2	156630	156630	yes	mm9	chr1	53987658	54251878	-	1	NM_172655:Hecw2	4.85e-07
mm9	chr1	54150303	54150441	+	6.64	chr1-1261	1	101506	101506	yes	mm9	chr1	53863717	54251878	-	1	NM_001001883:Hecw2	4.85e-07
mm9	chr1	54150303	54150441	+	6.64	chr1-1261	2	101506	101506	yes	mm9	chr1	53987658	54251878	-	1	NM_172655:Hecw2	4.85e-07
mm9	chr1	54252997	54253135	+	6.08	chr1-2226	1	1188	-1188	no	mm9	chr1	53863717	54251878	-	1	NM_001001883:Hecw2	3.26e-06
mm9	chr1	54252997	54253135	+	6.08	chr1-2226	2	1188	-1188	no	mm9	chr1	53987658	54251878	-	1	NM_172655:Hecw2	3.26e-06
mm9	chr1	54414641	54414779	+	5.53	chr1-2230	1	81105	81105	no	mm9	chr1	54454424	54495815	-	1	NM_001033194:Gtf3c3	2.01e-05
mm9	chr1	54414641	54414779	+	5.53	chr1-2230	2	107184	107184	yes	mm9	chr1	54307526	54425571	+	1	NM_030025:Ccdc150	2.01e-05
mm9	chr1	54434471	54434609	+	5.53	chr1-4089	1	61275	61275	no	mm9	chr1	54454424	54495815	-	1	NM_001033194:Gtf3c3	2.01e-05
mm9	chr1	54495661	54495799	+	6.71	chr1-148	1	85	85	yes	mm9	chr1	54454424	54495815	-	1	NM_001033194:Gtf3c3	5.57e-09
mm9	chr1	54495941	54496079	+	6.29	chr1-230	1	195	-195	no	mm9	chr1	54454424	54495815	-	1	NM_001033194:Gtf3c3	3.77e-08
mm9	chr1	54497031	54497169	+	5.37	chr1-231	1	1285	-1285	no	mm9	chr1	54454424	54495815	-	1	NM_001033194:Gtf3c3	1.13e-07
mm9	chr1	54614264	54614402	+	4.47	chr1-232	1	195	195	yes	mm9	chr1	54529843	54614528	-	1	NM_001163314:Pgap1	1.21e-06
mm9	chr1	54756360	54756498	+	5.53	chr1-4096	1	226802	226802	yes	mm9	chr1	54702183	54983231	-	1	NM_001081433:Ankrd44	2.01e-05
mm9	chr1	54883819	54883957	+	7.19	chr1-781	1	99343	99343	yes	mm9	chr1	54702183	54983231	-	1	NM_001081433:Ankrd44	6.66e-08
mm9	chr1	55109263	55109401	+	4.03	chr1-782	1	281	-281	no	mm9	chr1	55109613	55129546	+	1	NM_026424:Coq10b	6.7e-05
mm9	chr1	55109263	55109401	+	4.03	chr1-782	2	281	-281	no	mm9	chr1	55109613	55129546	+	1	NM_001039710:Coq10b	6.7e-05
mm9	chr1	55145244	55145382	+	4.19	chr1-345	1	322	322	yes	mm9	chr1	55144991	55148161	+	1	NM_008303:Hspe1	5.48e-06
mm9	chr1	55283319	55283457	+	5.53	chr1-4100	1	238	238	yes	mm9	chr1	55227003	55283626	-	1	NM_028713:Rftn2	2.01e-05
mm9	chr1	55293160	55293298	+	7.19	chr1-783	1	791	-791	no	mm9	chr1	55294020	55296902	+	1	NM_175439:Mars2	6.66e-08
mm9	chr1	55293668	55293806	+	11.61	chr1-37	1	283	-283	no	mm9	chr1	55294020	55296902	+	1	NM_175439:Mars2	8.81e-16
mm9	chr1	55294238	55294376	+	5.03	chr1-1264	1	287	287	yes	mm9	chr1	55294020	55296902	+	1	NM_175439:Mars2	7.91e-06
mm9	chr1	55460348	55460486	+	7.74	chr1-510	1	2372	-2372	no	mm9	chr1	55462789	55811129	+	1	NM_001114663:Plcl1	8.53e-09
mm9	chr1	55515186	55515324	+	7.74	chr1-784	1	52466	52466	yes	mm9	chr1	55462789	55811129	+	1	NM_001114663:Plcl1	8.53e-09
mm9	chr1	55548936	55549074	+	5.53	chr1-4105	1	86216	86216	yes	mm9	chr1	55462789	55811129	+	1	NM_001114663:Plcl1	2.01e-05
mm9	chr1	55663501	55663639	+	5.53	chr1-2236	1	200781	200781	yes	mm9	chr1	55462789	55811129	+	1	NM_001114663:Plcl1	2.01e-05
mm9	chr1	55783809	55783947	+	5.53	chr1-4106	1	321089	321089	yes	mm9	chr1	55462789	55811129	+	1	NM_001114663:Plcl1	2.01e-05
mm9	chr1	56525374	56525512	+	6.08	chr1-2238												3.26e-06
mm9	chr1	56689568	56689706	+	6.08	chr1-2239	1	4658	4658	no	mm9	chr1	56692892	56694295	-	1	NM_027661:Hsfy2	3.26e-06
mm9	chr1	56738141	56738279	+	4.36	chr1-511	1	43915	-43915	no	mm9	chr1	56692892	56694295	-	1	NM_027661:Hsfy2	1.51e-05
mm9	chr1	56880927	56881065	+	6.08	chr1-2241	1	147182	147182	yes	mm9	chr1	56850824	57028178	-	1	NM_139146:Satb2	3.26e-06
mm9	chr1	56935943	56936081	+	5.53	chr1-4119	1	92166	92166	yes	mm9	chr1	56850824	57028178	-	1	NM_139146:Satb2	2.01e-05
mm9	chr1	56935943	56936081	+	5.53	chr1-4119	2	92300	-92300	no	mm9	chr1	57028312	57032040	+	1	NR_024325:9130024F11Rik	2.01e-05
mm9	chr1	56935943	56936081	+	5.53	chr1-4119	3	92300	-92300	no	mm9	chr1	57028312	57032040	+	1	NR_024326:9130024F11Rik	2.01e-05
mm9	chr1	57030124	57030262	+	8.85	chr1-149	1	1881	1881	yes	mm9	chr1	57028312	57032040	+	1	NR_024325:9130024F11Rik	1.14e-10
mm9	chr1	57030124	57030262	+	8.85	chr1-149	2	1881	1881	yes	mm9	chr1	57028312	57032040	+	1	NR_024326:9130024F11Rik	1.14e-10
mm9	chr1	57030124	57030262	+	8.85	chr1-149	3	2015	-2015	no	mm9	chr1	56850824	57028178	-	1	NM_139146:Satb2	1.14e-10
mm9	chr1	57030465	57030603	+	7.74	chr1-346	1	2222	2222	yes	mm9	chr1	57028312	57032040	+	1	NR_024325:9130024F11Rik	8.53e-09
mm9	chr1	57030465	57030603	+	7.74	chr1-346	2	2222	2222	yes	mm9	chr1	57028312	57032040	+	1	NR_024326:9130024F11Rik	8.53e-09
mm9	chr1	57030465	57030603	+	7.74	chr1-346	3	2356	-2356	no	mm9	chr1	56850824	57028178	-	1	NM_139146:Satb2	8.53e-09
mm9	chr1	57170812	57170950	+	6.08	chr1-2243												3.26e-06
mm9	chr1	57309562	57309700	+	5.53	chr1-2244	1	37791	-37791	no	mm9	chr1	57257488	57271840	-	1	NR_037990:BC055402	2.01e-05
mm9	chr1	57377743	57377881	+	5.53	chr1-4124	1	56576	56576	no	mm9	chr1	57416065	57434388	-	1	NR_037999:4930558J18Rik	2.01e-05
mm9	chr1	57377743	57377881	+	5.53	chr1-4124	2	56651	-56651	no	mm9	chr1	57434463	57442266	+	1	NM_028546:1700066M21Rik	2.01e-05
mm9	chr1	57385017	57385155	+	5.53	chr1-4125	1	49302	49302	no	mm9	chr1	57416065	57434388	-	1	NR_037999:4930558J18Rik	2.01e-05
mm9	chr1	57385017	57385155	+	5.53	chr1-4125	2	49377	-49377	no	mm9	chr1	57434463	57442266	+	1	NM_028546:1700066M21Rik	2.01e-05
mm9	chr1	57433553	57433691	+	4.61	chr1-2245	1	766	766	yes	mm9	chr1	57416065	57434388	-	1	NR_037999:4930558J18Rik	4.05e-05
mm9	chr1	57433553	57433691	+	4.61	chr1-2245	2	841	-841	no	mm9	chr1	57434463	57442266	+	1	NM_028546:1700066M21Rik	4.05e-05
mm9	chr1	57434113	57434251	+	8.81	chr1-70	1	206	206	yes	mm9	chr1	57416065	57434388	-	1	NR_037999:4930558J18Rik	1.69e-13
mm9	chr1	57434113	57434251	+	8.81	chr1-70	2	281	-281	no	mm9	chr1	57434463	57442266	+	1	NM_028546:1700066M21Rik	1.69e-13
mm9	chr1	57463641	57463779	+	4.08	chr1-101	1	192	-192	no	mm9	chr1	57445087	57463518	-	1	NR_004860:1110034B05Rik	1.97e-06
mm9	chr1	57463641	57463779	+	4.08	chr1-101	2	192	-192	no	mm9	chr1	57445087	57463518	-	1	NM_001037742:1110034B05Rik	1.97e-06
mm9	chr1	57463641	57463779	+	4.08	chr1-101	3	192	-192	no	mm9	chr1	57450164	57463518	-	1	NM_001114102:1110034B05Rik	1.97e-06
mm9	chr1	57463641	57463779	+	4.08	chr1-101	4	319	319	yes	mm9	chr1	57463391	57472802	+	1	NM_001081181:9430016H08Rik	1.97e-06
mm9	chr1	57606366	57606504	+	4.61	chr1-2246												4.05e-05
mm9	chr1	57675479	57675617	+	4.61	chr1-2247												4.05e-05
mm9	chr1	57824010	57824148	+	5.53	chr1-4132	1	7625	-7625	no	mm9	chr1	57831704	58005241	+	1	NM_144882:Spats2l	2.01e-05
mm9	chr1	57862651	57862789	+	4.61	chr1-2248	1	31016	31016	yes	mm9	chr1	57831704	58005241	+	1	NM_144882:Spats2l	4.05e-05
mm9	chr1	57862651	57862789	+	4.61	chr1-2248	2	39694	-39694	no	mm9	chr1	57902414	58005241	+	1	NM_001164566:Spats2l	4.05e-05
mm9	chr1	58052494	58052632	+	6.29	chr1-150	1	254	-254	no	mm9	chr1	58052817	58083121	+	1	NM_199007:Sgol2	3.77e-08
mm9	chr1	58052494	58052632	+	6.29	chr1-150	2	10380	10380	yes	mm9	chr1	58042183	58082741	+	1	NM_001177867:Sgol2	3.77e-08
mm9	chr1	58102415	58102553	+	5.53	chr1-4137	1	15672	15672	yes	mm9	chr1	58086812	58163254	+	1	NM_009676:Aox1	2.01e-05
mm9	chr1	58109387	58109525	+	5.53	chr1-4138	1	22644	22644	yes	mm9	chr1	58086812	58163254	+	1	NM_009676:Aox1	2.01e-05
mm9	chr1	58194071	58194209	+	6.08	chr1-2250	1	24161	24161	yes	mm9	chr1	58169979	58257296	+	1	NM_023617:Aox3	3.26e-06
mm9	chr1	58201271	58201409	+	6.08	chr1-787	1	31361	31361	yes	mm9	chr1	58169979	58257296	+	1	NM_023617:Aox3	3.26e-06
mm9	chr1	58401871	58402009	+	5.03	chr1-1270	1	48039	-48039	no	mm9	chr1	58449979	58463392	+	1	NM_025824:Bzw1	7.91e-06
mm9	chr1	58401871	58402009	+	5.03	chr1-1270	2	66771	66771	yes	mm9	chr1	58335169	58436108	+	1	NM_001008419:Aox3l1	7.91e-06
mm9	chr1	58410216	58410354	+	7.13	chr1-233	1	39694	-39694	no	mm9	chr1	58449979	58463392	+	1	NM_025824:Bzw1	7.74e-10
mm9	chr1	58410216	58410354	+	7.13	chr1-233	2	75116	75116	yes	mm9	chr1	58335169	58436108	+	1	NM_001008419:Aox3l1	7.74e-10
mm9	chr1	58423484	58423622	+	6.08	chr1-1271	1	26426	-26426	no	mm9	chr1	58449979	58463392	+	1	NM_025824:Bzw1	3.26e-06
mm9	chr1	58423484	58423622	+	6.08	chr1-1271	2	88384	88384	yes	mm9	chr1	58335169	58436108	+	1	NM_001008419:Aox3l1	3.26e-06
mm9	chr1	58449733	58449871	+	4.36	chr1-1272	1	177	-177	no	mm9	chr1	58449979	58463392	+	1	NM_025824:Bzw1	1.51e-05
mm9	chr1	58481068	58481206	+	4.36	chr1-348	1	205	-205	no	mm9	chr1	58468831	58480932	-	1	NR_027854:Clk1	1.51e-05
mm9	chr1	58481068	58481206	+	4.36	chr1-348	2	205	-205	no	mm9	chr1	58468831	58480932	-	1	NR_027853:Clk1	1.51e-05
mm9	chr1	58481068	58481206	+	4.36	chr1-348	3	205	-205	no	mm9	chr1	58468831	58480932	-	1	NM_001042634:Clk1	1.51e-05
mm9	chr1	58501752	58501890	+	6.29	chr1-349	1	509	509	yes	mm9	chr1	58487836	58502330	-	1	NM_027351:Ppil3	3.77e-08
mm9	chr1	58501752	58501890	+	6.29	chr1-349	2	509	509	yes	mm9	chr1	58490630	58502330	-	1	NM_027374:Ppil3	3.77e-08
mm9	chr1	58562024	58562162	+	4.36	chr1-512	1	330	-330	no	mm9	chr1	58519614	58561763	-	1	NM_008765:Orc2	1.51e-05
mm9	chr1	58598279	58598417	+	5.53	chr1-4148	1	36585	-36585	no	mm9	chr1	58519614	58561763	-	1	NM_008765:Orc2	2.01e-05
mm9	chr1	58598279	58598417	+	5.53	chr1-4148	2	40088	-40088	no	mm9	chr1	58521047	58558260	-	1	NM_001025378:Orc2	2.01e-05
mm9	chr1	58598279	58598417	+	5.53	chr1-4148	3	44829	44829	yes	mm9	chr1	58579649	58643177	-	1	NM_172513:Fam126b	2.01e-05
mm9	chr1	58598279	58598417	+	5.53	chr1-4148	4	45094	-45094	no	mm9	chr1	58643442	58652792	+	1	NM_025597:Ndufb3	2.01e-05
mm9	chr1	58688750	58688888	+	4.61	chr1-1273	1	20665	-20665	no	mm9	chr1	58709484	58712675	+	1	NR_045007:Gm20257	4.05e-05
mm9	chr1	58852795	58852933	+	5.45	chr1-791	1	647	647	yes	mm9	chr1	58852217	58904347	+	1	NM_009812:Casp8	1.43e-06
mm9	chr1	58957525	58957663	+	6.08	chr1-792	1	72732	72732	yes	mm9	chr1	58957293	59030326	-	1	NM_172406:Trak2	3.26e-06
mm9	chr1	58957525	58957663	+	6.08	chr1-792	2	72820	-72820	no	mm9	chr1	59030414	59051965	+	1	NM_172656:Stradb	3.26e-06
mm9	chr1	58957525	58957663	+	6.08	chr1-792	3	98249	98249	no	mm9	chr1	58859345	58904347	+	1	NM_001080126:Casp8	3.26e-06
mm9	chr1	59060585	59060723	+	5.53	chr1-2260	1	30240	30240	no	mm9	chr1	59030414	59051965	+	1	NM_172656:Stradb	2.01e-05
mm9	chr1	59060585	59060723	+	5.53	chr1-2260	2	30328	-30328	no	mm9	chr1	58957293	59030326	-	1	NM_172406:Trak2	2.01e-05
mm9	chr1	59097603	59097741	+	5.53	chr1-2261	1	54072	54072	no	mm9	chr1	59107349	59151744	-	1	NM_175200:Als2cr11	2.01e-05
mm9	chr1	59097603	59097741	+	5.53	chr1-2261	2	67258	67258	no	mm9	chr1	59030414	59051965	+	1	NM_172656:Stradb	2.01e-05
mm9	chr1	59097603	59097741	+	5.53	chr1-2261	3	67346	-67346	no	mm9	chr1	58957293	59030326	-	1	NM_172406:Trak2	2.01e-05
mm9	chr1	59097603	59097741	+	5.53	chr1-2261	4	78978	78978	no	mm9	chr1	59157440	59176650	-	1	NM_001037812:Als2cr4	2.01e-05
mm9	chr1	59097603	59097741	+	5.53	chr1-2261	5	79268	79268	no	mm9	chr1	59157436	59176940	-	1	NM_001033449:Als2cr4	2.01e-05
mm9	chr1	59131415	59131553	+	5.53	chr1-4158	1	20260	20260	yes	mm9	chr1	59107349	59151744	-	1	NM_175200:Als2cr11	2.01e-05
mm9	chr1	59171110	59171248	+	5.53	chr1-4159	1	5471	5471	yes	mm9	chr1	59157440	59176650	-	1	NM_001037812:Als2cr4	2.01e-05
mm9	chr1	59171110	59171248	+	5.53	chr1-4159	2	5761	5761	yes	mm9	chr1	59157436	59176940	-	1	NM_001033449:Als2cr4	2.01e-05
mm9	chr1	59269423	59269561	+	5.53	chr1-2263	1	24445	24445	yes	mm9	chr1	59219599	59293937	-	1	NM_001159948:Als2	2.01e-05
mm9	chr1	59269423	59269561	+	5.53	chr1-2263	2	24583	24583	yes	mm9	chr1	59219599	59294075	-	1	NM_028717:Als2	2.01e-05
mm9	chr1	59269423	59269561	+	5.53	chr1-2263	3	24583	24583	yes	mm9	chr1	59248466	59294075	-	1	NM_146109:Als2	2.01e-05
mm9	chr1	59293676	59293814	+	8.3	chr1-351	1	192	192	yes	mm9	chr1	59219599	59293937	-	1	NM_001159948:Als2	1.02e-09
mm9	chr1	59293676	59293814	+	8.3	chr1-351	2	330	330	yes	mm9	chr1	59219599	59294075	-	1	NM_028717:Als2	1.02e-09
mm9	chr1	59293676	59293814	+	8.3	chr1-351	3	330	330	yes	mm9	chr1	59248466	59294075	-	1	NM_146109:Als2	1.02e-09
mm9	chr1	59311266	59311404	+	4.61	chr1-2264	1	2415	-2415	no	mm9	chr1	59313750	59409213	+	1	NM_001033373:Cdk15	4.05e-05
mm9	chr1	59330660	59330798	+	6.08	chr1-2265	1	16979	16979	yes	mm9	chr1	59313750	59409213	+	1	NM_001033373:Cdk15	3.26e-06
mm9	chr1	59399880	59400018	+	5.53	chr1-4162	1	86199	86199	yes	mm9	chr1	59313750	59409213	+	1	NM_001033373:Cdk15	2.01e-05
mm9	chr1	59465654	59465792	+	5.53	chr1-4163	1	73267	-73267	no	mm9	chr1	59538990	59543799	+	1	NM_008057:Fzd7	2.01e-05
mm9	chr1	59488974	59489112	+	4.61	chr1-2266	1	49947	-49947	no	mm9	chr1	59538990	59543799	+	1	NM_008057:Fzd7	4.05e-05
mm9	chr1	59538228	59538366	+	8.3	chr1-352	1	693	-693	no	mm9	chr1	59538990	59543799	+	1	NM_008057:Fzd7	1.02e-09
mm9	chr1	59544367	59544505	+	4.61	chr1-2267	1	5446	5446	no	mm9	chr1	59538990	59543799	+	1	NM_008057:Fzd7	4.05e-05
mm9	chr1	59588287	59588425	+	5.53	chr1-4164	1	15249	15249	yes	mm9	chr1	59573107	59691353	+	1	NM_001013771:Gm973	2.01e-05
mm9	chr1	59819923	59820061	+	4.55	chr1-71	1	1488	-1488	no	mm9	chr1	59821480	59927703	+	1	NM_007561:Bmpr2	9.76e-08
mm9	chr1	59883749	59883887	+	5.53	chr1-2271	1	62338	62338	yes	mm9	chr1	59821480	59927703	+	1	NM_007561:Bmpr2	2.01e-05
mm9	chr1	59883749	59883887	+	5.53	chr1-2271	2	86031	-86031	no	mm9	chr1	59969849	60042190	+	1	NM_001037725:Fam117b	2.01e-05
mm9	chr1	59897740	59897878	+	5.53	chr1-2272	1	72040	-72040	no	mm9	chr1	59969849	60042190	+	1	NM_001037725:Fam117b	2.01e-05
mm9	chr1	59897740	59897878	+	5.53	chr1-2272	2	76329	76329	yes	mm9	chr1	59821480	59927703	+	1	NM_007561:Bmpr2	2.01e-05
mm9	chr1	59969279	59969417	+	6.64	chr1-797	1	501	-501	no	mm9	chr1	59969849	60042190	+	1	NM_001037725:Fam117b	4.85e-07
mm9	chr1	60009243	60009381	+	6.08	chr1-1276	1	39463	39463	yes	mm9	chr1	59969849	60042190	+	1	NM_001037725:Fam117b	3.26e-06
mm9	chr1	60057919	60058057	+	4.61	chr1-2273	1	41943	41943	yes	mm9	chr1	60045911	60099931	-	1	NM_027407:Ica1l	4.05e-05
mm9	chr1	60090594	60090732	+	6.08	chr1-2274	1	9268	9268	yes	mm9	chr1	60045911	60099931	-	1	NM_027407:Ica1l	3.26e-06
mm9	chr1	60119467	60119605	+	5.53	chr1-2275	1	19605	-19605	no	mm9	chr1	60045911	60099931	-	1	NM_027407:Ica1l	2.01e-05
mm9	chr1	60154591	60154729	+	8.85	chr1-152	1	91	91	yes	mm9	chr1	60133711	60154751	-	1	NM_021312:Wdr12	1.14e-10
mm9	chr1	60154591	60154729	+	8.85	chr1-152	2	318	318	yes	mm9	chr1	60133711	60154978	-	1	NM_001199061:Wdr12	1.14e-10
mm9	chr1	60154591	60154729	+	8.85	chr1-152	3	684	684	yes	mm9	chr1	60133711	60155344	-	1	NM_001199060:Wdr12	1.14e-10
mm9	chr1	60223309	60223447	+	4.61	chr1-2277	1	14064	-14064	no	mm9	chr1	60237442	60391549	+	1	NM_173444:Nbeal1	4.05e-05
mm9	chr1	60236769	60236907	+	5.37	chr1-153	1	604	-604	no	mm9	chr1	60237442	60391549	+	1	NM_173444:Nbeal1	1.13e-07
mm9	chr1	60354190	60354328	+	5.53	chr1-2280	1	45956	-45956	no	mm9	chr1	60400215	60444231	+	1	NM_030013:Cyp20a1	2.01e-05
mm9	chr1	60354190	60354328	+	5.53	chr1-2280	2	116817	116817	yes	mm9	chr1	60237442	60391549	+	1	NM_173444:Nbeal1	2.01e-05
mm9	chr1	60400667	60400805	+	5.87	chr1-516	1	521	521	yes	mm9	chr1	60400215	60444231	+	1	NM_030013:Cyp20a1	2.4e-07
mm9	chr1	60451774	60451912	+	5.53	chr1-4181	1	14619	-14619	no	mm9	chr1	60466462	60538007	+	1	NM_001198571:Abi2	2.01e-05
mm9	chr1	60451774	60451912	+	5.53	chr1-4181	2	14619	-14619	no	mm9	chr1	60466462	60538007	+	1	NM_001198570:Abi2	2.01e-05
mm9	chr1	60451774	60451912	+	5.53	chr1-4181	3	14619	-14619	no	mm9	chr1	60466462	60538007	+	1	NM_198127:Abi2	2.01e-05
mm9	chr1	60491873	60492011	+	6.08	chr1-2281	1	25480	25480	yes	mm9	chr1	60466462	60538007	+	1	NM_001198571:Abi2	3.26e-06
mm9	chr1	60491873	60492011	+	6.08	chr1-2281	2	25480	25480	yes	mm9	chr1	60466462	60538007	+	1	NM_001198570:Abi2	3.26e-06
mm9	chr1	60491873	60492011	+	6.08	chr1-2281	3	25480	25480	yes	mm9	chr1	60466462	60538007	+	1	NM_198127:Abi2	3.26e-06
mm9	chr1	60518103	60518241	+	6.08	chr1-2282	1	51710	51710	yes	mm9	chr1	60466462	60538007	+	1	NM_001198571:Abi2	3.26e-06
mm9	chr1	60518103	60518241	+	6.08	chr1-2282	2	51710	51710	yes	mm9	chr1	60466462	60538007	+	1	NM_001198570:Abi2	3.26e-06
mm9	chr1	60518103	60518241	+	6.08	chr1-2282	3	51710	51710	yes	mm9	chr1	60466462	60538007	+	1	NM_198127:Abi2	3.26e-06
mm9	chr1	60573053	60573191	+	6.64	chr1-800	1	50487	50487	yes	mm9	chr1	60540028	60623609	-	1	NM_001045513:Raph1	4.85e-07
mm9	chr1	60622438	60622576	+	4.61	chr1-801	1	1102	1102	yes	mm9	chr1	60540028	60623609	-	1	NM_001045513:Raph1	4.05e-05
mm9	chr1	60624069	60624207	+	8.39	chr1-50	1	529	-529	no	mm9	chr1	60540028	60623609	-	1	NM_001045513:Raph1	1.5e-12
mm9	chr1	60808795	60808933	+	5.53	chr1-4190	1	5633	5633	yes	mm9	chr1	60803231	60830203	+	1	NM_007642:Cd28	2.01e-05
mm9	chr1	60835512	60835650	+	4.36	chr1-804	1	32350	32350	no	mm9	chr1	60803231	60830203	+	1	NM_007642:Cd28	1.51e-05
mm9	chr1	60882500	60882638	+	5.53	chr1-2286	1	79338	79338	no	mm9	chr1	60803231	60830203	+	1	NM_007642:Cd28	2.01e-05
mm9	chr1	60882500	60882638	+	5.53	chr1-2286	2	83299	-83299	no	mm9	chr1	60965868	60972674	+	1	NM_009843:Ctla4	2.01e-05
mm9	chr1	60883809	60883947	+	5.03	chr1-1280	1	80647	80647	no	mm9	chr1	60803231	60830203	+	1	NM_007642:Cd28	7.91e-06
mm9	chr1	60883809	60883947	+	5.03	chr1-1280	2	81990	-81990	no	mm9	chr1	60965868	60972674	+	1	NM_009843:Ctla4	7.91e-06
mm9	chr1	60907655	60907793	+	6.08	chr1-2287	1	58144	-58144	no	mm9	chr1	60965868	60972674	+	1	NM_009843:Ctla4	3.26e-06
mm9	chr1	60990222	60990360	+	6.08	chr1-1281	1	24423	24423	no	mm9	chr1	60965868	60972674	+	1	NM_009843:Ctla4	3.26e-06
mm9	chr1	61048754	61048892	+	5.53	chr1-2288	1	14066	14066	yes	mm9	chr1	61034757	61057164	+	1	NM_017480:Icos	2.01e-05
mm9	chr1	61052299	61052437	+	4.61	chr1-2289	1	17611	17611	yes	mm9	chr1	61034757	61057164	+	1	NM_017480:Icos	4.05e-05
mm9	chr1	61061320	61061458	+	5.53	chr1-4192	1	26632	26632	no	mm9	chr1	61034757	61057164	+	1	NM_017480:Icos	2.01e-05
mm9	chr1	61173944	61174082	+	4.61	chr1-1282												4.05e-05
mm9	chr1	61187674	61187812	+	6.64	chr1-2290												4.85e-07
mm9	chr1	61377276	61377414	+	6.08	chr1-2291	1	57930	-57930	no	mm9	chr1	61435275	61452748	+	1	NR_040483:9530026F06Rik	3.26e-06
mm9	chr1	61543282	61543420	+	6.08	chr1-2292												3.26e-06
mm9	chr1	61571005	61571143	+	4.7	chr1-517												3.15e-06
mm9	chr1	61783829	61783967	+	5.53	chr1-4201	1	98501	98501	yes	mm9	chr1	61685397	62688858	+	1	NM_001081050:Pard3b	2.01e-05
mm9	chr1	61818639	61818777	+	5.53	chr1-4202	1	133311	133311	yes	mm9	chr1	61685397	62688858	+	1	NM_001081050:Pard3b	2.01e-05
mm9	chr1	61845129	61845267	+	6.08	chr1-1283	1	159801	159801	yes	mm9	chr1	61685397	62688858	+	1	NM_001081050:Pard3b	3.26e-06
mm9	chr1	61866910	61867048	+	6.08	chr1-1284	1	181582	181582	yes	mm9	chr1	61685397	62688858	+	1	NM_001081050:Pard3b	3.26e-06
mm9	chr1	61871803	61871941	+	5.03	chr1-1285	1	186475	186475	yes	mm9	chr1	61685397	62688858	+	1	NM_001081050:Pard3b	7.91e-06
mm9	chr1	61951138	61951276	+	6.64	chr1-2293	1	265810	265810	yes	mm9	chr1	61685397	62688858	+	1	NM_001081050:Pard3b	4.85e-07
mm9	chr1	61971270	61971408	+	6.08	chr1-2294	1	285942	285942	yes	mm9	chr1	61685397	62688858	+	1	NM_001081050:Pard3b	3.26e-06
mm9	chr1	61989912	61990050	+	6.64	chr1-805	1	304584	304584	yes	mm9	chr1	61685397	62688858	+	1	NM_001081050:Pard3b	4.85e-07
mm9	chr1	62108198	62108336	+	6.64	chr1-1286	1	422870	422870	yes	mm9	chr1	61685397	62688858	+	1	NM_001081050:Pard3b	4.85e-07
mm9	chr1	62294492	62294630	+	5.53	chr1-4208	1	609164	609164	yes	mm9	chr1	61685397	62688858	+	1	NM_001081050:Pard3b	2.01e-05
mm9	chr1	62333486	62333624	+	6.08	chr1-2297	1	648158	648158	yes	mm9	chr1	61685397	62688858	+	1	NM_001081050:Pard3b	3.26e-06
mm9	chr1	62371800	62371938	+	5.53	chr1-4209	1	686472	686472	yes	mm9	chr1	61685397	62688858	+	1	NM_001081050:Pard3b	2.01e-05
mm9	chr1	62468039	62468177	+	5.53	chr1-4212	1	782711	782711	yes	mm9	chr1	61685397	62688858	+	1	NM_001081050:Pard3b	2.01e-05
mm9	chr1	62656748	62656886	+	5.53	chr1-4214	1	93073	-93073	no	mm9	chr1	62749890	62843665	+	1	NM_001077406:Nrp2	2.01e-05
mm9	chr1	62656748	62656886	+	5.53	chr1-4214	2	93073	-93073	no	mm9	chr1	62749890	62843665	+	1	NM_001077407:Nrp2	2.01e-05
mm9	chr1	62656748	62656886	+	5.53	chr1-4214	3	93073	-93073	no	mm9	chr1	62749890	62865266	+	1	NM_001077405:Nrp2	2.01e-05
mm9	chr1	62656748	62656886	+	5.53	chr1-4214	4	93073	-93073	no	mm9	chr1	62749890	62865266	+	1	NM_010939:Nrp2	2.01e-05
mm9	chr1	62656748	62656886	+	5.53	chr1-4214	5	93073	-93073	no	mm9	chr1	62749890	62865266	+	1	NM_001077404:Nrp2	2.01e-05
mm9	chr1	62656748	62656886	+	5.53	chr1-4214	6	93073	-93073	no	mm9	chr1	62749890	62865266	+	1	NM_001077403:Nrp2	2.01e-05
mm9	chr1	62656748	62656886	+	5.53	chr1-4214	7	971420	971420	yes	mm9	chr1	61685397	62688858	+	1	NM_001081050:Pard3b	2.01e-05
mm9	chr1	62679376	62679514	+	6.08	chr1-2299	1	70445	-70445	no	mm9	chr1	62749890	62843665	+	1	NM_001077406:Nrp2	3.26e-06
mm9	chr1	62679376	62679514	+	6.08	chr1-2299	2	70445	-70445	no	mm9	chr1	62749890	62843665	+	1	NM_001077407:Nrp2	3.26e-06
mm9	chr1	62679376	62679514	+	6.08	chr1-2299	3	70445	-70445	no	mm9	chr1	62749890	62865266	+	1	NM_001077405:Nrp2	3.26e-06
mm9	chr1	62679376	62679514	+	6.08	chr1-2299	4	70445	-70445	no	mm9	chr1	62749890	62865266	+	1	NM_010939:Nrp2	3.26e-06
mm9	chr1	62679376	62679514	+	6.08	chr1-2299	5	70445	-70445	no	mm9	chr1	62749890	62865266	+	1	NM_001077404:Nrp2	3.26e-06
mm9	chr1	62679376	62679514	+	6.08	chr1-2299	6	70445	-70445	no	mm9	chr1	62749890	62865266	+	1	NM_001077403:Nrp2	3.26e-06
mm9	chr1	62679376	62679514	+	6.08	chr1-2299	7	994048	994048	yes	mm9	chr1	61685397	62688858	+	1	NM_001081050:Pard3b	3.26e-06
mm9	chr1	62752733	62752871	+	6.29	chr1-355	1	2912	2912	yes	mm9	chr1	62749890	62843665	+	1	NM_001077406:Nrp2	3.77e-08
mm9	chr1	62752733	62752871	+	6.29	chr1-355	2	2912	2912	yes	mm9	chr1	62749890	62843665	+	1	NM_001077407:Nrp2	3.77e-08
mm9	chr1	62752733	62752871	+	6.29	chr1-355	3	2912	2912	yes	mm9	chr1	62749890	62865266	+	1	NM_001077405:Nrp2	3.77e-08
mm9	chr1	62752733	62752871	+	6.29	chr1-355	4	2912	2912	yes	mm9	chr1	62749890	62865266	+	1	NM_010939:Nrp2	3.77e-08
mm9	chr1	62752733	62752871	+	6.29	chr1-355	5	2912	2912	yes	mm9	chr1	62749890	62865266	+	1	NM_001077404:Nrp2	3.77e-08
mm9	chr1	62752733	62752871	+	6.29	chr1-355	6	2912	2912	yes	mm9	chr1	62749890	62865266	+	1	NM_001077403:Nrp2	3.77e-08
mm9	chr1	62753732	62753870	+	7.74	chr1-519	1	3911	3911	yes	mm9	chr1	62749890	62843665	+	1	NM_001077406:Nrp2	8.53e-09
mm9	chr1	62753732	62753870	+	7.74	chr1-519	2	3911	3911	yes	mm9	chr1	62749890	62843665	+	1	NM_001077407:Nrp2	8.53e-09
mm9	chr1	62753732	62753870	+	7.74	chr1-519	3	3911	3911	yes	mm9	chr1	62749890	62865266	+	1	NM_001077405:Nrp2	8.53e-09
mm9	chr1	62753732	62753870	+	7.74	chr1-519	4	3911	3911	yes	mm9	chr1	62749890	62865266	+	1	NM_010939:Nrp2	8.53e-09
mm9	chr1	62753732	62753870	+	7.74	chr1-519	5	3911	3911	yes	mm9	chr1	62749890	62865266	+	1	NM_001077404:Nrp2	8.53e-09
mm9	chr1	62753732	62753870	+	7.74	chr1-519	6	3911	3911	yes	mm9	chr1	62749890	62865266	+	1	NM_001077403:Nrp2	8.53e-09
mm9	chr1	62810267	62810405	+	4.03	chr1-1287	1	30970	30970	no	mm9	chr1	62837491	62841306	-	1	NR_040601:4930487H11Rik	6.7e-05
mm9	chr1	62810267	62810405	+	4.03	chr1-1287	2	60446	60446	yes	mm9	chr1	62749890	62843665	+	1	NM_001077406:Nrp2	6.7e-05
mm9	chr1	62810267	62810405	+	4.03	chr1-1287	3	60446	60446	yes	mm9	chr1	62749890	62843665	+	1	NM_001077407:Nrp2	6.7e-05
mm9	chr1	62810267	62810405	+	4.03	chr1-1287	4	60446	60446	yes	mm9	chr1	62749890	62865266	+	1	NM_001077405:Nrp2	6.7e-05
mm9	chr1	62810267	62810405	+	4.03	chr1-1287	5	60446	60446	yes	mm9	chr1	62749890	62865266	+	1	NM_010939:Nrp2	6.7e-05
mm9	chr1	62810267	62810405	+	4.03	chr1-1287	6	60446	60446	yes	mm9	chr1	62749890	62865266	+	1	NM_001077404:Nrp2	6.7e-05
mm9	chr1	62810267	62810405	+	4.03	chr1-1287	7	60446	60446	yes	mm9	chr1	62749890	62865266	+	1	NM_001077403:Nrp2	6.7e-05
mm9	chr1	62870264	62870402	+	4.03	chr1-1288	1	29027	-29027	no	mm9	chr1	62837491	62841306	-	1	NR_040601:4930487H11Rik	6.7e-05
mm9	chr1	63112256	63112394	+	6.64	chr1-807	1	48516	48516	yes	mm9	chr1	63094374	63160841	-	1	NM_001114609:Ino80d	4.85e-07
mm9	chr1	63112256	63112394	+	6.64	chr1-807	2	48516	48516	yes	mm9	chr1	63094374	63160841	-	1	NM_001081436:Ino80d	4.85e-07
mm9	chr1	63170687	63170825	+	5.03	chr1-808	1	9915	-9915	no	mm9	chr1	63094374	63160841	-	1	NM_001114609:Ino80d	7.91e-06
mm9	chr1	63170687	63170825	+	5.03	chr1-808	2	9915	-9915	no	mm9	chr1	63094374	63160841	-	1	NM_001081436:Ino80d	7.91e-06
mm9	chr1	63558601	63558739	+	6.64	chr1-809	1	66193	66193	yes	mm9	chr1	63492477	63619793	+	1	NM_001177600:Adam23	4.85e-07
mm9	chr1	63558601	63558739	+	6.64	chr1-809	2	66193	66193	yes	mm9	chr1	63492477	63643089	+	1	NM_011780:Adam23	4.85e-07
mm9	chr1	63642764	63642902	+	5.53	chr1-4227	1	90668	90668	no	mm9	chr1	63669424	63733501	-	1	NM_001081658:Dytn	2.01e-05
mm9	chr1	63642764	63642902	+	5.53	chr1-4227	2	150356	150356	yes	mm9	chr1	63492477	63643089	+	1	NM_011780:Adam23	2.01e-05
mm9	chr1	63755629	63755767	+	6.64	chr1-810	1	21194	21194	yes	mm9	chr1	63745400	63776892	-	1	NM_029696:Mdh1b	4.85e-07
mm9	chr1	63755629	63755767	+	6.64	chr1-810	2	21500	-21500	no	mm9	chr1	63777198	63799959	+	1	NM_172422:Fastkd2	4.85e-07
mm9	chr1	63755629	63755767	+	6.64	chr1-810	3	22197	-22197	no	mm9	chr1	63669424	63733501	-	1	NM_001081658:Dytn	4.85e-07
mm9	chr1	63776745	63776883	+	6.29	chr1-357	1	78	78	yes	mm9	chr1	63745400	63776892	-	1	NM_029696:Mdh1b	3.77e-08
mm9	chr1	63951789	63951927	+	5.53	chr1-4234	1	59442	-59442	no	mm9	chr1	64011300	64015573	+	1	NR_027824:Gm13749	2.01e-05
mm9	chr1	63981713	63981851	+	4.03	chr1-811	1	29518	-29518	no	mm9	chr1	64011300	64015573	+	1	NR_027824:Gm13749	6.7e-05
mm9	chr1	64006894	64007032	+	6.08	chr1-2308	1	4337	-4337	no	mm9	chr1	64011300	64015573	+	1	NR_027824:Gm13749	3.26e-06
mm9	chr1	64028166	64028304	+	5.03	chr1-1294	1	16935	16935	no	mm9	chr1	64011300	64015573	+	1	NR_027824:Gm13749	7.91e-06
mm9	chr1	64041084	64041222	+	7.19	chr1-521	1	29853	29853	no	mm9	chr1	64011300	64015573	+	1	NR_027824:Gm13749	6.66e-08
mm9	chr1	64059043	64059181	+	7.19	chr1-812	1	47812	47812	no	mm9	chr1	64011300	64015573	+	1	NR_027824:Gm13749	6.66e-08
mm9	chr1	64241318	64241456	+	4.36	chr1-813	1	73424	-73424	no	mm9	chr1	64082246	64167963	-	1	NM_033563:Klf7	1.51e-05
mm9	chr1	64305171	64305309	+	5.53	chr1-4242												2.01e-05
mm9	chr1	64325070	64325208	+	5.03	chr1-1296												7.91e-06
mm9	chr1	64448316	64448454	+	5.53	chr1-2312												2.01e-05
mm9	chr1	64486356	64486494	+	5.53	chr1-4247	1	92952	-92952	no	mm9	chr1	64579377	64651122	+	1	NM_133828:Creb1	2.01e-05
mm9	chr1	64486356	64486494	+	5.53	chr1-4247	2	92952	-92952	no	mm9	chr1	64579377	64651122	+	1	NM_009952:Creb1	2.01e-05
mm9	chr1	64486356	64486494	+	5.53	chr1-4247	3	92952	-92952	no	mm9	chr1	64579377	64651122	+	1	NM_001037726:Creb1	2.01e-05
mm9	chr1	64634429	64634567	+	6.08	chr1-4251	1	29244	29244	no	mm9	chr1	64653053	64663742	-	1	NM_025964:Mettl21a	3.26e-06
mm9	chr1	64634429	64634567	+	6.08	chr1-4251	2	55121	55121	yes	mm9	chr1	64579377	64651122	+	1	NM_133828:Creb1	3.26e-06
mm9	chr1	64634429	64634567	+	6.08	chr1-4251	3	55121	55121	yes	mm9	chr1	64579377	64651122	+	1	NM_009952:Creb1	3.26e-06
mm9	chr1	64634429	64634567	+	6.08	chr1-4251	4	55121	55121	yes	mm9	chr1	64579377	64651122	+	1	NM_001037726:Creb1	3.26e-06
mm9	chr1	64663450	64663588	+	7.19	chr1-814	1	223	223	yes	mm9	chr1	64653053	64663742	-	1	NM_025964:Mettl21a	6.66e-08
mm9	chr1	64704008	64704146	+	6.08	chr1-2314	1	33156	33156	no	mm9	chr1	64726442	64737233	-	1	NR_038009:2810408I11Rik	3.26e-06
mm9	chr1	64704008	64704146	+	6.08	chr1-2314	2	33841	-33841	no	mm9	chr1	64737918	64772216	+	1	NM_001097644:Ccnyl1	3.26e-06
mm9	chr1	64704008	64704146	+	6.08	chr1-2314	3	40335	-40335	no	mm9	chr1	64653053	64663742	-	1	NM_025964:Mettl21a	3.26e-06
mm9	chr1	64736663	64736801	+	7.74	chr1-523	1	501	501	yes	mm9	chr1	64726442	64737233	-	1	NR_038009:2810408I11Rik	8.53e-09
mm9	chr1	64784934	64785072	+	9.4	chr1-72	1	679	-679	no	mm9	chr1	64777131	64784324	-	1	NM_022721:Fzd5	1.21e-11
mm9	chr1	64784934	64785072	+	9.4	chr1-72	2	679	-679	no	mm9	chr1	64777131	64784324	-	1	NM_001042659:Fzd5	1.21e-11
mm9	chr1	64785733	64785871	+	11.61	chr1-38	1	1478	-1478	no	mm9	chr1	64777131	64784324	-	1	NM_022721:Fzd5	8.81e-16
mm9	chr1	64785733	64785871	+	11.61	chr1-38	2	1478	-1478	no	mm9	chr1	64777131	64784324	-	1	NM_001042659:Fzd5	8.81e-16
mm9	chr1	64821513	64821651	+	6.08	chr1-1300	1	37258	-37258	no	mm9	chr1	64777131	64784324	-	1	NM_022721:Fzd5	3.26e-06
mm9	chr1	64821513	64821651	+	6.08	chr1-1300	2	37258	-37258	no	mm9	chr1	64777131	64784324	-	1	NM_001042659:Fzd5	3.26e-06
mm9	chr1	64834077	64834215	+	5.45	chr1-815	1	49822	-49822	no	mm9	chr1	64777131	64784324	-	1	NM_022721:Fzd5	1.43e-06
mm9	chr1	64834077	64834215	+	5.45	chr1-815	2	49822	-49822	no	mm9	chr1	64777131	64784324	-	1	NM_001042659:Fzd5	1.43e-06
mm9	chr1	64860181	64860319	+	6.64	chr1-2317	1	75926	-75926	no	mm9	chr1	64777131	64784324	-	1	NM_022721:Fzd5	4.85e-07
mm9	chr1	64860181	64860319	+	6.64	chr1-2317	2	75926	-75926	no	mm9	chr1	64777131	64784324	-	1	NM_001042659:Fzd5	4.85e-07
mm9	chr1	64860181	64860319	+	6.64	chr1-2317	3	143148	143148	yes	mm9	chr1	64835694	65003398	-	1	NM_001039493:Plekhm3	4.85e-07
mm9	chr1	64882899	64883037	+	5.53	chr1-2318	1	98644	-98644	no	mm9	chr1	64777131	64784324	-	1	NM_022721:Fzd5	2.01e-05
mm9	chr1	64882899	64883037	+	5.53	chr1-2318	2	98644	-98644	no	mm9	chr1	64777131	64784324	-	1	NM_001042659:Fzd5	2.01e-05
mm9	chr1	64882899	64883037	+	5.53	chr1-2318	3	120430	120430	yes	mm9	chr1	64835694	65003398	-	1	NM_001039493:Plekhm3	2.01e-05
mm9	chr1	64976747	64976885	+	6.64	chr1-1301	1	26582	26582	yes	mm9	chr1	64835694	65003398	-	1	NM_001039493:Plekhm3	4.85e-07
mm9	chr1	65002983	65003121	+	6.64	chr1-816	1	346	346	yes	mm9	chr1	64835694	65003398	-	1	NM_001039493:Plekhm3	4.85e-07
mm9	chr1	65003566	65003704	+	9.96	chr1-73	1	237	-237	no	mm9	chr1	64835694	65003398	-	1	NM_001039493:Plekhm3	1.21e-12
mm9	chr1	65159266	65159404	+	5.71	chr1-103	1	9398	-9398	no	mm9	chr1	65146962	65149937	-	1	NM_007774:Cryga	1.97e-08
mm9	chr1	65159266	65159404	+	5.71	chr1-103	2	10432	10432	yes	mm9	chr1	65153886	65169767	-	1	NM_175293:D630023F18Rik	1.97e-08
mm9	chr1	65166195	65166333	+	4.36	chr1-817	1	3503	3503	yes	mm9	chr1	65153886	65169767	-	1	NM_175293:D630023F18Rik	1.51e-05
mm9	chr1	65207569	65207707	+	4.03	chr1-1304	1	18078	18078	yes	mm9	chr1	65205189	65225716	-	1	NM_010497:Idh1	6.7e-05
mm9	chr1	65207569	65207707	+	4.03	chr1-1304	2	25415	25415	yes	mm9	chr1	65205189	65233053	-	1	NM_001111320:Idh1	6.7e-05
mm9	chr1	65207569	65207707	+	4.03	chr1-1304	3	25620	-25620	no	mm9	chr1	65233258	65325270	+	1	NM_011086:Pikfyve	6.7e-05
mm9	chr1	65225259	65225397	+	8.39	chr1-27	1	388	388	yes	mm9	chr1	65205189	65225716	-	1	NM_010497:Idh1	1.5e-12
mm9	chr1	65225259	65225397	+	8.39	chr1-27	2	7725	7725	yes	mm9	chr1	65205189	65233053	-	1	NM_001111320:Idh1	1.5e-12
mm9	chr1	65226208	65226346	+	8.3	chr1-235	1	561	-561	no	mm9	chr1	65205189	65225716	-	1	NM_010497:Idh1	1.02e-09
mm9	chr1	65226208	65226346	+	8.3	chr1-235	2	6776	6776	yes	mm9	chr1	65205189	65233053	-	1	NM_001111320:Idh1	1.02e-09
mm9	chr1	65457104	65457242	+	5.53	chr1-2324	1	99343	99343	no	mm9	chr1	65357830	65435818	+	1	NM_139270:Pth2r	2.01e-05
mm9	chr1	65807819	65807957	+	5.53	chr1-4272												2.01e-05
mm9	chr1	65867383	65867521	+	5.53	chr1-4274												2.01e-05
mm9	chr1	65992078	65992216	+	5.53	chr1-4275	1	19052	19052	no	mm9	chr1	65973095	65974878	+	1	NM_027010:Crygf	2.01e-05
mm9	chr1	66017141	66017279	+	5.53	chr1-2328	1	44115	44115	no	mm9	chr1	65973095	65974878	+	1	NM_027010:Crygf	2.01e-05
mm9	chr1	66019218	66019356	+	5.53	chr1-4277	1	46192	46192	no	mm9	chr1	65973095	65974878	+	1	NM_027010:Crygf	2.01e-05
mm9	chr1	66029758	66029896	+	5.53	chr1-4278	1	56732	56732	no	mm9	chr1	65973095	65974878	+	1	NM_027010:Crygf	2.01e-05
mm9	chr1	66050576	66050714	+	4.61	chr1-2329	1	77550	77550	no	mm9	chr1	65973095	65974878	+	1	NM_027010:Crygf	4.05e-05
mm9	chr1	66157222	66157360	+	6.08	chr1-1305	1	64611	-64611	no	mm9	chr1	66221902	66489157	+	1	NM_008632:Mtap2	3.26e-06
mm9	chr1	66157222	66157360	+	6.08	chr1-1305	2	64611	-64611	no	mm9	chr1	66221902	66489157	+	1	NM_001039934:Mtap2	3.26e-06
mm9	chr1	66162263	66162401	+	5.53	chr1-4280	1	59570	-59570	no	mm9	chr1	66221902	66489157	+	1	NM_008632:Mtap2	2.01e-05
mm9	chr1	66162263	66162401	+	5.53	chr1-4280	2	59570	-59570	no	mm9	chr1	66221902	66489157	+	1	NM_001039934:Mtap2	2.01e-05
mm9	chr1	66164479	66164617	+	5.53	chr1-2330	1	57354	-57354	no	mm9	chr1	66221902	66489157	+	1	NM_008632:Mtap2	2.01e-05
mm9	chr1	66164479	66164617	+	5.53	chr1-2330	2	57354	-57354	no	mm9	chr1	66221902	66489157	+	1	NM_001039934:Mtap2	2.01e-05
mm9	chr1	66187444	66187582	+	6.64	chr1-1306	1	34389	-34389	no	mm9	chr1	66221902	66489157	+	1	NM_008632:Mtap2	4.85e-07
mm9	chr1	66187444	66187582	+	6.64	chr1-1306	2	34389	-34389	no	mm9	chr1	66221902	66489157	+	1	NM_001039934:Mtap2	4.85e-07
mm9	chr1	66191004	66191142	+	5.53	chr1-4281	1	30829	-30829	no	mm9	chr1	66221902	66489157	+	1	NM_008632:Mtap2	2.01e-05
mm9	chr1	66191004	66191142	+	5.53	chr1-4281	2	30829	-30829	no	mm9	chr1	66221902	66489157	+	1	NM_001039934:Mtap2	2.01e-05
mm9	chr1	66226265	66226403	+	5.03	chr1-1307	1	4432	4432	yes	mm9	chr1	66221902	66489157	+	1	NM_008632:Mtap2	7.91e-06
mm9	chr1	66226265	66226403	+	5.03	chr1-1307	2	4432	4432	yes	mm9	chr1	66221902	66489157	+	1	NM_001039934:Mtap2	7.91e-06
mm9	chr1	66387586	66387724	+	5.53	chr1-2332	1	165753	165753	yes	mm9	chr1	66221902	66489157	+	1	NM_008632:Mtap2	2.01e-05
mm9	chr1	66387586	66387724	+	5.53	chr1-2332	2	165753	165753	yes	mm9	chr1	66221902	66489157	+	1	NM_001039934:Mtap2	2.01e-05
mm9	chr1	66396361	66396499	+	6.08	chr1-2333	1	174528	174528	yes	mm9	chr1	66221902	66489157	+	1	NM_008632:Mtap2	3.26e-06
mm9	chr1	66396361	66396499	+	6.08	chr1-2333	2	174528	174528	yes	mm9	chr1	66221902	66489157	+	1	NM_001039934:Mtap2	3.26e-06
mm9	chr1	66448562	66448700	+	5.53	chr1-2334	1	66389	-66389	no	mm9	chr1	66515020	66745722	+	1	NM_175510:Unc80	2.01e-05
mm9	chr1	66448562	66448700	+	5.53	chr1-2334	2	226729	226729	yes	mm9	chr1	66221902	66489157	+	1	NM_008632:Mtap2	2.01e-05
mm9	chr1	66448562	66448700	+	5.53	chr1-2334	3	226729	226729	yes	mm9	chr1	66221902	66489157	+	1	NM_001039934:Mtap2	2.01e-05
mm9	chr1	66523005	66523143	+	5.53	chr1-4284	1	8054	8054	yes	mm9	chr1	66515020	66745722	+	1	NM_175510:Unc80	2.01e-05
mm9	chr1	66740864	66741002	+	6.08	chr1-1309	1	6533	-6533	no	mm9	chr1	66747466	66766379	+	1	NM_025683:Rpe	3.26e-06
mm9	chr1	66740864	66741002	+	6.08	chr1-1309	2	225913	225913	yes	mm9	chr1	66515020	66745722	+	1	NM_175510:Unc80	3.26e-06
mm9	chr1	66747072	66747210	+	6.29	chr1-358	1	325	-325	no	mm9	chr1	66747466	66766379	+	1	NM_025683:Rpe	3.77e-08
mm9	chr1	66747485	66747623	+	4.61	chr1-2335	1	88	88	yes	mm9	chr1	66747466	66766379	+	1	NM_025683:Rpe	4.05e-05
mm9	chr1	66862305	66862443	+	7.19	chr1-818	1	1795	1795	yes	mm9	chr1	66765816	66864169	-	1	NM_001122738:1110028C15Rik	6.66e-08
mm9	chr1	66862305	66862443	+	7.19	chr1-818	2	1795	1795	yes	mm9	chr1	66765816	66864169	-	1	NM_177645:1110028C15Rik	6.66e-08
mm9	chr1	66892780	66892918	+	6.08	chr1-2336	1	16992	16992	yes	mm9	chr1	66877426	66909841	-	1	NM_007381:Acadl	3.26e-06
mm9	chr1	67085559	67085697	+	4.36	chr1-528	1	182	-182	no	mm9	chr1	67047090	67085446	-	1	NM_021295:Lancl1	1.51e-05
mm9	chr1	67085559	67085697	+	4.36	chr1-528	2	182	-182	no	mm9	chr1	67047090	67085446	-	1	NM_001190985:Lancl1	1.51e-05
mm9	chr1	67085559	67085697	+	4.36	chr1-528	3	220	-220	no	mm9	chr1	67047090	67085408	-	1	NM_001190984:Lancl1	1.51e-05
mm9	chr1	67085948	67086086	+	7.19	chr1-359	1	571	-571	no	mm9	chr1	67047090	67085446	-	1	NM_021295:Lancl1	6.66e-08
mm9	chr1	67085948	67086086	+	7.19	chr1-359	2	571	-571	no	mm9	chr1	67047090	67085446	-	1	NM_001190985:Lancl1	6.66e-08
mm9	chr1	67085948	67086086	+	7.19	chr1-359	3	609	-609	no	mm9	chr1	67047090	67085408	-	1	NM_001190984:Lancl1	6.66e-08
mm9	chr1	67230438	67230576	+	4.03	chr1-819	1	60868	60868	yes	mm9	chr1	67169639	67277022	+	1	NM_001080809:Cps1	6.7e-05
mm9	chr1	67241892	67242030	+	4.03	chr1-1312	1	72322	72322	yes	mm9	chr1	67169639	67277022	+	1	NM_001080809:Cps1	6.7e-05
mm9	chr1	67318632	67318770	+	6.08	chr1-2340												3.26e-06
mm9	chr1	67352057	67352195	+	6.08	chr1-1313												3.26e-06
mm9	chr1	67529259	67529397	+	4.61	chr1-2341												4.05e-05
mm9	chr1	67541642	67541780	+	5.53	chr1-4296												2.01e-05
mm9	chr1	67770342	67770480	+	5.53	chr1-4299												2.01e-05
mm9	chr1	67841888	67842026	+	5.53	chr1-1315												2.01e-05
mm9	chr1	67882011	67882149	+	5.53	chr1-2343												2.01e-05
mm9	chr1	68078482	68078620	+	5.53	chr1-4301												2.01e-05
mm9	chr1	68105237	68105375	+	6.08	chr1-1316	1	1049327	1049327	yes	mm9	chr1	68086539	69154633	-	1	NM_010154:Erbb4	3.26e-06
mm9	chr1	68111431	68111569	+	5.53	chr1-4303	1	1043133	1043133	yes	mm9	chr1	68086539	69154633	-	1	NM_010154:Erbb4	2.01e-05
mm9	chr1	68186440	68186578	+	5.53	chr1-2344	1	968124	968124	yes	mm9	chr1	68086539	69154633	-	1	NM_010154:Erbb4	2.01e-05
mm9	chr1	68204397	68204535	+	5.53	chr1-2346	1	950167	950167	yes	mm9	chr1	68086539	69154633	-	1	NM_010154:Erbb4	2.01e-05
mm9	chr1	68236409	68236547	+	5.53	chr1-2347	1	918155	918155	yes	mm9	chr1	68086539	69154633	-	1	NM_010154:Erbb4	2.01e-05
mm9	chr1	68246888	68247026	+	6.08	chr1-2348	1	907676	907676	yes	mm9	chr1	68086539	69154633	-	1	NM_010154:Erbb4	3.26e-06
mm9	chr1	68313563	68313701	+	5.53	chr1-2350	1	841001	841001	yes	mm9	chr1	68086539	69154633	-	1	NM_010154:Erbb4	2.01e-05
mm9	chr1	68355553	68355691	+	6.08	chr1-2351	1	799011	799011	yes	mm9	chr1	68086539	69154633	-	1	NM_010154:Erbb4	3.26e-06
mm9	chr1	68416479	68416617	+	4.36	chr1-820	1	738085	738085	yes	mm9	chr1	68086539	69154633	-	1	NM_010154:Erbb4	1.51e-05
mm9	chr1	68430797	68430935	+	5.53	chr1-2352	1	723767	723767	yes	mm9	chr1	68086539	69154633	-	1	NM_010154:Erbb4	2.01e-05
mm9	chr1	68448838	68448976	+	5.53	chr1-2353	1	705726	705726	yes	mm9	chr1	68086539	69154633	-	1	NM_010154:Erbb4	2.01e-05
mm9	chr1	68467368	68467506	+	5.53	chr1-4309	1	687196	687196	yes	mm9	chr1	68086539	69154633	-	1	NM_010154:Erbb4	2.01e-05
mm9	chr1	68476054	68476192	+	5.53	chr1-4310	1	678510	678510	yes	mm9	chr1	68086539	69154633	-	1	NM_010154:Erbb4	2.01e-05
mm9	chr1	68558813	68558951	+	5.53	chr1-4311	1	595751	595751	yes	mm9	chr1	68086539	69154633	-	1	NM_010154:Erbb4	2.01e-05
mm9	chr1	68663325	68663463	+	6.64	chr1-1317	1	491239	491239	yes	mm9	chr1	68086539	69154633	-	1	NM_010154:Erbb4	4.85e-07
mm9	chr1	68745065	68745203	+	5.53	chr1-4317	1	409499	409499	yes	mm9	chr1	68086539	69154633	-	1	NM_010154:Erbb4	2.01e-05
mm9	chr1	68826774	68826912	+	4.75	chr1-154	1	327790	327790	yes	mm9	chr1	68086539	69154633	-	1	NM_010154:Erbb4	2.5e-07
mm9	chr1	68842245	68842383	+	6.08	chr1-1318	1	312319	312319	yes	mm9	chr1	68086539	69154633	-	1	NM_010154:Erbb4	3.26e-06
mm9	chr1	68896129	68896267	+	4.61	chr1-1319	1	258435	258435	yes	mm9	chr1	68086539	69154633	-	1	NM_010154:Erbb4	4.05e-05
mm9	chr1	69085805	69085943	+	4.61	chr1-4323	1	68759	68759	yes	mm9	chr1	68086539	69154633	-	1	NM_010154:Erbb4	4.05e-05
mm9	chr1	69108891	69109029	+	5.53	chr1-2355	1	45673	45673	yes	mm9	chr1	68086539	69154633	-	1	NM_010154:Erbb4	2.01e-05
mm9	chr1	69288535	69288673	+	4.19	chr1-155												5.48e-06
mm9	chr1	69293032	69293170	+	8.3	chr1-360												1.02e-09
mm9	chr1	69349144	69349282	+	5.45	chr1-823												1.43e-06
mm9	chr1	69397964	69398102	+	6.64	chr1-824												4.85e-07
mm9	chr1	69422218	69422356	+	6.64	chr1-1327												4.85e-07
mm9	chr1	69488570	69488708	+	6.64	chr1-1331												4.85e-07
mm9	chr1	69554023	69554161	+	5.87	chr1-529												2.4e-07
mm9	chr1	69575780	69575918	+	4.03	chr1-1332												6.7e-05
mm9	chr1	69619632	69619770	+	6.08	chr1-2368	1	112833	112833	yes	mm9	chr1	69577783	69732534	-	1	NM_011770:Ikzf2	3.26e-06
mm9	chr1	69632552	69632690	+	6.64	chr1-1333	1	99913	99913	yes	mm9	chr1	69577783	69732534	-	1	NM_011770:Ikzf2	4.85e-07
mm9	chr1	69732940	69733078	+	7.19	chr1-530	1	475	-475	no	mm9	chr1	69577783	69732534	-	1	NM_011770:Ikzf2	6.66e-08
mm9	chr1	69750117	69750255	+	6.08	chr1-826	1	17652	-17652	no	mm9	chr1	69577783	69732534	-	1	NM_011770:Ikzf2	3.26e-06
mm9	chr1	69774438	69774576	+	6.08	chr1-2369	1	41973	-41973	no	mm9	chr1	69577783	69732534	-	1	NM_011770:Ikzf2	3.26e-06
mm9	chr1	70043408	70043546	+	6.08	chr1-2371	1	45274	45274	yes	mm9	chr1	69998203	70771705	+	1	NM_025728:Spag16	3.26e-06
mm9	chr1	70043408	70043546	+	6.08	chr1-2371	2	169916	169916	yes	mm9	chr1	69873561	70771706	+	1	NM_029160:Spag16	3.26e-06
mm9	chr1	70192425	70192563	+	5.53	chr1-4356	1	194291	194291	yes	mm9	chr1	69998203	70771705	+	1	NM_025728:Spag16	2.01e-05
mm9	chr1	70192425	70192563	+	5.53	chr1-4356	2	318933	318933	yes	mm9	chr1	69873561	70771706	+	1	NM_029160:Spag16	2.01e-05
mm9	chr1	70339901	70340039	+	5.53	chr1-4359	1	341767	341767	yes	mm9	chr1	69998203	70771705	+	1	NM_025728:Spag16	2.01e-05
mm9	chr1	70339901	70340039	+	5.53	chr1-4359	2	466409	466409	yes	mm9	chr1	69873561	70771706	+	1	NM_029160:Spag16	2.01e-05
mm9	chr1	70344137	70344275	+	5.53	chr1-2372	1	346003	346003	yes	mm9	chr1	69998203	70771705	+	1	NM_025728:Spag16	2.01e-05
mm9	chr1	70344137	70344275	+	5.53	chr1-2372	2	470645	470645	yes	mm9	chr1	69873561	70771706	+	1	NM_029160:Spag16	2.01e-05
mm9	chr1	70366979	70367117	+	5.53	chr1-2373	1	368845	368845	yes	mm9	chr1	69998203	70771705	+	1	NM_025728:Spag16	2.01e-05
mm9	chr1	70366979	70367117	+	5.53	chr1-2373	2	493487	493487	yes	mm9	chr1	69873561	70771706	+	1	NM_029160:Spag16	2.01e-05
mm9	chr1	70404140	70404278	+	4.61	chr1-2374	1	406006	406006	yes	mm9	chr1	69998203	70771705	+	1	NM_025728:Spag16	4.05e-05
mm9	chr1	70404140	70404278	+	4.61	chr1-2374	2	530648	530648	yes	mm9	chr1	69873561	70771706	+	1	NM_029160:Spag16	4.05e-05
mm9	chr1	70617266	70617404	+	6.08	chr1-2375	1	619132	619132	yes	mm9	chr1	69998203	70771705	+	1	NM_025728:Spag16	3.26e-06
mm9	chr1	70617266	70617404	+	6.08	chr1-2375	2	743774	743774	yes	mm9	chr1	69873561	70771706	+	1	NM_029160:Spag16	3.26e-06
mm9	chr1	70720795	70720933	+	5.53	chr1-4367	1	51424	-51424	no	mm9	chr1	70772288	70931971	+	1	NM_177164:Vwc2l	2.01e-05
mm9	chr1	70720795	70720933	+	5.53	chr1-4367	2	722661	722661	yes	mm9	chr1	69998203	70771705	+	1	NM_025728:Spag16	2.01e-05
mm9	chr1	70720795	70720933	+	5.53	chr1-4367	3	847303	847303	yes	mm9	chr1	69873561	70771706	+	1	NM_029160:Spag16	2.01e-05
mm9	chr1	70867438	70867576	+	6.08	chr1-2376	1	95219	95219	yes	mm9	chr1	70772288	70931971	+	1	NM_177164:Vwc2l	3.26e-06
mm9	chr1	70958918	70959056	+	6.08	chr1-2378												3.26e-06
mm9	chr1	71040648	71040786	+	6.08	chr1-2379												3.26e-06
mm9	chr1	71060774	71060912	+	4.19	chr1-362	1	88703	88703	no	mm9	chr1	71074108	71149546	-	1	NM_007525:Bard1	5.48e-06
mm9	chr1	71264566	71264704	+	6.08	chr1-1339												3.26e-06
mm9	chr1	71336678	71336816	+	4.61	chr1-2383	1	124737	124737	yes	mm9	chr1	71289663	71461484	-	1	NM_175210:Abca12	4.05e-05
mm9	chr1	71398792	71398930	+	4.61	chr1-2384	1	62623	62623	yes	mm9	chr1	71289663	71461484	-	1	NM_175210:Abca12	4.05e-05
mm9	chr1	71444544	71444682	+	4.36	chr1-829	1	16871	16871	yes	mm9	chr1	71289663	71461484	-	1	NM_175210:Abca12	1.51e-05
mm9	chr1	71700216	71700354	+	5.45	chr1-363	1	377	377	yes	mm9	chr1	71699908	71709417	+	1	NR_040308:Apol7d	1.43e-06
mm9	chr1	71700216	71700354	+	5.45	chr1-363	2	540	-540	no	mm9	chr1	71632096	71699745	-	1	NM_010233:Fn1	1.43e-06
mm9	chr1	71738555	71738693	+	5.03	chr1-831	1	38716	38716	no	mm9	chr1	71699908	71709417	+	1	NR_040308:Apol7d	7.91e-06
mm9	chr1	71738555	71738693	+	5.03	chr1-831	2	38879	-38879	no	mm9	chr1	71632096	71699745	-	1	NM_010233:Fn1	7.91e-06
mm9	chr1	71770313	71770451	+	5.53	chr1-4392	1	70474	70474	no	mm9	chr1	71699908	71709417	+	1	NR_040308:Apol7d	2.01e-05
mm9	chr1	71770313	71770451	+	5.53	chr1-4392	2	70637	-70637	no	mm9	chr1	71632096	71699745	-	1	NM_010233:Fn1	2.01e-05
mm9	chr1	71802657	71802795	+	4.61	chr1-1342												4.05e-05
mm9	chr1	71860436	71860574	+	7.19	chr1-832	1	74180	-74180	no	mm9	chr1	71934685	71937778	+	1	NR_027658:Gm8883	6.66e-08
mm9	chr1	71860436	71860574	+	7.19	chr1-832	2	74180	-74180	no	mm9	chr1	71934685	71937778	+	1	NR_027659:Gm8883	6.66e-08
mm9	chr1	71866061	71866199	+	6.08	chr1-1344	1	68555	-68555	no	mm9	chr1	71934685	71937778	+	1	NR_027658:Gm8883	3.26e-06
mm9	chr1	71866061	71866199	+	6.08	chr1-1344	2	68555	-68555	no	mm9	chr1	71934685	71937778	+	1	NR_027659:Gm8883	3.26e-06
mm9	chr1	71878511	71878649	+	6.64	chr1-833	1	56105	-56105	no	mm9	chr1	71934685	71937778	+	1	NR_027658:Gm8883	4.85e-07
mm9	chr1	71878511	71878649	+	6.64	chr1-833	2	56105	-56105	no	mm9	chr1	71934685	71937778	+	1	NR_027659:Gm8883	4.85e-07
mm9	chr1	71933502	71933640	+	5.03	chr1-1347	1	1114	-1114	no	mm9	chr1	71934685	71937778	+	1	NR_027658:Gm8883	7.91e-06
mm9	chr1	71933502	71933640	+	5.03	chr1-1347	2	1114	-1114	no	mm9	chr1	71934685	71937778	+	1	NR_027659:Gm8883	7.91e-06
mm9	chr1	71939951	71940089	+	6.08	chr1-2394	1	5335	5335	no	mm9	chr1	71934685	71937778	+	1	NR_027658:Gm8883	3.26e-06
mm9	chr1	71939951	71940089	+	6.08	chr1-2394	2	5335	5335	no	mm9	chr1	71934685	71937778	+	1	NR_027659:Gm8883	3.26e-06
mm9	chr1	72009042	72009180	+	6.08	chr1-2397	1	42658	42658	yes	mm9	chr1	72005571	72051769	-	1	NR_040454:4933417E11Rik	3.26e-06
mm9	chr1	72054646	72054784	+	5.53	chr1-4403	1	2946	-2946	no	mm9	chr1	72005571	72051769	-	1	NR_040454:4933417E11Rik	2.01e-05
mm9	chr1	72060187	72060325	+	4.03	chr1-1348	1	8487	-8487	no	mm9	chr1	72005571	72051769	-	1	NR_040454:4933417E11Rik	6.7e-05
mm9	chr1	72116699	72116837	+	4.7	chr1-364	1	64999	-64999	no	mm9	chr1	72005571	72051769	-	1	NR_040454:4933417E11Rik	3.15e-06
mm9	chr1	72188691	72188829	+	6.08	chr1-2403	1	70121	70121	no	mm9	chr1	72205806	72258881	-	1	NM_001005423:Mreg	3.26e-06
mm9	chr1	72189892	72190030	+	5.03	chr1-835	1	68920	68920	no	mm9	chr1	72205806	72258881	-	1	NM_001005423:Mreg	7.91e-06
mm9	chr1	72300830	72300968	+	6.64	chr1-532	1	29989	29989	no	mm9	chr1	72305746	72330888	-	1	NM_023523:Pecr	4.85e-07
mm9	chr1	72300830	72300968	+	6.64	chr1-532	2	30047	-30047	no	mm9	chr1	72330946	72349569	+	1	NM_175564:Tmem169	4.85e-07
mm9	chr1	72300830	72300968	+	6.64	chr1-532	3	42018	-42018	no	mm9	chr1	72205806	72258881	-	1	NM_001005423:Mreg	4.85e-07
mm9	chr1	72413511	72413649	+	5.53	chr1-4411	1	59586	59586	yes	mm9	chr1	72353994	72441527	+	1	NM_009533:Xrcc5	2.01e-05
mm9	chr1	72413511	72413649	+	5.53	chr1-4411	2	82634	82634	no	mm9	chr1	72330946	72349569	+	1	NM_175564:Tmem169	2.01e-05
mm9	chr1	72413511	72413649	+	5.53	chr1-4411	3	82692	-82692	no	mm9	chr1	72305746	72330888	-	1	NM_023523:Pecr	2.01e-05
mm9	chr1	72446583	72446721	+	4.61	chr1-2409	1	92658	92658	no	mm9	chr1	72353994	72441527	+	1	NM_009533:Xrcc5	4.05e-05
mm9	chr1	72464806	72464944	+	5.53	chr1-4412												2.01e-05
mm9	chr1	72507441	72507579	+	6.08	chr1-2410	1	75628	75628	yes	mm9	chr1	72473685	72583138	-	1	NM_001045533:March4	3.26e-06
mm9	chr1	72615322	72615460	+	5.53	chr1-2411	1	14433	-14433	no	mm9	chr1	72629824	72683364	+	1	NM_018817:Smarcal1	2.01e-05
mm9	chr1	72624169	72624307	+	5.53	chr1-4414	1	5586	-5586	no	mm9	chr1	72629824	72683364	+	1	NM_018817:Smarcal1	2.01e-05
mm9	chr1	72629461	72629599	+	9.4	chr1-104	1	294	-294	no	mm9	chr1	72629824	72683364	+	1	NM_018817:Smarcal1	1.21e-11
mm9	chr1	72629943	72630081	+	5.51	chr1-16	1	188	188	yes	mm9	chr1	72629824	72683364	+	1	NM_018817:Smarcal1	1.33e-10
mm9	chr1	72705632	72705770	+	6.08	chr1-2412	1	41437	41437	yes	mm9	chr1	72689553	72747138	-	1	NM_176980:Ankar	3.26e-06
mm9	chr1	72705632	72705770	+	6.08	chr1-2412	2	52132	-52132	no	mm9	chr1	72757833	72760387	+	1	NM_009084:Rpl37a	3.26e-06
mm9	chr1	72716811	72716949	+	5.45	chr1-837	1	30258	30258	yes	mm9	chr1	72689553	72747138	-	1	NM_176980:Ankar	1.43e-06
mm9	chr1	72716811	72716949	+	5.45	chr1-837	2	40953	-40953	no	mm9	chr1	72757833	72760387	+	1	NM_009084:Rpl37a	1.43e-06
mm9	chr1	72752654	72752792	+	6.08	chr1-2413	1	5110	-5110	no	mm9	chr1	72757833	72760387	+	1	NM_009084:Rpl37a	3.26e-06
mm9	chr1	72752654	72752792	+	6.08	chr1-2413	2	5585	-5585	no	mm9	chr1	72689553	72747138	-	1	NM_176980:Ankar	3.26e-06
mm9	chr1	72757570	72757708	+	11.06	chr1-51	1	194	-194	no	mm9	chr1	72757833	72760387	+	1	NM_009084:Rpl37a	1.03e-14
mm9	chr1	72877724	72877862	+	5.03	chr1-1351	1	6740	6740	yes	mm9	chr1	72871053	72899045	+	1	NM_008342:Igfbp2	7.91e-06
mm9	chr1	72887591	72887729	+	6.08	chr1-2415	1	16607	16607	yes	mm9	chr1	72871053	72899045	+	1	NM_008342:Igfbp2	3.26e-06
mm9	chr1	73073100	73073238	+	6.08	chr1-4417	1	2010	2010	no	mm9	chr1	73071159	73072082	+	1	NR_038002:1700027A15Rik	3.26e-06
mm9	chr1	73133484	73133622	+	5.53	chr1-4418	1	62394	62394	no	mm9	chr1	73071159	73072082	+	1	NR_038002:1700027A15Rik	2.01e-05
mm9	chr1	73133484	73133622	+	5.53	chr1-4418	2	70944	70944	no	mm9	chr1	73062609	73072082	+	1	NR_038001:1700027A15Rik	2.01e-05
mm9	chr1	73133484	73133622	+	5.53	chr1-4418	3	71080	-71080	no	mm9	chr1	73061648	73062473	-	1	NM_009407:Tnp1	2.01e-05
mm9	chr1	73276377	73276515	+	5.53	chr1-4422												2.01e-05
mm9	chr1	73667125	73667263	+	4.61	chr1-2419	1	243846	243846	yes	mm9	chr1	73664954	73911040	-	1	NR_045311:6030407O03Rik	4.05e-05
mm9	chr1	73703343	73703481	+	6.08	chr1-1352	1	207628	207628	yes	mm9	chr1	73664954	73911040	-	1	NR_045311:6030407O03Rik	3.26e-06
mm9	chr1	73704214	73704352	+	5.87	chr1-533	1	206757	206757	yes	mm9	chr1	73664954	73911040	-	1	NR_045311:6030407O03Rik	2.4e-07
mm9	chr1	73897412	73897550	+	6.08	chr1-2423	1	13559	13559	yes	mm9	chr1	73664954	73911040	-	1	NR_045311:6030407O03Rik	3.26e-06
mm9	chr1	74138935	74139073	+	5.03	chr1-838	1	32017	32017	yes	mm9	chr1	73956804	74171021	-	1	NM_027884:Tns1	7.91e-06
mm9	chr1	74138935	74139073	+	5.03	chr1-838	2	33110	-33110	no	mm9	chr1	74172114	74194797	+	1	NM_001034060:Rufy4	7.91e-06
mm9	chr1	74138935	74139073	+	5.03	chr1-838	3	33110	-33110	no	mm9	chr1	74172114	74194804	+	1	NM_001170641:Rufy4	7.91e-06
mm9	chr1	74215166	74215304	+	5.53	chr1-2425	1	14668	14668	no	mm9	chr1	74200567	74207820	+	1	NM_009909:Cxcr2	2.01e-05
mm9	chr1	74225486	74225624	+	5.53	chr1-4437	1	15650	15650	no	mm9	chr1	74238359	74241205	-	1	NM_178241:Cxcr1	2.01e-05
mm9	chr1	74273793	74273931	+	4.19	chr1-366	1	9261	-9261	no	mm9	chr1	74283123	74314787	+	1	NM_029711:Arpc2	5.48e-06
mm9	chr1	74331095	74331233	+	6.08	chr1-4439	1	148	148	yes	mm9	chr1	74326413	74331312	-	1	NM_001190444:Aamp	3.26e-06
mm9	chr1	74331095	74331233	+	6.08	chr1-4439	2	148	148	yes	mm9	chr1	74326413	74331312	-	1	NM_146110:Aamp	3.26e-06
mm9	chr1	74351189	74351327	+	4.61	chr1-1353	1	348	-348	no	mm9	chr1	74334820	74350910	-	1	NM_027154:Tmbim1	4.05e-05
mm9	chr1	74351189	74351327	+	4.61	chr1-1353	2	19651	19651	yes	mm9	chr1	74331607	74400266	+	1	NM_001039509:Pnkd	4.05e-05
mm9	chr1	74378743	74378881	+	12.17	chr1-17	1	371	-371	no	mm9	chr1	74379183	74400266	+	1	NM_019999:Pnkd	7.22e-17
mm9	chr1	74378743	74378881	+	12.17	chr1-17	2	47205	47205	yes	mm9	chr1	74331607	74400266	+	1	NM_001039509:Pnkd	7.22e-17
mm9	chr1	74379257	74379395	+	8.85	chr1-157	1	143	143	yes	mm9	chr1	74379183	74400266	+	1	NM_019999:Pnkd	1.14e-10
mm9	chr1	74379257	74379395	+	8.85	chr1-157	2	47719	47719	yes	mm9	chr1	74331607	74400266	+	1	NM_001039509:Pnkd	1.14e-10
mm9	chr1	74433664	74433802	+	8.3	chr1-368	1	4449	-4449	no	mm9	chr1	74438182	74443859	+	1	NM_153088:Ctdsp1	1.02e-09
mm9	chr1	74462153	74462291	+	5.53	chr1-4442	1	6265	6265	yes	mm9	chr1	74455957	74482134	+	1	NM_009509:Vil1	2.01e-05
mm9	chr1	74481094	74481232	+	6.64	chr1-841	1	25206	25206	yes	mm9	chr1	74455957	74482134	+	1	NM_009509:Vil1	4.85e-07
mm9	chr1	74634103	74634241	+	4.61	chr1-842	1	430	430	yes	mm9	chr1	74611701	74634602	-	1	NM_029888:Zfp142	4.05e-05
mm9	chr1	74635274	74635412	+	5.53	chr1-4445	1	409	409	yes	mm9	chr1	74634934	74639017	+	1	NM_025784:Bcs1l	2.01e-05
mm9	chr1	74647514	74647652	+	5.71	chr1-158	1	388	388	yes	mm9	chr1	74640325	74647971	-	1	NM_021313:Rnf25	1.97e-08
mm9	chr1	74647514	74647652	+	5.71	chr1-158	2	445	-445	no	mm9	chr1	74648028	74683467	+	1	NM_175031:Stk36	1.97e-08
mm9	chr1	74707826	74707964	+	5.03	chr1-843	1	432	-432	no	mm9	chr1	74708327	74744547	+	1	NM_001014974:Ttll4	7.91e-06
mm9	chr1	74758907	74759045	+	5.37	chr1-159	1	1171	-1171	no	mm9	chr1	74760147	74784464	+	1	NM_024264:Cyp27a1	1.13e-07
mm9	chr1	74898871	74899009	+	5.53	chr1-4449	1	2662	-2662	no	mm9	chr1	74901602	74904306	+	1	NM_009872:Cdk5r2	2.01e-05
mm9	chr1	75121394	75121532	+	7.19	chr1-370	1	337	337	yes	mm9	chr1	75013919	75121800	-	1	NM_029342:Nhej1	6.66e-08
mm9	chr1	75121710	75121848	+	6.29	chr1-371	1	21	21	yes	mm9	chr1	75013919	75121800	-	1	NM_029342:Nhej1	3.77e-08
mm9	chr1	75165297	75165435	+	7.74	chr1-535	1	58	58	yes	mm9	chr1	75165308	75168200	+	1	NM_026846:Zfand2b	8.53e-09
mm9	chr1	75165297	75165435	+	7.74	chr1-535	2	147	147	yes	mm9	chr1	75165219	75168200	+	1	NM_001159905:Zfand2b	8.53e-09
mm9	chr1	75165297	75165435	+	7.74	chr1-535	3	147	147	yes	mm9	chr1	75165219	75168200	+	1	NM_001159906:Zfand2b	8.53e-09
mm9	chr1	75165711	75165849	+	6.64	chr1-1356	1	472	472	yes	mm9	chr1	75165308	75168200	+	1	NM_026846:Zfand2b	4.85e-07
mm9	chr1	75165711	75165849	+	6.64	chr1-1356	2	561	561	yes	mm9	chr1	75165219	75168200	+	1	NM_001159905:Zfand2b	4.85e-07
mm9	chr1	75165711	75165849	+	6.64	chr1-1356	3	561	561	yes	mm9	chr1	75165219	75168200	+	1	NM_001159906:Zfand2b	4.85e-07
mm9	chr1	75176393	75176531	+	6.08	chr1-1357	1	395	395	yes	mm9	chr1	75168214	75176857	-	1	NM_023732:Abcb6	3.26e-06
mm9	chr1	75188384	75188522	+	6.64	chr1-536	1	44	44	yes	mm9	chr1	75177439	75188497	-	1	NM_001003917:Atg9a	4.85e-07
mm9	chr1	75189571	75189709	+	4.7	chr1-537	1	932	932	yes	mm9	chr1	75188708	75195960	+	1	NM_026187:Ankzf1	3.15e-06
mm9	chr1	75189571	75189709	+	4.7	chr1-537	2	1143	-1143	no	mm9	chr1	75177439	75188497	-	1	NM_001003917:Atg9a	3.15e-06
mm9	chr1	75218284	75218422	+	7.74	chr1-539	1	1876	1876	yes	mm9	chr1	75216669	75220229	-	1	NM_001243091:A630095N17Rik	8.53e-09
mm9	chr1	75218284	75218422	+	7.74	chr1-539	2	2525	-2525	no	mm9	chr1	75211548	75215828	-	1	NM_009447:Tuba4a	8.53e-09
mm9	chr1	75218284	75218422	+	7.74	chr1-539	3	10315	10315	yes	mm9	chr1	75216669	75228668	-	1	NM_001243090:A630095N17Rik	8.53e-09
mm9	chr1	75232727	75232865	+	6.08	chr1-1358	1	201	-201	no	mm9	chr1	75232997	75242267	+	1	NM_178055:Dnajb2	3.26e-06
mm9	chr1	75232727	75232865	+	6.08	chr1-1358	2	201	-201	no	mm9	chr1	75232997	75242267	+	1	NM_001159884:Dnajb2	3.26e-06
mm9	chr1	75232727	75232865	+	6.08	chr1-1358	3	201	-201	no	mm9	chr1	75232997	75242267	+	1	NM_001159883:Dnajb2	3.26e-06
mm9	chr1	75232727	75232865	+	6.08	chr1-1358	4	201	-201	no	mm9	chr1	75232997	75242267	+	1	NM_020266:Dnajb2	3.26e-06
mm9	chr1	75233177	75233315	+	6.64	chr1-1359	1	30	-30	yes	mm9	chr1	75233276	75242267	+	1	NM_001159885:Dnajb2	4.85e-07
mm9	chr1	75233177	75233315	+	6.64	chr1-1359	2	249	249	yes	mm9	chr1	75232997	75242267	+	1	NM_178055:Dnajb2	4.85e-07
mm9	chr1	75233177	75233315	+	6.64	chr1-1359	3	249	249	yes	mm9	chr1	75232997	75242267	+	1	NM_001159884:Dnajb2	4.85e-07
mm9	chr1	75233177	75233315	+	6.64	chr1-1359	4	249	249	yes	mm9	chr1	75232997	75242267	+	1	NM_001159883:Dnajb2	4.85e-07
mm9	chr1	75233177	75233315	+	6.64	chr1-1359	5	249	249	yes	mm9	chr1	75232997	75242267	+	1	NM_020266:Dnajb2	4.85e-07
mm9	chr1	75248189	75248327	+	6.71	chr1-238	1	12525	12525	yes	mm9	chr1	75243615	75260783	-	1	NM_008985:Ptprn	5.57e-09
mm9	chr1	75248189	75248327	+	6.71	chr1-238	2	14982	14982	no	mm9	chr1	75233276	75242267	+	1	NM_001159885:Dnajb2	5.57e-09
mm9	chr1	75248189	75248327	+	6.71	chr1-238	3	15261	15261	no	mm9	chr1	75232997	75242267	+	1	NM_178055:Dnajb2	5.57e-09
mm9	chr1	75248189	75248327	+	6.71	chr1-238	4	15261	15261	no	mm9	chr1	75232997	75242267	+	1	NM_001159884:Dnajb2	5.57e-09
mm9	chr1	75248189	75248327	+	6.71	chr1-238	5	15261	15261	no	mm9	chr1	75232997	75242267	+	1	NM_001159883:Dnajb2	5.57e-09
mm9	chr1	75248189	75248327	+	6.71	chr1-238	6	15261	15261	no	mm9	chr1	75232997	75242267	+	1	NM_020266:Dnajb2	5.57e-09
mm9	chr1	75313404	75313542	+	5.45	chr1-372	1	119	119	yes	mm9	chr1	75305139	75313592	-	1	NM_016878:Dnpep	1.43e-06
mm9	chr1	75313404	75313542	+	5.45	chr1-372	2	739	739	yes	mm9	chr1	75305139	75314212	-	1	NM_001110831:Dnpep	1.43e-06
mm9	chr1	75314824	75314962	+	8.3	chr1-239	1	681	-681	no	mm9	chr1	75305139	75314212	-	1	NM_001110831:Dnpep	1.02e-09
mm9	chr1	75389514	75389652	+	6.08	chr1-2435	1	7076	-7076	no	mm9	chr1	75396659	75401140	+	1	NM_001173477:Speg	3.26e-06
mm9	chr1	75389514	75389652	+	6.08	chr1-2435	2	7399	7399	yes	mm9	chr1	75382184	75428879	+	1	NM_001085370:Speg	3.26e-06
mm9	chr1	75389514	75389652	+	6.08	chr1-2435	3	10895	10895	yes	mm9	chr1	75378688	75401140	+	1	NM_001085371:Speg	3.26e-06
mm9	chr1	75389514	75389652	+	6.08	chr1-2435	4	17712	17712	yes	mm9	chr1	75371871	75428881	+	1	NM_007463:Speg	3.26e-06
mm9	chr1	75432229	75432367	+	9.4	chr1-161	1	219	-219	no	mm9	chr1	75432517	75439751	+	1	NM_133708:Gmppa	1.21e-11
mm9	chr1	75518267	75518405	+	5.37	chr1-162	1	233	233	yes	mm9	chr1	75518103	75533910	+	1	NM_027886:Stk11ip	1.13e-07
mm9	chr1	75995133	75995271	+	5.53	chr1-4457												2.01e-05
mm9	chr1	76407447	76407585	+	5.53	chr1-4459	1	78191	-78191	no	mm9	chr1	76485707	76498603	+	1	NR_038013:Gm17751	2.01e-05
mm9	chr1	76407447	76407585	+	5.53	chr1-4459	2	78191	-78191	no	mm9	chr1	76485707	76498603	+	1	NR_038012:Gm17751	2.01e-05
mm9	chr1	76696491	76696629	+	5.53	chr1-4462												2.01e-05
mm9	chr1	76742143	76742281	+	5.45	chr1-847												1.43e-06
mm9	chr1	76917321	76917459	+	5.53	chr1-4463												2.01e-05
mm9	chr1	76940766	76940904	+	5.53	chr1-4464												2.01e-05
mm9	chr1	76944786	76944924	+	4.61	chr1-2438												4.05e-05
mm9	chr1	76979029	76979167	+	5.53	chr1-4466												2.01e-05
mm9	chr1	77109291	77109429	+	6.08	chr1-848												3.26e-06
mm9	chr1	77214562	77214700	+	5.53	chr1-2439												2.01e-05
mm9	chr1	77254566	77254704	+	4.61	chr1-2440												4.05e-05
mm9	chr1	77330086	77330224	+	6.64	chr1-1360												4.85e-07
mm9	chr1	77487123	77487261	+	6.08	chr1-1361	1	24471	24471	yes	mm9	chr1	77363759	77511663	-	1	NM_007936:Epha4	3.26e-06
mm9	chr1	77512464	77512602	+	5.45	chr1-850	1	870	-870	no	mm9	chr1	77363759	77511663	-	1	NM_007936:Epha4	1.43e-06
mm9	chr1	77513204	77513342	+	4.61	chr1-1362	1	1610	-1610	no	mm9	chr1	77363759	77511663	-	1	NM_007936:Epha4	4.05e-05
mm9	chr1	77626630	77626768	+	6.64	chr1-1364												4.85e-07
mm9	chr1	77732068	77732206	+	5.87	chr1-373												2.4e-07
mm9	chr1	77741180	77741318	+	4.03	chr1-4475												6.7e-05
mm9	chr1	77765089	77765227	+	5.03	chr1-1365												7.91e-06
mm9	chr1	77827646	77827784	+	4.03	chr1-851												6.7e-05
mm9	chr1	77883770	77883908	+	5.53	chr1-2442												2.01e-05
mm9	chr1	78092184	78092322	+	5.53	chr1-2445												2.01e-05
mm9	chr1	78264582	78264720	+	5.53	chr1-4478	1	42269	-42269	no	mm9	chr1	78306920	78416861	+	1	NM_001004173:Sgpp2	2.01e-05
mm9	chr1	78432481	78432619	+	5.87	chr1-374	1	52871	52871	yes	mm9	chr1	78421410	78485421	-	1	NM_011811:Farsb	2.4e-07
mm9	chr1	78432481	78432619	+	5.87	chr1-374	2	75084	-75084	no	mm9	chr1	78507634	78534748	+	1	NM_026713:Mogat1	2.4e-07
mm9	chr1	78484881	78485019	+	7.74	chr1-541	1	471	471	yes	mm9	chr1	78421410	78485421	-	1	NM_011811:Farsb	8.53e-09
mm9	chr1	78485864	78486002	+	7.72	chr1-18	1	512	-512	no	mm9	chr1	78421410	78485421	-	1	NM_011811:Farsb	1.81e-13
mm9	chr1	78590557	78590695	+	6.08	chr1-2446	1	63773	-63773	no	mm9	chr1	78654399	78664176	+	1	NM_001001981:Utp14b	3.26e-06
mm9	chr1	78590557	78590695	+	6.08	chr1-2446	2	63773	-63773	no	mm9	chr1	78654399	78704318	+	1	NM_001136222:Acsl3	3.26e-06
mm9	chr1	78590557	78590695	+	6.08	chr1-2446	3	63773	-63773	no	mm9	chr1	78654399	78704318	+	1	NM_028817:Acsl3	3.26e-06
mm9	chr1	78590557	78590695	+	6.08	chr1-2446	4	63773	-63773	no	mm9	chr1	78654399	78704318	+	1	NM_001033606:Acsl3	3.26e-06
mm9	chr1	78590557	78590695	+	6.08	chr1-2446	5	64388	-64388	no	mm9	chr1	78655014	78664176	+	1	NM_001136226:Utp14b	3.26e-06
mm9	chr1	78590557	78590695	+	6.08	chr1-2446	6	82992	82992	no	mm9	chr1	78507634	78534748	+	1	NM_026713:Mogat1	3.26e-06
mm9	chr1	78617723	78617861	+	4.03	chr1-542	1	36607	-36607	no	mm9	chr1	78654399	78664176	+	1	NM_001001981:Utp14b	6.7e-05
mm9	chr1	78617723	78617861	+	4.03	chr1-542	2	36607	-36607	no	mm9	chr1	78654399	78704318	+	1	NM_001136222:Acsl3	6.7e-05
mm9	chr1	78617723	78617861	+	4.03	chr1-542	3	36607	-36607	no	mm9	chr1	78654399	78704318	+	1	NM_028817:Acsl3	6.7e-05
mm9	chr1	78617723	78617861	+	4.03	chr1-542	4	36607	-36607	no	mm9	chr1	78654399	78704318	+	1	NM_001033606:Acsl3	6.7e-05
mm9	chr1	78617723	78617861	+	4.03	chr1-542	5	37222	-37222	no	mm9	chr1	78655014	78664176	+	1	NM_001136226:Utp14b	6.7e-05
mm9	chr1	78898607	78898745	+	6.08	chr1-1367	1	85153	85153	no	mm9	chr1	78813523	78816600	+	1	NM_021342:Kcne4	3.26e-06
mm9	chr1	78934399	78934537	+	5.53	chr1-2449												2.01e-05
mm9	chr1	79126322	79126460	+	5.53	chr1-1368												2.01e-05
mm9	chr1	79137815	79137953	+	6.64	chr1-1369												4.85e-07
mm9	chr1	79184597	79184735	+	6.64	chr1-852												4.85e-07
mm9	chr1	79192589	79192727	+	7.19	chr1-1370												6.66e-08
mm9	chr1	79342883	79343021	+	6.64	chr1-2450	1	93713	93713	no	mm9	chr1	79431243	79436665	-	1	NM_009129:Scg2	4.85e-07
mm9	chr1	79527182	79527320	+	5.53	chr1-2451	1	90586	-90586	no	mm9	chr1	79431243	79436665	-	1	NM_009129:Scg2	2.01e-05
mm9	chr1	79539914	79540052	+	5.53	chr1-2452												2.01e-05
mm9	chr1	79564121	79564259	+	5.53	chr1-4490												2.01e-05
mm9	chr1	79579098	79579236	+	6.08	chr1-1371	1	89380	89380	no	mm9	chr1	79603450	79668547	-	1	NM_183027:Ap1s3	3.26e-06
mm9	chr1	79593134	79593272	+	5.03	chr1-1372	1	75344	75344	no	mm9	chr1	79603450	79668547	-	1	NM_183027:Ap1s3	7.91e-06
mm9	chr1	79668911	79669049	+	4.7	chr1-544	1	433	-433	no	mm9	chr1	79603450	79668547	-	1	NM_183027:Ap1s3	3.15e-06
mm9	chr1	79688159	79688297	+	5.53	chr1-4495	1	19681	-19681	no	mm9	chr1	79603450	79668547	-	1	NM_183027:Ap1s3	2.01e-05
mm9	chr1	79772351	79772489	+	7.19	chr1-545	1	172	-172	no	mm9	chr1	79772592	79778020	+	1	NM_001081210:Mrpl44	6.66e-08
mm9	chr1	79819315	79819453	+	5.53	chr1-4497	1	35856	35856	yes	mm9	chr1	79790895	79855240	-	1	NM_009255:Serpine2	2.01e-05
mm9	chr1	79819315	79819453	+	5.53	chr1-4497	2	46792	46792	no	mm9	chr1	79772592	79778020	+	1	NM_001081210:Mrpl44	2.01e-05
mm9	chr1	79820532	79820670	+	6.08	chr1-2454	1	34639	34639	yes	mm9	chr1	79790895	79855240	-	1	NM_009255:Serpine2	3.26e-06
mm9	chr1	79820532	79820670	+	6.08	chr1-2454	2	48009	48009	no	mm9	chr1	79772592	79778020	+	1	NM_001081210:Mrpl44	3.26e-06
mm9	chr1	79899791	79899929	+	5.53	chr1-2455	1	44620	-44620	no	mm9	chr1	79790895	79855240	-	1	NM_009255:Serpine2	2.01e-05
mm9	chr1	80021543	80021681	+	4.61	chr1-2456												4.05e-05
mm9	chr1	80173959	80174097	+	4.61	chr1-2457	1	36491	36491	no	mm9	chr1	80195273	80210519	-	1	NM_173425:Fam124b	4.05e-05
mm9	chr1	80246001	80246139	+	6.08	chr1-2458	1	35551	-35551	no	mm9	chr1	80195273	80210519	-	1	NM_173425:Fam124b	3.26e-06
mm9	chr1	80249496	80249634	+	4.36	chr1-854	1	39046	-39046	no	mm9	chr1	80195273	80210519	-	1	NM_173425:Fam124b	1.51e-05
mm9	chr1	80337793	80337931	+	6.08	chr1-1373	1	857	-857	no	mm9	chr1	80263392	80337005	-	1	NM_016716:Cul3	3.26e-06
mm9	chr1	80340104	80340242	+	7.19	chr1-855	1	3168	-3168	no	mm9	chr1	80263392	80337005	-	1	NM_016716:Cul3	6.66e-08
mm9	chr1	80475465	80475603	+	5.53	chr1-4504	1	33028	33028	no	mm9	chr1	80442506	80472235	+	1	NR_040460:1700016L21Rik	2.01e-05
mm9	chr1	80525640	80525778	+	6.08	chr1-1374	1	83203	83203	no	mm9	chr1	80442506	80472235	+	1	NR_040460:1700016L21Rik	3.26e-06
mm9	chr1	80525640	80525778	+	6.08	chr1-1374	2	229419	229419	yes	mm9	chr1	80497647	80755128	-	1	NM_175291:Dock10	3.26e-06
mm9	chr1	80538246	80538384	+	6.08	chr1-1375	1	95809	95809	no	mm9	chr1	80442506	80472235	+	1	NR_040460:1700016L21Rik	3.26e-06
mm9	chr1	80538246	80538384	+	6.08	chr1-1375	2	216813	216813	yes	mm9	chr1	80497647	80755128	-	1	NM_175291:Dock10	3.26e-06
mm9	chr1	80622981	80623119	+	5.53	chr1-4507	1	132078	132078	yes	mm9	chr1	80497647	80755128	-	1	NM_175291:Dock10	2.01e-05
mm9	chr1	80694900	80695038	+	6.64	chr1-1376	1	60159	60159	yes	mm9	chr1	80497647	80755128	-	1	NM_175291:Dock10	4.85e-07
mm9	chr1	80862586	80862724	+	5.53	chr1-4508												2.01e-05
mm9	chr1	80885679	80885817	+	6.08	chr1-2464												3.26e-06
mm9	chr1	80906533	80906671	+	6.64	chr1-856												4.85e-07
mm9	chr1	80927282	80927420	+	5.53	chr1-2465												2.01e-05
mm9	chr1	81092821	81092959	+	6.08	chr1-2467	1	18999	18999	yes	mm9	chr1	81073891	81268226	+	1	NM_172849:9430031J16Rik	3.26e-06
mm9	chr1	81202641	81202779	+	5.53	chr1-4510	1	128819	128819	yes	mm9	chr1	81073891	81268226	+	1	NM_172849:9430031J16Rik	2.01e-05
mm9	chr1	81311128	81311266	+	6.08	chr1-2468												3.26e-06
mm9	chr1	81403533	81403671	+	7.74	chr1-375												8.53e-09
mm9	chr1	81576181	81576319	+	4.19	chr1-163												5.48e-06
mm9	chr1	81614196	81614334	+	5.03	chr1-859												7.91e-06
mm9	chr1	81632657	81632795	+	5.03	chr1-1379												7.91e-06
mm9	chr1	81648664	81648802	+	6.08	chr1-860												3.26e-06
mm9	chr1	81663588	81663726	+	5.53	chr1-4521												2.01e-05
mm9	chr1	81684139	81684277	+	6.08	chr1-2475												3.26e-06
mm9	chr1	81694726	81694864	+	6.08	chr1-2476												3.26e-06
mm9	chr1	81715027	81715165	+	7.19	chr1-862												6.66e-08
mm9	chr1	81806206	81806344	+	5.53	chr1-2483												2.01e-05
mm9	chr1	81808777	81808915	+	6.08	chr1-2484												3.26e-06
mm9	chr1	82042246	82042384	+	4.03	chr1-1387												6.7e-05
mm9	chr1	82113223	82113361	+	4.36	chr1-864												1.51e-05
mm9	chr1	82157633	82157771	+	6.64	chr1-1390												4.85e-07
mm9	chr1	82186401	82186539	+	5.03	chr1-105												4.91e-08
mm9	chr1	82231815	82231953	+	5.53	chr1-2498	1	56130	56130	yes	mm9	chr1	82229679	82288014	-	1	NM_010570:Irs1	2.01e-05
mm9	chr1	82231815	82231953	+	5.53	chr1-2498	2	81269	-81269	no	mm9	chr1	82313153	82441941	+	1	NM_029777:Rhbdd1	2.01e-05
mm9	chr1	82312826	82312964	+	6.71	chr1-41	1	258	-258	no	mm9	chr1	82313153	82441941	+	1	NM_029777:Rhbdd1	7.4e-11
mm9	chr1	82407211	82407349	+	5.53	chr1-4554	1	71657	71657	yes	mm9	chr1	82335623	82441941	+	1	NM_001122685:Rhbdd1	2.01e-05
mm9	chr1	82407211	82407349	+	5.53	chr1-4554	2	94127	94127	yes	mm9	chr1	82313153	82441941	+	1	NM_029777:Rhbdd1	2.01e-05
mm9	chr1	82782115	82782253	+	4.03	chr1-1392	1	17153	-17153	no	mm9	chr1	82753223	82765031	-	1	NM_025453:Tm4sf20	6.7e-05
mm9	chr1	82823323	82823461	+	5.03	chr1-1393	1	12665	-12665	no	mm9	chr1	82836057	82892850	+	1	NM_010472:Agfg1	7.91e-06
mm9	chr1	82993831	82993969	+	6.08	chr1-1396	1	41123	41123	no	mm9	chr1	83009097	83035023	-	1	NM_030556:Slc19a3	3.26e-06
mm9	chr1	83019521	83019659	+	6.64	chr1-1397	1	15433	15433	yes	mm9	chr1	83009097	83035023	-	1	NM_030556:Slc19a3	4.85e-07
mm9	chr1	83075824	83075962	+	6.64	chr1-1398	1	37447	-37447	no	mm9	chr1	83113340	83115742	+	1	NM_001159738:Ccl20	4.85e-07
mm9	chr1	83075824	83075962	+	6.64	chr1-1398	2	37447	-37447	no	mm9	chr1	83113340	83115742	+	1	NM_016960:Ccl20	4.85e-07
mm9	chr1	83075824	83075962	+	6.64	chr1-1398	3	40870	-40870	no	mm9	chr1	83009097	83035023	-	1	NM_030556:Slc19a3	4.85e-07
mm9	chr1	83122893	83123031	+	5.53	chr1-4564	1	9622	9622	no	mm9	chr1	83113340	83115742	+	1	NM_001159738:Ccl20	2.01e-05
mm9	chr1	83122893	83123031	+	5.53	chr1-4564	2	9622	9622	no	mm9	chr1	83113340	83115742	+	1	NM_016960:Ccl20	2.01e-05
mm9	chr1	83151590	83151728	+	7.19	chr1-866	1	4677	-4677	no	mm9	chr1	83156336	83207147	+	1	NM_027725:Wdr69	6.66e-08
mm9	chr1	83151590	83151728	+	7.19	chr1-866	2	4677	-4677	no	mm9	chr1	83156336	83207147	+	1	NR_027636:Wdr69	6.66e-08
mm9	chr1	83204996	83205134	+	6.64	chr1-867	1	48729	48729	yes	mm9	chr1	83156336	83207147	+	1	NM_027725:Wdr69	4.85e-07
mm9	chr1	83204996	83205134	+	6.64	chr1-867	2	48729	48729	yes	mm9	chr1	83156336	83207147	+	1	NR_027636:Wdr69	4.85e-07
mm9	chr1	83217646	83217784	+	5.53	chr1-4566	1	61379	61379	no	mm9	chr1	83156336	83207147	+	1	NM_027725:Wdr69	2.01e-05
mm9	chr1	83217646	83217784	+	5.53	chr1-4566	2	61379	61379	no	mm9	chr1	83156336	83207147	+	1	NR_027636:Wdr69	2.01e-05
mm9	chr1	83384285	83384423	+	6.08	chr1-2506	1	20421	20421	yes	mm9	chr1	83252355	83404775	-	1	NM_172430:Sphkap	3.26e-06
mm9	chr1	83391078	83391216	+	5.53	chr1-4568	1	13628	13628	yes	mm9	chr1	83252355	83404775	-	1	NM_172430:Sphkap	2.01e-05
mm9	chr1	83645253	83645391	+	7.74	chr1-547												8.53e-09
mm9	chr1	83704974	83705112	+	5.53	chr1-4574												2.01e-05
mm9	chr1	83968328	83968466	+	7.19	chr1-868												6.66e-08
mm9	chr1	84174611	84174749	+	6.08	chr1-1400	1	106540	106540	yes	mm9	chr1	84032867	84281220	-	1	NM_001003948:Pid1	3.26e-06
mm9	chr1	84207767	84207905	+	5.53	chr1-4576	1	73384	73384	yes	mm9	chr1	84032867	84281220	-	1	NM_001003948:Pid1	2.01e-05
mm9	chr1	84445544	84445682	+	6.08	chr1-2507	1	247183	247183	yes	mm9	chr1	84366413	84692796	-	1	NM_152915:Dner	3.26e-06
mm9	chr1	84788510	84788648	+	6.08	chr1-1401	1	47300	47300	yes	mm9	chr1	84717763	84835879	-	1	NM_133975:Trip12	3.26e-06
mm9	chr1	84788510	84788648	+	6.08	chr1-1401	2	47836	-47836	no	mm9	chr1	84836415	84897061	+	1	NM_025386:Fbxo36	3.26e-06
mm9	chr1	84836213	84836351	+	5.37	chr1-164	1	133	-133	no	mm9	chr1	84836415	84897061	+	1	NM_025386:Fbxo36	1.13e-07
mm9	chr1	84836706	84836844	+	4.36	chr1-869	1	360	360	yes	mm9	chr1	84836415	84897061	+	1	NM_025386:Fbxo36	1.51e-05
mm9	chr1	84861089	84861227	+	6.64	chr1-1403	1	24743	24743	yes	mm9	chr1	84836415	84897061	+	1	NM_025386:Fbxo36	4.85e-07
mm9	chr1	84861089	84861227	+	6.64	chr1-1403	2	25279	-25279	no	mm9	chr1	84717763	84835879	-	1	NM_133975:Trip12	4.85e-07
mm9	chr1	84868879	84869017	+	5.45	chr1-871	1	32533	32533	yes	mm9	chr1	84836415	84897061	+	1	NM_025386:Fbxo36	1.43e-06
mm9	chr1	84868879	84869017	+	5.45	chr1-871	2	33069	-33069	no	mm9	chr1	84717763	84835879	-	1	NM_133975:Trip12	1.43e-06
mm9	chr1	87633510	87633648	+	4.03	chr1-1418	1	398	-398	no	mm9	chr1	87613657	87633181	-	1	NM_177055:A630001G21Rik	6.7e-05
mm9	chr1	87643265	87643403	+	6.64	chr1-1419	1	10153	-10153	no	mm9	chr1	87613657	87633181	-	1	NM_177055:A630001G21Rik	4.85e-07
mm9	chr1	87680570	87680708	+	5.53	chr1-2520	1	9382	-9382	no	mm9	chr1	87690021	87748152	+	1	NM_133781:Cab39	2.01e-05
mm9	chr1	87687211	87687349	+	4.61	chr1-2521	1	2741	-2741	no	mm9	chr1	87690021	87748152	+	1	NM_133781:Cab39	4.05e-05
mm9	chr1	87688583	87688721	+	5.53	chr1-4596	1	1369	-1369	no	mm9	chr1	87690021	87748152	+	1	NM_133781:Cab39	2.01e-05
mm9	chr1	87689660	87689798	+	7.19	chr1-2522	1	292	-292	no	mm9	chr1	87690021	87748152	+	1	NM_133781:Cab39	6.66e-08
mm9	chr1	87888167	87888305	+	5.53	chr1-2527	1	30280	-30280	no	mm9	chr1	87918516	87921244	+	1	NM_027029:Spata3	2.01e-05
mm9	chr1	87888167	87888305	+	5.53	chr1-2527	2	30280	-30280	no	mm9	chr1	87918516	87923753	+	1	NM_028647:Spata3	2.01e-05
mm9	chr1	87888167	87888305	+	5.53	chr1-2527	3	30280	-30280	no	mm9	chr1	87918516	87926533	+	1	NM_001122732:Spata3	2.01e-05
mm9	chr1	87888167	87888305	+	5.53	chr1-2527	4	30280	-30280	no	mm9	chr1	87918516	87926533	+	1	NM_027300:Spata3	2.01e-05
mm9	chr1	87888167	87888305	+	5.53	chr1-2527	5	30606	-30606	no	mm9	chr1	87836111	87857630	-	1	NM_001033290:Gpr55	2.01e-05
mm9	chr1	87937046	87937184	+	5.03	chr1-1421	1	5322	-5322	no	mm9	chr1	87942437	87952031	+	1	NM_001144993:2810459M11Rik	7.91e-06
mm9	chr1	87937046	87937184	+	5.03	chr1-1421	2	5322	-5322	no	mm9	chr1	87942437	87952031	+	1	NM_001144992:2810459M11Rik	7.91e-06
mm9	chr1	87953400	87953538	+	5.87	chr1-561	1	7724	-7724	no	mm9	chr1	87961193	88035870	+	1	NM_027357:Psmd1	2.4e-07
mm9	chr1	87953400	87953538	+	5.87	chr1-561	2	11032	11032	no	mm9	chr1	87942437	87952031	+	1	NM_001144993:2810459M11Rik	2.4e-07
mm9	chr1	87953400	87953538	+	5.87	chr1-561	3	11032	11032	no	mm9	chr1	87942437	87952031	+	1	NM_001144992:2810459M11Rik	2.4e-07
mm9	chr1	87960972	87961110	+	6.08	chr1-1423	1	152	-152	no	mm9	chr1	87961193	88035870	+	1	NM_027357:Psmd1	3.26e-06
mm9	chr1	87961316	87961454	+	4.61	chr1-2528	1	192	192	yes	mm9	chr1	87961193	88035870	+	1	NM_027357:Psmd1	4.05e-05
mm9	chr1	88258946	88259084	+	5.53	chr1-1424	1	2867	2867	yes	mm9	chr1	88256148	88264539	+	1	NR_015507:C130036L24Rik	2.01e-05
mm9	chr1	88258946	88259084	+	5.53	chr1-1424	2	2985	-2985	no	mm9	chr1	88241293	88256030	-	1	NM_010880:Ncl	2.01e-05
mm9	chr1	88294663	88294801	+	5.53	chr1-2532	1	10016	-10016	no	mm9	chr1	88282899	88284716	-	1	NM_010341:Nmur1	2.01e-05
mm9	chr1	88305885	88306023	+	6.08	chr1-2533	1	16949	-16949	no	mm9	chr1	88322903	88324624	+	1	NM_027966:1700019O17Rik	3.26e-06
mm9	chr1	88305885	88306023	+	6.08	chr1-2533	2	21238	-21238	no	mm9	chr1	88282899	88284716	-	1	NM_010341:Nmur1	3.26e-06
mm9	chr1	88419209	88419347	+	9.96	chr1-110	1	4032	-4032	no	mm9	chr1	88423310	88427273	+	1	NM_008972:Ptma	1.21e-12
mm9	chr1	88479231	88479369	+	5.03	chr1-878	1	224	-224	no	mm9	chr1	88439589	88479076	-	1	NM_008801:Pde6d	7.91e-06
mm9	chr1	88479856	88479994	+	6.64	chr1-1428	1	849	-849	no	mm9	chr1	88439589	88479076	-	1	NM_008801:Pde6d	4.85e-07
mm9	chr1	88681498	88681636	+	5.03	chr1-1432	1	81189	81189	yes	mm9	chr1	88600378	88946672	+	1	NM_001172157:Dis3l2	7.91e-06
mm9	chr1	88681498	88681636	+	5.03	chr1-1432	2	81189	81189	yes	mm9	chr1	88600378	88946672	+	1	NM_153530:Dis3l2	7.91e-06
mm9	chr1	88998559	88998697	+	6.64	chr1-1433	1	447	-447	no	mm9	chr1	88994576	88998181	-	1	NM_001081082:Alpi	4.85e-07
mm9	chr1	89150335	89150473	+	6.08	chr1-2545	1	10534	-10534	no	mm9	chr1	89160938	89207366	+	1	NM_028889:Efhd1	3.26e-06
mm9	chr1	89279485	89279623	+	6.08	chr1-1436	1	11750	11750	no	mm9	chr1	89282858	89291304	-	1	NM_001110227:Kcnj13	3.26e-06
mm9	chr1	89279485	89279623	+	6.08	chr1-1436	2	55951	55951	yes	mm9	chr1	89223603	89347385	+	1	NM_001110212:Gigyf2	3.26e-06
mm9	chr1	89279485	89279623	+	6.08	chr1-1436	3	55982	55982	yes	mm9	chr1	89223572	89347385	+	1	NM_146112:Gigyf2	3.26e-06
mm9	chr1	89369764	89369902	+	5.53	chr1-4619	1	2995	2995	yes	mm9	chr1	89366838	89372034	+	1	NM_028473:3110079O15Rik	2.01e-05
mm9	chr1	89421222	89421360	+	6.08	chr1-2548	1	14354	-14354	no	mm9	chr1	89373403	89406937	-	1	NM_019867:Ngef	3.26e-06
mm9	chr1	89421222	89421360	+	6.08	chr1-2548	2	49154	49154	yes	mm9	chr1	89373403	89470445	-	1	NM_001111314:Ngef	3.26e-06
mm9	chr1	89652049	89652187	+	5.87	chr1-562	1	467	-467	no	mm9	chr1	89652585	89689003	+	1	NM_001205392:Atg16l1	2.4e-07
mm9	chr1	89652049	89652187	+	5.87	chr1-562	2	467	-467	no	mm9	chr1	89652585	89689003	+	1	NM_001205391:Atg16l1	2.4e-07
mm9	chr1	89652049	89652187	+	5.87	chr1-562	3	467	-467	no	mm9	chr1	89652585	89689003	+	1	NM_029846:Atg16l1	2.4e-07
mm9	chr1	89736919	89737057	+	4.36	chr1-881	1	12873	-12873	no	mm9	chr1	89749861	89841064	+	1	NM_177646:Dgkd	1.51e-05
mm9	chr1	89736919	89737057	+	4.36	chr1-881	2	36734	36734	yes	mm9	chr1	89700254	89741732	+	1	NM_009118:Sag	1.51e-05
mm9	chr1	89743500	89743638	+	5.53	chr1-2549	1	6292	-6292	no	mm9	chr1	89749861	89841064	+	1	NM_177646:Dgkd	2.01e-05
mm9	chr1	89797468	89797606	+	6.64	chr1-1437	1	47676	47676	yes	mm9	chr1	89749861	89841064	+	1	NM_177646:Dgkd	4.85e-07
mm9	chr1	89904639	89904777	+	6.64	chr1-882	1	418	418	yes	mm9	chr1	89841695	89905126	-	1	NM_001198573:Usp40	4.85e-07
mm9	chr1	89904639	89904777	+	6.64	chr1-882	2	418	418	yes	mm9	chr1	89841695	89905126	-	1	NM_001033291:Usp40	4.85e-07
mm9	chr1	89905278	89905416	+	11.61	chr1-30	1	221	-221	no	mm9	chr1	89841695	89905126	-	1	NM_001198573:Usp40	8.81e-16
mm9	chr1	89905278	89905416	+	11.61	chr1-30	2	221	-221	no	mm9	chr1	89841695	89905126	-	1	NM_001033291:Usp40	8.81e-16
mm9	chr1	90174571	90174709	+	4.47	chr1-2	1	486	-486	no	mm9	chr1	90155430	90174154	-	1	NM_198652:Hjurp	1.89e-19
mm9	chr1	90174571	90174709	+	4.47	chr1-2	2	508	-508	no	mm9	chr1	90161402	90174132	-	1	NM_172505:A730008H23Rik	1.89e-19
mm9	chr1	90372550	90372688	+	6.71	chr1-264	1	34022	34022	no	mm9	chr1	90396445	90406641	-	1	NM_008132:Glrp1	5.57e-09
mm9	chr1	90424526	90424664	+	4.03	chr1-896	1	17954	-17954	no	mm9	chr1	90396445	90406641	-	1	NM_008132:Glrp1	6.7e-05
mm9	chr1	90424526	90424664	+	4.03	chr1-896	2	23496	-23496	no	mm9	chr1	90448091	90458741	+	1	NR_037971:Gm19589	6.7e-05
mm9	chr1	90426613	90426751	+	4.03	chr1-4648	1	20041	-20041	no	mm9	chr1	90396445	90406641	-	1	NM_008132:Glrp1	6.7e-05
mm9	chr1	90426613	90426751	+	4.03	chr1-4648	2	21409	-21409	no	mm9	chr1	90448091	90458741	+	1	NR_037971:Gm19589	6.7e-05
mm9	chr1	90519769	90519907	+	6.08	chr1-2569	1	71747	71747	no	mm9	chr1	90448091	90458741	+	1	NR_037971:Gm19589	3.26e-06
mm9	chr1	90519769	90519907	+	6.08	chr1-2569	2	78928	78928	no	mm9	chr1	90594800	90598766	-	1	NM_177305:Arl4c	3.26e-06
mm9	chr1	90559673	90559811	+	5.45	chr1-577	1	39024	39024	no	mm9	chr1	90594800	90598766	-	1	NM_177305:Arl4c	1.43e-06
mm9	chr1	90560055	90560193	+	4.03	chr1-4653	1	38642	38642	no	mm9	chr1	90594800	90598766	-	1	NM_177305:Arl4c	6.7e-05
mm9	chr1	90602783	90602921	+	4.36	chr1-578	1	4086	-4086	no	mm9	chr1	90594800	90598766	-	1	NM_177305:Arl4c	1.51e-05
mm9	chr1	90757816	90757954	+	6.08	chr1-1465												3.26e-06
mm9	chr1	90796740	90796878	+	4.03	chr1-1467												6.7e-05
mm9	chr1	90825919	90826057	+	5.87	chr1-393	1	86699	-86699	no	mm9	chr1	90912687	90918785	+	1	NR_040471:1700067G17Rik	2.4e-07
mm9	chr1	90912427	90912565	+	6.64	chr1-1468	1	191	-191	no	mm9	chr1	90912687	90918785	+	1	NR_040471:1700067G17Rik	4.85e-07
mm9	chr1	90916309	90916447	+	6.08	chr1-2572	1	3691	3691	yes	mm9	chr1	90912687	90918785	+	1	NR_040471:1700067G17Rik	3.26e-06
mm9	chr1	90935305	90935443	+	5.53	chr1-4659	1	22687	22687	no	mm9	chr1	90912687	90918785	+	1	NR_040471:1700067G17Rik	2.01e-05
mm9	chr1	90935305	90935443	+	5.53	chr1-4659	2	31662	-31662	no	mm9	chr1	90967036	91050368	+	1	NM_133816:Sh3bp4	2.01e-05
mm9	chr1	91331045	91331183	+	5.53	chr1-4667	1	20271	-20271	no	mm9	chr1	91351385	91791857	+	1	NM_178119:Agap1	2.01e-05
mm9	chr1	91331045	91331183	+	5.53	chr1-4667	2	20271	-20271	no	mm9	chr1	91351385	91791857	+	1	NM_001037136:Agap1	2.01e-05
mm9	chr1	91331045	91331183	+	5.53	chr1-4667	3	28406	-28406	no	mm9	chr1	91256916	91302708	-	1	NR_040482:C030007H22Rik	2.01e-05
mm9	chr1	92123774	92123912	+	4.61	chr1-2577	1	23266	23266	no	mm9	chr1	92100577	92112863	+	1	NM_007722:Cxcr7	4.05e-05
mm9	chr1	92336644	92336782	+	6.64	chr1-2578												4.85e-07
mm9	chr1	92412240	92412378	+	5.03	chr1-1471	1	87690	-87690	no	mm9	chr1	92499999	92509916	+	1	NM_133805:Cops8	7.91e-06
mm9	chr1	92499700	92499838	+	7.74	chr1-579	1	230	-230	no	mm9	chr1	92499999	92509916	+	1	NM_133805:Cops8	8.53e-09
mm9	chr1	92811934	92812072	+	5.53	chr1-2580	1	327	327	yes	mm9	chr1	92811676	92847719	+	1	NM_053015:Mlph	2.01e-05
mm9	chr1	92949737	92949875	+	5.03	chr1-1473	1	214	-214	no	mm9	chr1	92950020	93013899	+	1	NM_001111311:Lrrfip1	7.91e-06
mm9	chr1	92949737	92949875	+	5.03	chr1-1473	2	214	-214	no	mm9	chr1	92950020	93025521	+	1	NM_008515:Lrrfip1	7.91e-06
mm9	chr1	92949737	92949875	+	5.03	chr1-1473	3	54503	54503	yes	mm9	chr1	92895303	93025521	+	1	NM_001111312:Lrrfip1	7.91e-06
mm9	chr1	93064375	93064513	+	5.45	chr1-900	1	11954	-11954	no	mm9	chr1	93076398	93103367	+	1	NM_001168392:Ramp1	1.43e-06
mm9	chr1	93064375	93064513	+	5.45	chr1-900	2	11954	-11954	no	mm9	chr1	93076398	93103367	+	1	NM_178401:Ramp1	1.43e-06
mm9	chr1	93064375	93064513	+	5.45	chr1-900	3	11954	-11954	no	mm9	chr1	93076398	93121773	+	1	NM_016894:Ramp1	1.43e-06
mm9	chr1	93064375	93064513	+	5.45	chr1-900	4	22765	22765	yes	mm9	chr1	93041679	93067372	+	1	NM_001033408:Rbm44	1.43e-06
mm9	chr1	93081181	93081319	+	5.53	chr1-4684	1	4852	4852	yes	mm9	chr1	93076398	93103367	+	1	NM_001168392:Ramp1	2.01e-05
mm9	chr1	93081181	93081319	+	5.53	chr1-4684	2	4852	4852	yes	mm9	chr1	93076398	93103367	+	1	NM_178401:Ramp1	2.01e-05
mm9	chr1	93081181	93081319	+	5.53	chr1-4684	3	4852	4852	yes	mm9	chr1	93076398	93121773	+	1	NM_016894:Ramp1	2.01e-05
mm9	chr1	93128586	93128724	+	5.03	chr1-901	1	18240	-18240	no	mm9	chr1	93146895	93182602	+	1	NM_026454:Ube2f	7.91e-06
mm9	chr1	93139359	93139497	+	6.08	chr1-1474	1	7467	-7467	no	mm9	chr1	93146895	93182602	+	1	NM_026454:Ube2f	3.26e-06
mm9	chr1	93148899	93149037	+	6.08	chr1-2581	1	2073	2073	yes	mm9	chr1	93146895	93182602	+	1	NM_026454:Ube2f	3.26e-06
mm9	chr1	93295652	93295790	+	5.45	chr1-902	1	361	-361	no	mm9	chr1	93272407	93295360	-	1	NM_023343:Ilkap	1.43e-06
mm9	chr1	93437497	93437635	+	4.7	chr1-396	1	90	-90	no	mm9	chr1	93437656	93456167	+	1	NM_023046:Asb1	3.15e-06
mm9	chr1	93437497	93437635	+	4.7	chr1-396	2	425	425	yes	mm9	chr1	93437141	93456167	+	1	NM_001039126:Asb1	3.15e-06
mm9	chr1	93560571	93560709	+	4.03	chr1-1477												6.7e-05
mm9	chr1	93702378	93702516	+	4.03	chr1-1478	1	4394	4394	yes	mm9	chr1	93698053	93744604	+	1	NM_007855:Twist2	6.7e-05
mm9	chr1	93713538	93713676	+	4.03	chr1-903	1	15554	15554	yes	mm9	chr1	93698053	93744604	+	1	NM_007855:Twist2	6.7e-05
mm9	chr1	94370923	94371061	+	6.04	chr1-55	1	657	-657	no	mm9	chr1	94336295	94370335	-	1	NM_024197:Ndufa10	3.22e-09
mm9	chr1	94437160	94437298	+	5.53	chr1-2585	1	22137	-22137	no	mm9	chr1	94407624	94415092	-	1	NM_147039:Olfr1414	2.01e-05
mm9	chr1	94437160	94437298	+	5.53	chr1-2585	2	32472	-32472	no	mm9	chr1	94469701	94470783	+	1	NM_147037:Olfr1413	2.01e-05
mm9	chr1	94538366	94538504	+	5.03	chr1-905	1	90	90	yes	mm9	chr1	94533721	94538525	-	1	NR_028108:Myeov2	7.91e-06
mm9	chr1	94538366	94538504	+	5.03	chr1-905	2	127	127	yes	mm9	chr1	94533721	94538562	-	1	NM_001163425:Myeov2	7.91e-06
mm9	chr1	94538704	94538842	+	6.71	chr1-56	1	211	-211	no	mm9	chr1	94533721	94538562	-	1	NM_001163425:Myeov2	7.4e-11
mm9	chr1	94538704	94538842	+	6.71	chr1-56	2	248	-248	no	mm9	chr1	94533721	94538525	-	1	NR_028108:Myeov2	7.4e-11
mm9	chr1	94625825	94625963	+	5.53	chr1-2586	1	80476	-80476	no	mm9	chr1	94540794	94545418	-	1	NM_153114:Otos	2.01e-05
mm9	chr1	94625825	94625963	+	5.53	chr1-2586	2	87332	-87332	no	mm9	chr1	94533721	94538562	-	1	NM_001163425:Myeov2	2.01e-05
mm9	chr1	94625825	94625963	+	5.53	chr1-2586	3	87369	-87369	no	mm9	chr1	94533721	94538525	-	1	NR_028108:Myeov2	2.01e-05
mm9	chr1	94667061	94667199	+	5.03	chr1-1480	1	61132	-61132	no	mm9	chr1	94728262	94756773	+	1	NM_016696:Gpc1	7.91e-06
mm9	chr1	94667061	94667199	+	5.03	chr1-1480	2	79824	-79824	no	mm9	chr1	94746954	94747020	+	1	NR_029559:Mir149	7.91e-06
mm9	chr1	94785782	94785920	+	8.85	chr1-172	1	13632	13632	yes	mm9	chr1	94766705	94799483	-	1	NM_172850:Ankmy1	1.14e-10
mm9	chr1	94785782	94785920	+	8.85	chr1-172	2	17714	-17714	no	mm9	chr1	94803565	94805197	+	1	NM_175118:Dusp28	1.14e-10
mm9	chr1	94819696	94819834	+	5.53	chr1-2588	1	11219	-11219	no	mm9	chr1	94830984	94844525	+	1	NM_011796:Capn10	2.01e-05
mm9	chr1	94819696	94819834	+	5.53	chr1-2588	2	12364	12364	no	mm9	chr1	94807401	94817162	+	1	NM_181405:Rnpepl1	2.01e-05
mm9	chr1	94819696	94819834	+	5.53	chr1-2588	3	16200	16200	no	mm9	chr1	94803565	94805197	+	1	NM_175118:Dusp28	2.01e-05
mm9	chr1	95053693	95053831	+	5.53	chr1-2589	1	3685	3685	yes	mm9	chr1	95047931	95057447	-	1	NM_001159940:2310007B03Rik	2.01e-05
mm9	chr1	95053693	95053831	+	5.53	chr1-2589	2	3763	3763	yes	mm9	chr1	95047931	95057525	-	1	NM_172411:2310007B03Rik	2.01e-05
mm9	chr1	95057296	95057434	+	5.53	chr1-2590	1	82	82	yes	mm9	chr1	95047931	95057447	-	1	NM_001159940:2310007B03Rik	2.01e-05
mm9	chr1	95057296	95057434	+	5.53	chr1-2590	2	160	160	yes	mm9	chr1	95047931	95057525	-	1	NM_172411:2310007B03Rik	2.01e-05
mm9	chr1	95063666	95063804	+	5.53	chr1-4703	1	6210	-6210	no	mm9	chr1	95047931	95057525	-	1	NM_172411:2310007B03Rik	2.01e-05
mm9	chr1	95063666	95063804	+	5.53	chr1-4703	2	6288	-6288	no	mm9	chr1	95047931	95057447	-	1	NM_001159940:2310007B03Rik	2.01e-05
mm9	chr1	95070488	95070626	+	5.03	chr1-582	1	13032	-13032	no	mm9	chr1	95047931	95057525	-	1	NM_172411:2310007B03Rik	7.91e-06
mm9	chr1	95070488	95070626	+	5.03	chr1-582	2	13110	-13110	no	mm9	chr1	95047931	95057447	-	1	NM_001159940:2310007B03Rik	7.91e-06
mm9	chr1	95202244	95202382	+	4.19	chr1-265	1	134	134	yes	mm9	chr1	95195787	95202447	-	1	NM_178051:Mterfd2	5.48e-06
mm9	chr1	95202612	95202750	+	10.51	chr1-114	1	234	-234	no	mm9	chr1	95195787	95202447	-	1	NM_178051:Mterfd2	1.14e-13
mm9	chr1	95239865	95240003	+	6.71	chr1-266	1	287	-287	no	mm9	chr1	95240221	95264195	+	1	NM_023200:Ppp1r7	5.57e-09
mm9	chr1	95375161	95375299	+	7.74	chr1-398	1	155	155	yes	mm9	chr1	95302516	95375385	-	1	NM_133808:Hdlbp	8.53e-09
mm9	chr1	95532738	95532876	+	5.71	chr1-79	1	503	-503	no	mm9	chr1	95517327	95532304	-	1	NM_021537:Stk25	1.97e-08
mm9	chr1	95534385	95534523	+	4.03	chr1-1483	1	2150	-2150	no	mm9	chr1	95517327	95532304	-	1	NM_021537:Stk25	6.7e-05
mm9	chr1	95537744	95537882	+	6.08	chr1-1484	1	5509	-5509	no	mm9	chr1	95517327	95532304	-	1	NM_021537:Stk25	3.26e-06
mm9	chr1	95581798	95581936	+	4.19	chr1-267	1	403	-403	no	mm9	chr1	95582270	95592339	+	1	NM_016778:Bok	5.48e-06
mm9	chr1	95610054	95610192	+	6.64	chr1-1485	1	27853	27853	no	mm9	chr1	95582270	95592339	+	1	NM_016778:Bok	4.85e-07
mm9	chr1	95610054	95610192	+	6.64	chr1-1485	2	41292	41292	yes	mm9	chr1	95601967	95651415	-	1	NM_025920:Thap4	4.85e-07
mm9	chr1	95610054	95610192	+	6.64	chr1-1485	3	41486	-41486	no	mm9	chr1	95651609	95686106	+	1	NM_174874:Atg4b	4.85e-07
mm9	chr1	95700090	95700228	+	6.64	chr1-4713	1	382	-382	no	mm9	chr1	95700541	95718677	+	1	NM_025454:Ing5	4.85e-07
mm9	chr1	95722452	95722590	+	7.19	chr1-583	1	705	705	yes	mm9	chr1	95721816	95748751	+	1	NM_178882:D2hgdh	6.66e-08
mm9	chr1	95913501	95913639	+	5.53	chr1-4715	1	3499	-3499	no	mm9	chr1	95917069	95924907	+	1	NM_173772:Neu4	2.01e-05
mm9	chr1	95959141	95959279	+	5.53	chr1-4716	1	10080	-10080	no	mm9	chr1	95934881	95949130	-	1	NM_008798:Pdcd1	2.01e-05
mm9	chr1	95986425	95986563	+	5.53	chr1-4717	1	37364	-37364	no	mm9	chr1	95934881	95949130	-	1	NM_008798:Pdcd1	2.01e-05
mm9	chr1	96208715	96208853	+	5.53	chr1-4719												2.01e-05
mm9	chr1	96599607	96599745	+	5.53	chr1-4720	1	94342	-94342	no	mm9	chr1	96694018	96699049	+	1	NR_040473:4930440C22Rik	2.01e-05
mm9	chr1	96617721	96617859	+	5.53	chr1-4722	1	76228	-76228	no	mm9	chr1	96694018	96699049	+	1	NR_040473:4930440C22Rik	2.01e-05
mm9	chr1	96687432	96687570	+	6.08	chr1-2598	1	6517	-6517	no	mm9	chr1	96694018	96699049	+	1	NR_040473:4930440C22Rik	3.26e-06
mm9	chr1	96737568	96737706	+	5.53	chr1-2599	1	43619	43619	no	mm9	chr1	96694018	96699049	+	1	NR_040473:4930440C22Rik	2.01e-05
mm9	chr1	96806848	96806986	+	6.64	chr1-909												4.85e-07
mm9	chr1	96989548	96989686	+	6.08	chr1-1486												3.26e-06
mm9	chr1	96993710	96993848	+	5.53	chr1-4728												2.01e-05
mm9	chr1	97109480	97109618	+	5.53	chr1-4729												2.01e-05
mm9	chr1	97139884	97140022	+	5.53	chr1-4730	1	70251	-70251	no	mm9	chr1	97210204	97231861	+	1	NM_026321:Fam174a	2.01e-05
mm9	chr1	97180662	97180800	+	6.08	chr1-2603	1	29473	-29473	no	mm9	chr1	97210204	97231861	+	1	NM_026321:Fam174a	3.26e-06
mm9	chr1	97209371	97209509	+	6.64	chr1-584	1	764	-764	no	mm9	chr1	97210204	97231861	+	1	NM_026321:Fam174a	4.85e-07
mm9	chr1	97209738	97209876	+	11.06	chr1-57	1	397	-397	no	mm9	chr1	97210204	97231861	+	1	NM_026321:Fam174a	1.03e-14
mm9	chr1	97217598	97217736	+	5.53	chr1-4731	1	7463	7463	yes	mm9	chr1	97210204	97231861	+	1	NM_026321:Fam174a	2.01e-05
mm9	chr1	97261979	97262117	+	5.53	chr1-4734	1	51844	51844	no	mm9	chr1	97210204	97231861	+	1	NM_026321:Fam174a	2.01e-05
mm9	chr1	97488843	97488981	+	5.03	chr1-2607	1	75259	75259	yes	mm9	chr1	97484258	97564171	-	1	NM_009183:St8sia4	7.91e-06
mm9	chr1	97488843	97488981	+	5.03	chr1-2607	2	75259	75259	no	mm9	chr1	97523819	97564171	-	1	NM_001159745:St8sia4	7.91e-06
mm9	chr1	97507322	97507460	+	4.61	chr1-1487	1	56780	56780	yes	mm9	chr1	97484258	97564171	-	1	NM_009183:St8sia4	4.05e-05
mm9	chr1	97507322	97507460	+	4.61	chr1-1487	2	56780	56780	no	mm9	chr1	97523819	97564171	-	1	NM_001159745:St8sia4	4.05e-05
mm9	chr1	97559692	97559830	+	4.61	chr1-2608	1	4410	4410	yes	mm9	chr1	97484258	97564171	-	1	NM_009183:St8sia4	4.05e-05
mm9	chr1	97559692	97559830	+	4.61	chr1-2608	2	4410	4410	yes	mm9	chr1	97523819	97564171	-	1	NM_001159745:St8sia4	4.05e-05
mm9	chr1	97572743	97572881	+	6.64	chr1-1488	1	8641	-8641	no	mm9	chr1	97484258	97564171	-	1	NM_009183:St8sia4	4.85e-07
mm9	chr1	97572743	97572881	+	6.64	chr1-1488	2	8641	-8641	no	mm9	chr1	97523819	97564171	-	1	NM_001159745:St8sia4	4.85e-07
mm9	chr1	97631713	97631851	+	6.08	chr1-1489	1	18687	-18687	no	mm9	chr1	97597760	97613095	-	1	NR_040479:4930598F16Rik	3.26e-06
mm9	chr1	97636625	97636763	+	6.64	chr1-1490	1	23599	-23599	no	mm9	chr1	97597760	97613095	-	1	NR_040479:4930598F16Rik	4.85e-07
mm9	chr1	97639722	97639860	+	5.03	chr1-4742	1	26696	-26696	no	mm9	chr1	97597760	97613095	-	1	NR_040479:4930598F16Rik	7.91e-06
mm9	chr1	97648787	97648925	+	5.03	chr1-2609	1	35761	-35761	no	mm9	chr1	97597760	97613095	-	1	NR_040479:4930598F16Rik	7.91e-06
mm9	chr1	97721065	97721203	+	5.53	chr1-2610												2.01e-05
mm9	chr1	97954495	97954633	+	5.53	chr1-2611	1	36229	-36229	no	mm9	chr1	97887235	97918335	-	1	NR_040467:1700063A18Rik	2.01e-05
mm9	chr1	98298022	98298160	+	5.53	chr1-2615												2.01e-05
mm9	chr1	98320575	98320713	+	5.53	chr1-4752												2.01e-05
mm9	chr1	98364135	98364273	+	6.08	chr1-1491												3.26e-06
mm9	chr1	98481454	98481592	+	7.19	chr1-911	1	77627	77627	no	mm9	chr1	98508633	98559150	-	1	NR_040478:4930533P14Rik	6.66e-08
mm9	chr1	98530417	98530555	+	5.03	chr1-1492	1	28664	28664	yes	mm9	chr1	98508633	98559150	-	1	NR_040478:4930533P14Rik	7.91e-06
mm9	chr1	98681293	98681431	+	6.64	chr1-1493	1	87386	87386	no	mm9	chr1	98715360	98768748	-	1	NM_172658:Slco4c1	4.85e-07
mm9	chr1	98842975	98843113	+	5.53	chr1-4759	1	51093	51093	yes	mm9	chr1	98802752	98894137	-	1	NM_001039475:Slco6b1	2.01e-05
mm9	chr1	98842975	98843113	+	5.53	chr1-4759	2	74296	-74296	no	mm9	chr1	98715360	98768748	-	1	NM_172658:Slco4c1	2.01e-05
mm9	chr1	98965933	98966071	+	6.64	chr1-912	1	58878	58878	yes	mm9	chr1	98956025	99024880	-	1	NM_028942:Slco6c1	4.85e-07
mm9	chr1	98965933	98966071	+	6.64	chr1-912	2	71865	-71865	no	mm9	chr1	98802752	98894137	-	1	NM_001039475:Slco6b1	4.85e-07
mm9	chr1	99159639	99159777	+	4.03	chr1-1494												6.7e-05
mm9	chr1	99327282	99327420	+	4.61	chr1-2618												4.05e-05
mm9	chr1	99364915	99365053	+	6.08	chr1-2619												3.26e-06
mm9	chr1	99558813	99558951	+	5.53	chr1-2621	1	287	-287	no	mm9	chr1	99540478	99558595	-	1	NM_133825:D1Ertd622e	2.01e-05
mm9	chr1	99621188	99621326	+	5.53	chr1-4768	1	45412	45412	yes	mm9	chr1	99602622	99666669	-	1	NM_173760:Ppip5k2	2.01e-05
mm9	chr1	99621188	99621326	+	5.53	chr1-4768	2	45498	-45498	no	mm9	chr1	99666755	99689548	+	1	NM_026250:Gin1	2.01e-05
mm9	chr1	99621188	99621326	+	5.53	chr1-4768	3	62662	-62662	no	mm9	chr1	99540478	99558595	-	1	NM_133825:D1Ertd622e	2.01e-05
mm9	chr1	99666356	99666494	+	8.39	chr1-11	1	244	244	yes	mm9	chr1	99602622	99666669	-	1	NM_173760:Ppip5k2	2.65e-15
mm9	chr1	99666356	99666494	+	8.39	chr1-11	2	330	-330	no	mm9	chr1	99666755	99689548	+	1	NM_026250:Gin1	2.65e-15
mm9	chr1	99666895	99667033	+	6.29	chr1-586	1	209	209	yes	mm9	chr1	99666755	99689548	+	1	NM_026250:Gin1	3.77e-08
mm9	chr1	99666895	99667033	+	6.29	chr1-586	2	295	-295	no	mm9	chr1	99602622	99666669	-	1	NM_173760:Ppip5k2	3.77e-08
mm9	chr1	99699000	99699138	+	4.03	chr1-1495	1	32314	32314	no	mm9	chr1	99666755	99689548	+	1	NM_026250:Gin1	6.7e-05
mm9	chr1	99699000	99699138	+	4.03	chr1-1495	2	32400	-32400	no	mm9	chr1	99602622	99666669	-	1	NM_173760:Ppip5k2	6.7e-05
mm9	chr1	99873350	99873488	+	6.08	chr1-2626	1	70951	70951	no	mm9	chr1	99927699	99944370	-	1	NR_037993:B230216N24Rik	3.26e-06
mm9	chr1	99873350	99873488	+	6.08	chr1-2626	2	118790	118790	yes	mm9	chr1	99717670	99992209	-	1	NM_013626:Pam	3.26e-06
mm9	chr1	99933336	99933474	+	4.7	chr1-399	1	10965	10965	yes	mm9	chr1	99927699	99944370	-	1	NR_037993:B230216N24Rik	3.15e-06
mm9	chr1	99933336	99933474	+	4.7	chr1-399	2	58804	58804	yes	mm9	chr1	99717670	99992209	-	1	NM_013626:Pam	3.15e-06
mm9	chr1	99991228	99991366	+	6.08	chr1-4776	1	912	912	yes	mm9	chr1	99717670	99992209	-	1	NM_013626:Pam	3.26e-06
mm9	chr1	100017473	100017611	+	6.08	chr1-2629	1	10501	-10501	no	mm9	chr1	100028043	100041232	+	1	NR_040439:1810006J02Rik	3.26e-06
mm9	chr1	100032943	100033081	+	4.03	chr1-1497	1	4969	4969	yes	mm9	chr1	100028043	100041232	+	1	NR_040439:1810006J02Rik	6.7e-05
mm9	chr1	100354089	100354227	+	5.53	chr1-4788	1	36458	36458	yes	mm9	chr1	100317700	100405957	+	1	NM_027584:Slco6d1	2.01e-05
mm9	chr1	100354089	100354227	+	5.53	chr1-4788	2	36458	36458	yes	mm9	chr1	100317700	100405957	+	1	NM_001164233:Slco6d1	2.01e-05
mm9	chr1	100360489	100360627	+	5.53	chr1-2632	1	42858	42858	yes	mm9	chr1	100317700	100405957	+	1	NM_027584:Slco6d1	2.01e-05
mm9	chr1	100360489	100360627	+	5.53	chr1-2632	2	42858	42858	yes	mm9	chr1	100317700	100405957	+	1	NM_001164233:Slco6d1	2.01e-05
mm9	chr1	100457026	100457164	+	5.53	chr1-4791												2.01e-05
mm9	chr1	100569344	100569482	+	6.08	chr1-2633												3.26e-06
mm9	chr1	100584151	100584289	+	5.53	chr1-4792												2.01e-05
mm9	chr1	100657868	100658006	+	5.53	chr1-4793												2.01e-05
mm9	chr1	100706404	100706542	+	5.53	chr1-4794												2.01e-05
mm9	chr1	100966345	100966483	+	4.61	chr1-2634												4.05e-05
mm9	chr1	101257251	101257389	+	5.53	chr1-4799												2.01e-05
mm9	chr1	101291253	101291391	+	5.53	chr1-4800												2.01e-05
mm9	chr1	101321704	101321842	+	5.53	chr1-2636												2.01e-05
mm9	chr1	101397221	101397359	+	5.53	chr1-4801												2.01e-05
mm9	chr1	101427523	101427661	+	6.64	chr1-1498												4.85e-07
mm9	chr1	101553375	101553513	+	7.19	chr1-2637												6.66e-08
mm9	chr1	101589748	101589886	+	6.08	chr1-1499	1	79524	-79524	no	mm9	chr1	101669341	102382519	+	1	NM_172851:Cntnap5b	3.26e-06
mm9	chr1	101597751	101597889	+	6.08	chr1-2638	1	71521	-71521	no	mm9	chr1	101669341	102382519	+	1	NM_172851:Cntnap5b	3.26e-06
mm9	chr1	101814286	101814424	+	6.08	chr1-1500	1	145014	145014	yes	mm9	chr1	101669341	102382519	+	1	NM_172851:Cntnap5b	3.26e-06
mm9	chr1	101931270	101931408	+	5.53	chr1-4806	1	261998	261998	yes	mm9	chr1	101669341	102382519	+	1	NM_172851:Cntnap5b	2.01e-05
mm9	chr1	102009744	102009882	+	5.53	chr1-4807	1	340472	340472	yes	mm9	chr1	101669341	102382519	+	1	NM_172851:Cntnap5b	2.01e-05
mm9	chr1	102093485	102093623	+	5.53	chr1-4808	1	424213	424213	yes	mm9	chr1	101669341	102382519	+	1	NM_172851:Cntnap5b	2.01e-05
mm9	chr1	102100047	102100185	+	6.08	chr1-2640	1	430775	430775	yes	mm9	chr1	101669341	102382519	+	1	NM_172851:Cntnap5b	3.26e-06
mm9	chr1	102291245	102291383	+	5.53	chr1-2642	1	621973	621973	yes	mm9	chr1	101669341	102382519	+	1	NM_172851:Cntnap5b	2.01e-05
mm9	chr1	102297064	102297202	+	5.53	chr1-4810	1	627792	627792	yes	mm9	chr1	101669341	102382519	+	1	NM_172851:Cntnap5b	2.01e-05
mm9	chr1	102409581	102409719	+	5.53	chr1-4813												2.01e-05
mm9	chr1	102465377	102465515	+	5.53	chr1-4814												2.01e-05
mm9	chr1	102740324	102740462	+	5.87	chr1-400												2.4e-07
mm9	chr1	102829978	102830116	+	4.03	chr1-914												6.7e-05
mm9	chr1	102925506	102925644	+	6.08	chr1-2644												3.26e-06
mm9	chr1	103086675	103086813	+	5.53	chr1-4818	1	34400	34400	no	mm9	chr1	103052344	103071779	+	1	NR_037989:Gm20268	2.01e-05
mm9	chr1	103268172	103268310	+	6.64	chr1-1501												4.85e-07
mm9	chr1	103293243	103293381	+	5.53	chr1-4821												2.01e-05
mm9	chr1	103470068	103470206	+	5.53	chr1-4824												2.01e-05
mm9	chr1	103496632	103496770	+	5.53	chr1-4825												2.01e-05
mm9	chr1	103631520	103631658	+	5.53	chr1-4826												2.01e-05
mm9	chr1	103687828	103687966	+	6.08	chr1-1502												3.26e-06
mm9	chr1	103724229	103724367	+	5.53	chr1-4827												2.01e-05
mm9	chr1	103771336	103771474	+	6.08	chr1-2645												3.26e-06
mm9	chr1	104168047	104168185	+	5.53	chr1-4830												2.01e-05
mm9	chr1	104210034	104210172	+	4.61	chr1-2646												4.05e-05
mm9	chr1	104354341	104354479	+	6.64	chr1-2647												4.85e-07
mm9	chr1	104589358	104589496	+	6.64	chr1-1503												4.85e-07
mm9	chr1	105003645	105003783	+	5.53	chr1-2649												2.01e-05
mm9	chr1	105031487	105031625	+	4.61	chr1-1504												4.05e-05
mm9	chr1	105148007	105148145	+	6.08	chr1-2650												3.26e-06
mm9	chr1	105240630	105240768	+	6.64	chr1-1505												4.85e-07
mm9	chr1	105348779	105348917	+	5.53	chr1-2652												2.01e-05
mm9	chr1	105389179	105389317	+	5.03	chr1-4842												7.91e-06
mm9	chr1	105429976	105430114	+	8.3	chr1-587												1.02e-09
mm9	chr1	105450537	105450675	+	6.64	chr1-1508												4.85e-07
mm9	chr1	105560532	105560670	+	6.08	chr1-2654												3.26e-06
mm9	chr1	105574326	105574464	+	6.08	chr1-1511												3.26e-06
mm9	chr1	105587974	105588112	+	6.08	chr1-2655												3.26e-06
mm9	chr1	105611211	105611349	+	4.61	chr1-1512												4.05e-05
mm9	chr1	105625907	105626045	+	6.08	chr1-2656												3.26e-06
mm9	chr1	105680964	105681102	+	6.64	chr1-1513												4.85e-07
mm9	chr1	105725992	105726130	+	5.45	chr1-918												1.43e-06
mm9	chr1	105732876	105733014	+	4.61	chr1-2658												4.05e-05
mm9	chr1	105797957	105798095	+	4.61	chr1-1515												4.05e-05
mm9	chr1	105802324	105802462	+	4.61	chr1-1516												4.05e-05
mm9	chr1	105969664	105969802	+	6.08	chr1-1518												3.26e-06
mm9	chr1	106035155	106035293	+	5.53	chr1-4874												2.01e-05
mm9	chr1	106209130	106209268	+	5.53	chr1-4876												2.01e-05
mm9	chr1	106330040	106330178	+	5.53	chr1-4877												2.01e-05
mm9	chr1	106501392	106501530	+	4.61	chr1-1519												4.05e-05
mm9	chr1	106874623	106874761	+	5.53	chr1-4879	1	209297	209297	yes	mm9	chr1	106665395	106892058	+	1	NM_011800:Cdh20	2.01e-05
mm9	chr1	106931681	106931819	+	6.64	chr1-1520												4.85e-07
mm9	chr1	107677479	107677617	+	9.4	chr1-115	1	249	249	yes	mm9	chr1	107677299	107744558	+	1	NM_009399:Tnfrsf11a	1.21e-11
mm9	chr1	107694324	107694462	+	4.03	chr1-1522	1	17094	17094	yes	mm9	chr1	107677299	107744558	+	1	NM_009399:Tnfrsf11a	6.7e-05
mm9	chr1	107868410	107868548	+	4.19	chr1-268	1	18503	-18503	no	mm9	chr1	107886982	107930654	+	1	NM_001122676:Zcchc2	5.48e-06
mm9	chr1	107868410	107868548	+	4.19	chr1-268	2	18503	-18503	no	mm9	chr1	107886982	107930654	+	1	NM_001122675:Zcchc2	5.48e-06
mm9	chr1	107966439	107966577	+	4.61	chr1-4892	1	79526	79526	no	mm9	chr1	107886982	107930654	+	1	NM_001122676:Zcchc2	4.05e-05
mm9	chr1	107966439	107966577	+	4.61	chr1-4892	2	79526	79526	no	mm9	chr1	107886982	107930654	+	1	NM_001122675:Zcchc2	4.05e-05
mm9	chr1	108066574	108066712	+	4.03	chr1-920	1	1458	1458	yes	mm9	chr1	108049201	108068101	-	1	NR_040630:LOC626049	6.7e-05
mm9	chr1	108066574	108066712	+	4.03	chr1-920	2	1802	-1802	no	mm9	chr1	108068445	108290822	+	1	NM_133821:Phlpp1	6.7e-05
mm9	chr1	108268074	108268212	+	5.53	chr1-4897	1	199698	199698	yes	mm9	chr1	108068445	108290822	+	1	NM_133821:Phlpp1	2.01e-05
mm9	chr1	108303319	108303457	+	7.19	chr1-921												6.66e-08
mm9	chr1	108353852	108353990	+	6.29	chr1-401												3.77e-08
mm9	chr1	108488180	108488318	+	6.08	chr1-2675	1	122618	122618	yes	mm9	chr1	108434755	108610867	-	1	NM_009741:Bcl2	3.26e-06
mm9	chr1	108525939	108526077	+	5.03	chr1-1525	1	84859	84859	yes	mm9	chr1	108434755	108610867	-	1	NM_009741:Bcl2	7.91e-06
mm9	chr1	108525939	108526077	+	5.03	chr1-1525	2	84859	84859	no	mm9	chr1	108608349	108610867	-	1	NM_177410:Bcl2	7.91e-06
mm9	chr1	108539969	108540107	+	5.53	chr1-4903	1	70829	70829	yes	mm9	chr1	108434755	108610867	-	1	NM_009741:Bcl2	2.01e-05
mm9	chr1	108539969	108540107	+	5.53	chr1-4903	2	70829	70829	no	mm9	chr1	108608349	108610867	-	1	NM_177410:Bcl2	2.01e-05
mm9	chr1	108589293	108589431	+	5.53	chr1-4905	1	21505	21505	yes	mm9	chr1	108434755	108610867	-	1	NM_009741:Bcl2	2.01e-05
mm9	chr1	108589293	108589431	+	5.53	chr1-4905	2	21505	21505	no	mm9	chr1	108608349	108610867	-	1	NM_177410:Bcl2	2.01e-05
mm9	chr1	108656622	108656760	+	6.29	chr1-269	1	372	-372	no	mm9	chr1	108616986	108656319	-	1	NM_027534:Kdsr	3.77e-08
mm9	chr1	108661234	108661372	+	5.87	chr1-588	1	4984	-4984	no	mm9	chr1	108616986	108656319	-	1	NM_027534:Kdsr	2.4e-07
mm9	chr1	108754330	108754468	+	4.36	chr1-590	1	3357	-3357	no	mm9	chr1	108757756	108779925	+	1	NM_009257:Serpinb5	1.51e-05
mm9	chr1	108772199	108772337	+	4.36	chr1-923	1	14512	14512	yes	mm9	chr1	108757756	108779925	+	1	NM_009257:Serpinb5	1.51e-05
mm9	chr1	108772581	108772719	+	4.19	chr1-1527	1	14894	14894	yes	mm9	chr1	108757756	108779925	+	1	NM_009257:Serpinb5	5.48e-06
mm9	chr1	108784562	108784700	+	5.53	chr1-2676	1	26875	26875	no	mm9	chr1	108757756	108779925	+	1	NM_009257:Serpinb5	2.01e-05
mm9	chr1	108790480	108790618	+	5.53	chr1-4907	1	32793	32793	no	mm9	chr1	108757756	108779925	+	1	NM_009257:Serpinb5	2.01e-05
mm9	chr1	108790480	108790618	+	5.53	chr1-4907	2	40476	-40476	no	mm9	chr1	108831025	108853655	+	1	NM_027971:Serpinb12	2.01e-05
mm9	chr1	108790480	108790618	+	5.53	chr1-4907	3	44984	-44984	no	mm9	chr1	108835533	108853657	+	1	NM_001199213:Serpinb12	2.01e-05
mm9	chr1	108798289	108798427	+	5.53	chr1-4908	1	32667	-32667	no	mm9	chr1	108831025	108853655	+	1	NM_027971:Serpinb12	2.01e-05
mm9	chr1	108798289	108798427	+	5.53	chr1-4908	2	37175	-37175	no	mm9	chr1	108835533	108853657	+	1	NM_001199213:Serpinb12	2.01e-05
mm9	chr1	108798289	108798427	+	5.53	chr1-4908	3	40602	40602	no	mm9	chr1	108757756	108779925	+	1	NM_009257:Serpinb5	2.01e-05
mm9	chr1	108866562	108866700	+	7.19	chr1-924	1	10929	-10929	no	mm9	chr1	108877560	108897772	+	1	NM_172852:Serpinb13	6.66e-08
mm9	chr1	108950479	108950617	+	5.53	chr1-1528	1	1668	-1668	no	mm9	chr1	108942163	108948880	-	1	NM_009126:Serpinb3a	2.01e-05
mm9	chr1	108995845	108995983	+	5.53	chr1-4910	1	15857	-15857	no	mm9	chr1	108974769	108980057	-	1	NM_201376:Serpinb3d	2.01e-05
mm9	chr1	109209941	109210079	+	5.53	chr1-4911	1	35062	-35062	no	mm9	chr1	109167777	109174948	-	1	NM_201363:Serpinb3c	2.01e-05
mm9	chr1	109209941	109210079	+	5.53	chr1-4911	2	48880	-48880	no	mm9	chr1	109258890	109277052	+	1	NM_025867:Serpinb11	2.01e-05
mm9	chr1	109515139	109515277	+	5.53	chr1-4917	1	28626	28626	no	mm9	chr1	109486582	109502727	+	1	NM_001159748:Serpinb8	2.01e-05
mm9	chr1	109515139	109515277	+	5.53	chr1-4917	2	28626	28626	no	mm9	chr1	109486582	109505555	+	1	NM_011459:Serpinb8	2.01e-05
mm9	chr1	109601707	109601845	+	5.53	chr1-4918												2.01e-05
mm9	chr1	109629576	109629714	+	6.08	chr1-1529												3.26e-06
mm9	chr1	109898816	109898954	+	5.53	chr1-4921												2.01e-05
mm9	chr1	109945666	109945804	+	6.08	chr1-2682												3.26e-06
mm9	chr1	110039319	110039457	+	6.08	chr1-1530												3.26e-06
mm9	chr1	110128229	110128367	+	5.53	chr1-4926												2.01e-05
mm9	chr1	110165242	110165380	+	5.53	chr1-2683												2.01e-05
mm9	chr1	110177459	110177597	+	5.53	chr1-4927												2.01e-05
mm9	chr1	110360174	110360312	+	5.53	chr1-2684												2.01e-05
mm9	chr1	110431620	110431758	+	6.08	chr1-1531												3.26e-06
mm9	chr1	110696725	110696863	+	6.08	chr1-2686												3.26e-06
mm9	chr1	110805074	110805212	+	6.08	chr1-2687												3.26e-06
mm9	chr1	110970780	110970918	+	5.53	chr1-4937												2.01e-05
mm9	chr1	111005536	111005674	+	4.61	chr1-2688												4.05e-05
mm9	chr1	111068337	111068475	+	5.53	chr1-4938												2.01e-05
mm9	chr1	111229916	111230054	+	5.53	chr1-4941												2.01e-05
mm9	chr1	111251323	111251461	+	6.08	chr1-2689												3.26e-06
mm9	chr1	111417645	111417783	+	6.08	chr1-2691												3.26e-06
mm9	chr1	111453590	111453728	+	6.08	chr1-4942												3.26e-06
mm9	chr1	111467011	111467149	+	5.53	chr1-4943												2.01e-05
mm9	chr1	111966289	111966427	+	6.08	chr1-2693	1	86045	86045	yes	mm9	chr1	111880313	112035578	+	1	NM_172853:Cdh7	3.26e-06
mm9	chr1	111974938	111975076	+	4.61	chr1-2694	1	94694	94694	yes	mm9	chr1	111880313	112035578	+	1	NM_172853:Cdh7	4.05e-05
mm9	chr1	112143202	112143340	+	6.64	chr1-1533												4.85e-07
mm9	chr1	112178394	112178532	+	5.53	chr1-4950												2.01e-05
mm9	chr1	112313091	112313229	+	5.53	chr1-4952												2.01e-05
mm9	chr1	112364820	112364958	+	5.53	chr1-4953												2.01e-05
mm9	chr1	112484888	112485026	+	5.03	chr1-1534												7.91e-06
mm9	chr1	112735301	112735439	+	7.19	chr1-926												6.66e-08
mm9	chr1	112964865	112965003	+	5.53	chr1-2697	1	90985	-90985	no	mm9	chr1	112785771	112873949	-	1	NM_001081386:Cdh19	2.01e-05
mm9	chr1	112975871	112976009	+	5.53	chr1-4960												2.01e-05
mm9	chr1	113117634	113117772	+	5.53	chr1-4963												2.01e-05
mm9	chr1	113147970	113148108	+	5.53	chr1-4965												2.01e-05
mm9	chr1	113314688	113314826	+	5.53	chr1-4968												2.01e-05
mm9	chr1	113453755	113453893	+	6.08	chr1-1535												3.26e-06
mm9	chr1	113733918	113734056	+	5.53	chr1-4970	1	27508	27508	no	mm9	chr1	113755278	113761495	-	1	NM_001081316:Dsel	2.01e-05
mm9	chr1	113846044	113846182	+	4.61	chr1-1537	1	84618	-84618	no	mm9	chr1	113755278	113761495	-	1	NM_001081316:Dsel	4.05e-05
mm9	chr1	113890895	113891033	+	5.87	chr1-592												2.4e-07
mm9	chr1	113923374	113923512	+	6.64	chr1-1538												4.85e-07
mm9	chr1	113971867	113972005	+	6.08	chr1-2699												3.26e-06
mm9	chr1	114241281	114241419	+	5.53	chr1-4974												2.01e-05
mm9	chr1	114297925	114298063	+	4.61	chr1-2700												4.05e-05
mm9	chr1	114342776	114342914	+	5.53	chr1-4976												2.01e-05
mm9	chr1	114357391	114357529	+	6.08	chr1-2702												3.26e-06
mm9	chr1	114595183	114595321	+	5.53	chr1-4977												2.01e-05
mm9	chr1	114685459	114685597	+	5.53	chr1-2704												2.01e-05
mm9	chr1	114759035	114759173	+	5.53	chr1-4978												2.01e-05
mm9	chr1	114899405	114899543	+	4.61	chr1-2705												4.05e-05
mm9	chr1	115062317	115062455	+	6.08	chr1-2707												3.26e-06
mm9	chr1	115129286	115129424	+	7.74	chr1-593												8.53e-09
mm9	chr1	115144433	115144571	+	6.64	chr1-1539												4.85e-07
mm9	chr1	115145724	115145862	+	6.64	chr1-1540												4.85e-07
mm9	chr1	115296443	115296581	+	6.64	chr1-927												4.85e-07
mm9	chr1	115297930	115298068	+	6.08	chr1-2709												3.26e-06
mm9	chr1	115735141	115735279	+	5.53	chr1-4986												2.01e-05
mm9	chr1	115920956	115921094	+	6.08	chr1-2710												3.26e-06
mm9	chr1	116132015	116132153	+	5.53	chr1-4987												2.01e-05
mm9	chr1	116164992	116165130	+	5.53	chr1-4989												2.01e-05
mm9	chr1	116380661	116380799	+	6.08	chr1-2711												3.26e-06
mm9	chr1	116742372	116742510	+	5.53	chr1-4993												2.01e-05
mm9	chr1	116864468	116864606	+	6.08	chr1-1542												3.26e-06
mm9	chr1	116872752	116872890	+	6.64	chr1-1543												4.85e-07
mm9	chr1	117188204	117188342	+	5.53	chr1-4999												2.01e-05
mm9	chr1	117196307	117196445	+	4.61	chr1-1544												4.05e-05
mm9	chr1	117227161	117227299	+	4.61	chr1-1545												4.05e-05
mm9	chr1	117275363	117275501	+	5.53	chr1-5001												2.01e-05
mm9	chr1	117333206	117333344	+	5.53	chr1-5003												2.01e-05
mm9	chr1	117482447	117482585	+	5.53	chr1-5005	1	99197	-99197	no	mm9	chr1	117581713	118477251	+	1	NM_001077425:Cntnap5a	2.01e-05
mm9	chr1	117546992	117547130	+	6.08	chr1-1546	1	34652	-34652	no	mm9	chr1	117581713	118477251	+	1	NM_001077425:Cntnap5a	3.26e-06
mm9	chr1	117556843	117556981	+	5.53	chr1-5006	1	24801	-24801	no	mm9	chr1	117581713	118477251	+	1	NM_001077425:Cntnap5a	2.01e-05
mm9	chr1	117621846	117621984	+	6.08	chr1-2713	1	40202	40202	yes	mm9	chr1	117581713	118477251	+	1	NM_001077425:Cntnap5a	3.26e-06
mm9	chr1	117628531	117628669	+	5.53	chr1-5007	1	46887	46887	yes	mm9	chr1	117581713	118477251	+	1	NM_001077425:Cntnap5a	2.01e-05
mm9	chr1	117907193	117907331	+	5.45	chr1-928	1	325549	325549	yes	mm9	chr1	117581713	118477251	+	1	NM_001077425:Cntnap5a	1.43e-06
mm9	chr1	117962726	117962864	+	6.08	chr1-1547	1	381082	381082	yes	mm9	chr1	117581713	118477251	+	1	NM_001077425:Cntnap5a	3.26e-06
mm9	chr1	118299188	118299326	+	6.64	chr1-1548	1	717544	717544	yes	mm9	chr1	117581713	118477251	+	1	NM_001077425:Cntnap5a	4.85e-07
mm9	chr1	118318907	118319045	+	5.53	chr1-2716	1	737263	737263	yes	mm9	chr1	117581713	118477251	+	1	NM_001077425:Cntnap5a	2.01e-05
mm9	chr1	118335976	118336114	+	5.53	chr1-2718	1	754332	754332	yes	mm9	chr1	117581713	118477251	+	1	NM_001077425:Cntnap5a	2.01e-05
mm9	chr1	118449169	118449307	+	5.53	chr1-5016	1	867525	867525	yes	mm9	chr1	117581713	118477251	+	1	NM_001077425:Cntnap5a	2.01e-05
mm9	chr1	118537075	118537213	+	7.19	chr1-929												6.66e-08
mm9	chr1	118762700	118762838	+	7.74	chr1-270												8.53e-09
mm9	chr1	118851047	118851185	+	5.53	chr1-5019												2.01e-05
mm9	chr1	118875856	118875994	+	6.08	chr1-2721												3.26e-06
mm9	chr1	118927884	118928022	+	6.08	chr1-2722												3.26e-06
mm9	chr1	119040810	119040948	+	5.03	chr1-930												7.91e-06
mm9	chr1	119420949	119421087	+	5.53	chr1-5022												2.01e-05
mm9	chr1	120217920	120218058	+	7.74	chr1-594	1	430	-430	no	mm9	chr1	120218419	120230408	+	1	NM_026472:Mki67ip	8.53e-09
mm9	chr1	120317161	120317299	+	6.64	chr1-1551	1	31596	31596	yes	mm9	chr1	120285634	120506039	+	1	NM_001081276:Clasp1	4.85e-07
mm9	chr1	120317161	120317299	+	6.64	chr1-1551	2	31596	31596	yes	mm9	chr1	120285634	120506039	+	1	NM_177548:Clasp1	4.85e-07
mm9	chr1	120317161	120317299	+	6.64	chr1-1551	3	31596	31596	yes	mm9	chr1	120285634	120506039	+	1	NM_029709:Clasp1	4.85e-07
mm9	chr1	120317161	120317299	+	6.64	chr1-1551	4	38612	38612	no	mm9	chr1	120355245	120355842	-	1	NR_027901:2900060B14Rik	4.85e-07
mm9	chr1	121389042	121389180	+	5.03	chr1-1552	1	12248	12248	yes	mm9	chr1	121366881	121401359	-	1	NM_022327:Ralb	7.91e-06
mm9	chr1	121417746	121417884	+	6.08	chr1-2730	1	4915	-4915	no	mm9	chr1	121422730	121425560	+	1	NM_146103:Tmem185b	3.26e-06
mm9	chr1	121418419	121418557	+	6.08	chr1-2731	1	4242	-4242	no	mm9	chr1	121422730	121425560	+	1	NM_146103:Tmem185b	3.26e-06
mm9	chr1	121544961	121545099	+	6.64	chr1-1553	1	547	547	yes	mm9	chr1	121441609	121545577	-	1	NM_145506:Epb4.1l5	4.85e-07
mm9	chr1	121544961	121545099	+	6.64	chr1-1553	2	547	547	yes	mm9	chr1	121491400	121545577	-	1	NM_001113416:Epb4.1l5	4.85e-07
mm9	chr1	121655684	121655822	+	5.53	chr1-5036	1	77895	77895	yes	mm9	chr1	121554669	121733648	-	1	NM_019933:Ptpn4	2.01e-05
mm9	chr1	121734412	121734550	+	4.19	chr1-403	1	833	-833	no	mm9	chr1	121554669	121733648	-	1	NM_019933:Ptpn4	5.48e-06
mm9	chr1	121810041	121810179	+	6.64	chr1-595	1	365	-365	no	mm9	chr1	121804477	121809745	-	1	NM_175106:Tmem177	4.85e-07
mm9	chr1	122018071	122018209	+	5.03	chr1-271	1	377	377	yes	mm9	chr1	122017763	122084766	+	1	NM_001172074:3110009E18Rik	6.17e-07
mm9	chr1	122018071	122018209	+	5.03	chr1-271	2	377	377	yes	mm9	chr1	122017763	122084766	+	1	NM_028439:3110009E18Rik	6.17e-07
mm9	chr1	122018071	122018209	+	5.03	chr1-271	3	467	-467	no	mm9	chr1	122009856	122017673	-	1	NM_007830:Dbi	6.17e-07
mm9	chr1	122018333	122018471	+	5.37	chr1-174	1	639	639	yes	mm9	chr1	122017763	122084766	+	1	NM_001172074:3110009E18Rik	1.13e-07
mm9	chr1	122018333	122018471	+	5.37	chr1-174	2	639	639	yes	mm9	chr1	122017763	122084766	+	1	NM_028439:3110009E18Rik	1.13e-07
mm9	chr1	122018333	122018471	+	5.37	chr1-174	3	729	-729	no	mm9	chr1	122009856	122017673	-	1	NM_007830:Dbi	1.13e-07
mm9	chr1	122018333	122018471	+	5.37	chr1-174	4	906	-906	no	mm9	chr1	122009856	122017496	-	1	NM_001037999:Dbi	1.13e-07
mm9	chr1	122060635	122060773	+	6.08	chr1-932	1	42941	42941	yes	mm9	chr1	122017763	122084766	+	1	NM_001172074:3110009E18Rik	3.26e-06
mm9	chr1	122060635	122060773	+	6.08	chr1-932	2	42941	42941	yes	mm9	chr1	122017763	122084766	+	1	NM_028439:3110009E18Rik	3.26e-06
mm9	chr1	122060635	122060773	+	6.08	chr1-932	3	43031	-43031	no	mm9	chr1	122009856	122017673	-	1	NM_007830:Dbi	3.26e-06
mm9	chr1	122060635	122060773	+	6.08	chr1-932	4	43208	-43208	no	mm9	chr1	122009856	122017496	-	1	NM_001037999:Dbi	3.26e-06
mm9	chr1	123137664	123137802	+	5.53	chr1-5048	1	86606	86606	no	mm9	chr1	123200929	123224339	-	1	NM_133748:Insig2	2.01e-05
mm9	chr1	123137664	123137802	+	5.53	chr1-5048	2	91424	91424	no	mm9	chr1	123202098	123229157	-	1	NM_178082:Insig2	2.01e-05
mm9	chr1	123224075	123224213	+	5.37	chr1-272	1	195	195	yes	mm9	chr1	123200929	123224339	-	1	NM_133748:Insig2	1.13e-07
mm9	chr1	123224075	123224213	+	5.37	chr1-272	2	5013	5013	yes	mm9	chr1	123202098	123229157	-	1	NM_178082:Insig2	1.13e-07
mm9	chr1	123247476	123247614	+	7.19	chr1-596	1	18388	-18388	no	mm9	chr1	123202098	123229157	-	1	NM_178082:Insig2	6.66e-08
mm9	chr1	123247476	123247614	+	7.19	chr1-596	2	23206	-23206	no	mm9	chr1	123200929	123224339	-	1	NM_133748:Insig2	6.66e-08
mm9	chr1	123262271	123262409	+	6.08	chr1-1556	1	33183	-33183	no	mm9	chr1	123202098	123229157	-	1	NM_178082:Insig2	3.26e-06
mm9	chr1	123262271	123262409	+	6.08	chr1-1556	2	38001	-38001	no	mm9	chr1	123200929	123224339	-	1	NM_133748:Insig2	3.26e-06
mm9	chr1	123327964	123328102	+	6.04	chr1-117	1	390	390	yes	mm9	chr1	123327643	123403037	+	1	NM_029955:Ccdc93	3.22e-09
mm9	chr1	123327964	123328102	+	6.04	chr1-117	2	390	390	yes	mm9	chr1	123327643	123403037	+	1	NM_001025156:Ccdc93	3.22e-09
mm9	chr1	123464364	123464502	+	5.53	chr1-2741	1	124	124	yes	mm9	chr1	123450411	123464557	-	1	NM_025860:Ddx18	2.01e-05
mm9	chr1	123464729	123464867	+	7.19	chr1-934	1	241	-241	no	mm9	chr1	123450411	123464557	-	1	NM_025860:Ddx18	6.66e-08
mm9	chr1	123493896	123494034	+	6.08	chr1-2742	1	29408	-29408	no	mm9	chr1	123450411	123464557	-	1	NM_025860:Ddx18	3.26e-06
mm9	chr1	123708523	123708661	+	6.08	chr1-2743												3.26e-06
mm9	chr1	124007864	124008002	+	6.08	chr1-5057												3.26e-06
mm9	chr1	124163989	124164127	+	5.53	chr1-5058												2.01e-05
mm9	chr1	124202227	124202365	+	5.53	chr1-5059												2.01e-05
mm9	chr1	124446514	124446652	+	6.64	chr1-935												4.85e-07
mm9	chr1	124455524	124455662	+	5.53	chr1-5060												2.01e-05
mm9	chr1	124574860	124574998	+	5.53	chr1-5062												2.01e-05
mm9	chr1	124580420	124580558	+	6.64	chr1-1557												4.85e-07
mm9	chr1	124813238	124813376	+	5.53	chr1-5065												2.01e-05
mm9	chr1	124926380	124926518	+	5.53	chr1-5067												2.01e-05
mm9	chr1	125178801	125178939	+	5.53	chr1-5069												2.01e-05
mm9	chr1	125272085	125272223	+	5.53	chr1-5071	1	669982	669982	yes	mm9	chr1	125228714	125942136	-	1	NM_199021:Dpp10	2.01e-05
mm9	chr1	125418048	125418186	+	4.61	chr1-1559	1	524019	524019	yes	mm9	chr1	125228714	125942136	-	1	NM_199021:Dpp10	4.05e-05
mm9	chr1	125595948	125596086	+	4.61	chr1-1560	1	346119	346119	yes	mm9	chr1	125228714	125942136	-	1	NM_199021:Dpp10	4.05e-05
mm9	chr1	126129331	126129469	+	7.74	chr1-597												8.53e-09
mm9	chr1	126202834	126202972	+	5.53	chr1-5082												2.01e-05
mm9	chr1	126216992	126217130	+	5.53	chr1-5083												2.01e-05
mm9	chr1	126282457	126282595	+	5.03	chr1-1561												7.91e-06
mm9	chr1	126288950	126289088	+	5.53	chr1-2748												2.01e-05
mm9	chr1	126298920	126299058	+	5.53	chr1-5084												2.01e-05
mm9	chr1	126344290	126344428	+	6.08	chr1-2750												3.26e-06
mm9	chr1	126354997	126355135	+	5.53	chr1-2751												2.01e-05
mm9	chr1	126446114	126446252	+	6.08	chr1-2752												3.26e-06
mm9	chr1	126807889	126808027	+	5.53	chr1-5091												2.01e-05
mm9	chr1	126812171	126812309	+	6.08	chr1-2753												3.26e-06
mm9	chr1	126925263	126925401	+	4.03	chr1-1562												6.7e-05
mm9	chr1	126982349	126982487	+	5.53	chr1-5093												2.01e-05
mm9	chr1	127331584	127331722	+	4.61	chr1-1563	1	651	651	yes	mm9	chr1	127289481	127332304	-	1	NM_001205386:Actr3	4.05e-05
mm9	chr1	127331584	127331722	+	4.61	chr1-1563	2	651	651	yes	mm9	chr1	127289481	127332304	-	1	NM_023735:Actr3	4.05e-05
mm9	chr1	127331584	127331722	+	4.61	chr1-1563	3	651	651	yes	mm9	chr1	127289481	127332304	-	1	NM_001205385:Actr3	4.05e-05
mm9	chr1	127365149	127365287	+	5.53	chr1-5099	1	32914	-32914	no	mm9	chr1	127289481	127332304	-	1	NM_001205386:Actr3	2.01e-05
mm9	chr1	127365149	127365287	+	5.53	chr1-5099	2	32914	-32914	no	mm9	chr1	127289481	127332304	-	1	NM_023735:Actr3	2.01e-05
mm9	chr1	127365149	127365287	+	5.53	chr1-5099	3	32914	-32914	no	mm9	chr1	127289481	127332304	-	1	NM_001205385:Actr3	2.01e-05
mm9	chr1	127372889	127373027	+	6.08	chr1-2755	1	40654	-40654	no	mm9	chr1	127289481	127332304	-	1	NM_001205386:Actr3	3.26e-06
mm9	chr1	127372889	127373027	+	6.08	chr1-2755	2	40654	-40654	no	mm9	chr1	127289481	127332304	-	1	NM_023735:Actr3	3.26e-06
mm9	chr1	127372889	127373027	+	6.08	chr1-2755	3	40654	-40654	no	mm9	chr1	127289481	127332304	-	1	NM_001205385:Actr3	3.26e-06
mm9	chr1	127559799	127559937	+	6.71	chr1-175	1	13704	-13704	no	mm9	chr1	127573572	127770438	+	1	NM_027677:Gpr39	5.57e-09
mm9	chr1	127573694	127573832	+	7.74	chr1-598	1	191	191	yes	mm9	chr1	127573572	127770438	+	1	NM_027677:Gpr39	8.53e-09
mm9	chr1	127584869	127585007	+	6.64	chr1-1565	1	11366	11366	yes	mm9	chr1	127573572	127770438	+	1	NM_027677:Gpr39	4.85e-07
mm9	chr1	128117185	128117323	+	5.53	chr1-5115	1	272250	272250	yes	mm9	chr1	127810212	128389504	-	1	NM_172484:Nckap5	2.01e-05
mm9	chr1	128117185	128117323	+	5.53	chr1-5115	2	609955	609955	yes	mm9	chr1	127810212	128727209	-	1	NM_176957:Nckap5	2.01e-05
mm9	chr1	128117185	128117323	+	5.53	chr1-5115	3	609955	609955	yes	mm9	chr1	127810212	128727209	-	1	NM_001081756:Nckap5	2.01e-05
mm9	chr1	128181462	128181600	+	5.53	chr1-5116	1	207973	207973	yes	mm9	chr1	127810212	128389504	-	1	NM_172484:Nckap5	2.01e-05
mm9	chr1	128181462	128181600	+	5.53	chr1-5116	2	545678	545678	yes	mm9	chr1	127810212	128727209	-	1	NM_176957:Nckap5	2.01e-05
mm9	chr1	128181462	128181600	+	5.53	chr1-5116	3	545678	545678	yes	mm9	chr1	127810212	128727209	-	1	NM_001081756:Nckap5	2.01e-05
mm9	chr1	128408552	128408690	+	5.53	chr1-5121	1	19117	-19117	no	mm9	chr1	127810212	128389504	-	1	NM_172484:Nckap5	2.01e-05
mm9	chr1	128408552	128408690	+	5.53	chr1-5121	2	318588	318588	yes	mm9	chr1	127810212	128727209	-	1	NM_176957:Nckap5	2.01e-05
mm9	chr1	128408552	128408690	+	5.53	chr1-5121	3	318588	318588	yes	mm9	chr1	127810212	128727209	-	1	NM_001081756:Nckap5	2.01e-05
mm9	chr1	128554585	128554723	+	4.61	chr1-2766	1	172555	172555	yes	mm9	chr1	127810212	128727209	-	1	NM_176957:Nckap5	4.05e-05
mm9	chr1	128554585	128554723	+	4.61	chr1-2766	2	172555	172555	yes	mm9	chr1	127810212	128727209	-	1	NM_001081756:Nckap5	4.05e-05
mm9	chr1	128567809	128567947	+	7.19	chr1-599	1	159331	159331	yes	mm9	chr1	127810212	128727209	-	1	NM_176957:Nckap5	6.66e-08
mm9	chr1	128567809	128567947	+	7.19	chr1-599	2	159331	159331	yes	mm9	chr1	127810212	128727209	-	1	NM_001081756:Nckap5	6.66e-08
mm9	chr1	128644000	128644138	+	6.08	chr1-2767	1	83140	83140	yes	mm9	chr1	127810212	128727209	-	1	NM_176957:Nckap5	3.26e-06
mm9	chr1	128644000	128644138	+	6.08	chr1-2767	2	83140	83140	yes	mm9	chr1	127810212	128727209	-	1	NM_001081756:Nckap5	3.26e-06
mm9	chr1	128699146	128699284	+	5.53	chr1-5126	1	27994	27994	yes	mm9	chr1	127810212	128727209	-	1	NM_176957:Nckap5	2.01e-05
mm9	chr1	128699146	128699284	+	5.53	chr1-5126	2	27994	27994	yes	mm9	chr1	127810212	128727209	-	1	NM_001081756:Nckap5	2.01e-05
mm9	chr1	128929316	128929454	+	5.53	chr1-5128												2.01e-05
mm9	chr1	129014826	129014964	+	5.03	chr1-1566	1	86667	-86667	no	mm9	chr1	129101562	129379549	+	1	NM_145128:Mgat5	7.91e-06
mm9	chr1	129129871	129130009	+	5.53	chr1-2770	1	28378	28378	yes	mm9	chr1	129101562	129379549	+	1	NM_145128:Mgat5	2.01e-05
mm9	chr1	129452476	129452614	+	5.53	chr1-1567	1	122053	122053	yes	mm9	chr1	129386918	129574598	-	1	NM_028135:Tmem163	2.01e-05
mm9	chr1	129505247	129505385	+	4.47	chr1-118	1	69282	69282	yes	mm9	chr1	129386918	129574598	-	1	NM_028135:Tmem163	1.21e-06
mm9	chr1	129522696	129522834	+	6.08	chr1-2771	1	51833	51833	yes	mm9	chr1	129386918	129574598	-	1	NM_028135:Tmem163	3.26e-06
mm9	chr1	129653219	129653357	+	7.19	chr1-404	1	17343	17343	yes	mm9	chr1	129650193	129670631	-	1	NR_045298:2900009J06Rik	6.66e-08
mm9	chr1	129653219	129653357	+	7.19	chr1-404	2	17452	-17452	no	mm9	chr1	129670740	129701414	+	1	NM_028399:Ccnt2	6.66e-08
mm9	chr1	129653219	129653357	+	7.19	chr1-404	3	27299	27299	yes	mm9	chr1	129625989	129664141	+	1	NM_001033041:Acmsd	6.66e-08
mm9	chr1	129669876	129670014	+	5.45	chr1-939	1	686	686	yes	mm9	chr1	129650193	129670631	-	1	NR_045298:2900009J06Rik	1.43e-06
mm9	chr1	129669876	129670014	+	5.45	chr1-939	2	795	-795	no	mm9	chr1	129670740	129701414	+	1	NM_028399:Ccnt2	1.43e-06
mm9	chr1	129723893	129724031	+	7.19	chr1-600	1	12905	12905	yes	mm9	chr1	129711847	129736867	-	1	NM_011737:Ysk4	6.66e-08
mm9	chr1	129829271	129829409	+	5.53	chr1-5136	1	63991	63991	yes	mm9	chr1	129765349	129840453	+	1	NM_178690:Rab3gap1	2.01e-05
mm9	chr1	129829271	129829409	+	5.53	chr1-5136	2	92473	-92473	no	mm9	chr1	129711847	129736867	-	1	NM_011737:Ysk4	2.01e-05
mm9	chr1	129879816	129879954	+	4.61	chr1-2775	1	119100	119100	yes	mm9	chr1	129850762	129998985	-	1	NM_027678:Zranb3	4.05e-05
mm9	chr1	130141139	130141277	+	4.61	chr1-1570	1	451	451	yes	mm9	chr1	130140757	130175954	+	1	NM_026390:Ubxn4	4.05e-05
mm9	chr1	130314189	130314327	+	7.55	chr1-80	1	265	-265	no	mm9	chr1	130260283	130313993	-	1	NM_177445:Dars	1.02e-10
mm9	chr1	130314189	130314327	+	7.55	chr1-80	2	265	-265	no	mm9	chr1	130308694	130313993	-	1	NM_145507:Dars	1.02e-10
mm9	chr1	130402895	130403033	+	5.53	chr1-5143	1	85912	85912	no	mm9	chr1	130484775	130488876	-	1	NM_009911:Cxcr4	2.01e-05
mm9	chr1	130402895	130403033	+	5.53	chr1-5143	2	88971	-88971	no	mm9	chr1	130260283	130313993	-	1	NM_177445:Dars	2.01e-05
mm9	chr1	130402895	130403033	+	5.53	chr1-5143	3	88971	-88971	no	mm9	chr1	130308694	130313993	-	1	NM_145507:Dars	2.01e-05
mm9	chr1	130408016	130408154	+	4.61	chr1-1572	1	80791	80791	no	mm9	chr1	130484775	130488876	-	1	NM_009911:Cxcr4	4.05e-05
mm9	chr1	130408016	130408154	+	4.61	chr1-1572	2	94092	-94092	no	mm9	chr1	130260283	130313993	-	1	NM_177445:Dars	4.05e-05
mm9	chr1	130408016	130408154	+	4.61	chr1-1572	3	94092	-94092	no	mm9	chr1	130308694	130313993	-	1	NM_145507:Dars	4.05e-05
mm9	chr1	130927578	130927716	+	5.53	chr1-5144												2.01e-05
mm9	chr1	130980757	130980895	+	5.53	chr1-5146												2.01e-05
mm9	chr1	131383822	131383960	+	7.74	chr1-406	1	214011	214011	yes	mm9	chr1	131169880	132115855	+	1	NM_172485:Thsd7b	8.53e-09
mm9	chr1	131413970	131414108	+	6.64	chr1-1573	1	244159	244159	yes	mm9	chr1	131169880	132115855	+	1	NM_172485:Thsd7b	4.85e-07
mm9	chr1	131585394	131585532	+	5.53	chr1-5149	1	415583	415583	yes	mm9	chr1	131169880	132115855	+	1	NM_172485:Thsd7b	2.01e-05
mm9	chr1	132184796	132184934	+	5.53	chr1-5153												2.01e-05
mm9	chr1	132310220	132310358	+	6.08	chr1-1575	1	9287	9287	yes	mm9	chr1	132285104	132319576	-	1	NM_007827:Daf2	3.26e-06
mm9	chr1	132359362	132359500	+	6.64	chr1-1576	1	114	-114	no	mm9	chr1	132335606	132359317	-	1	NM_010016:Cd55	4.85e-07
mm9	chr1	132375337	132375475	+	4.61	chr1-1577	1	16089	-16089	no	mm9	chr1	132335606	132359317	-	1	NM_010016:Cd55	4.05e-05
mm9	chr1	132450252	132450390	+	6.08	chr1-2785	1	75862	75862	no	mm9	chr1	132473282	132526183	-	1	NM_009581:Zp3r	3.26e-06
mm9	chr1	132450252	132450390	+	6.08	chr1-2785	2	91004	-91004	no	mm9	chr1	132335606	132359317	-	1	NM_010016:Cd55	3.26e-06
mm9	chr1	132450820	132450958	+	6.08	chr1-2786	1	75294	75294	no	mm9	chr1	132473282	132526183	-	1	NM_009581:Zp3r	3.26e-06
mm9	chr1	132450820	132450958	+	6.08	chr1-2786	2	91572	-91572	no	mm9	chr1	132335606	132359317	-	1	NM_010016:Cd55	3.26e-06
mm9	chr1	132558073	132558211	+	5.03	chr1-407	1	53	53	yes	mm9	chr1	132532497	132558195	-	1	NM_007576:C4bp	6.17e-07
mm9	chr1	132613797	132613935	+	7.55	chr1-119	1	37	-37	yes	mm9	chr1	132613903	132618634	+	1	NM_178691:Yod1	1.02e-10
mm9	chr1	132613797	132613935	+	7.55	chr1-119	2	11964	11964	yes	mm9	chr1	132585619	132625830	-	1	NM_001162415:Pfkfb2	1.02e-10
mm9	chr1	132632438	132632576	+	5.03	chr1-1578	1	3955	3955	yes	mm9	chr1	132628552	132641199	+	1	NM_177604:AA986860	7.91e-06
mm9	chr1	132660924	132661062	+	8.3	chr1-408	1	32441	32441	no	mm9	chr1	132628552	132641199	+	1	NM_177604:AA986860	1.02e-09
mm9	chr1	132660924	132661062	+	8.3	chr1-408	2	35163	-35163	no	mm9	chr1	132585619	132625830	-	1	NM_001162415:Pfkfb2	1.02e-09
mm9	chr1	132660924	132661062	+	8.3	chr1-408	3	36485	-36485	no	mm9	chr1	132697478	132711317	+	1	NM_001170632:Fcamr	1.02e-09
mm9	chr1	132660924	132661062	+	8.3	chr1-408	4	36485	-36485	no	mm9	chr1	132697478	132711317	+	1	NM_144960:Fcamr	1.02e-09
mm9	chr1	132660924	132661062	+	8.3	chr1-408	5	47090	47090	no	mm9	chr1	132613903	132618634	+	1	NM_178691:Yod1	1.02e-09
mm9	chr1	132660924	132661062	+	8.3	chr1-408	6	48595	-48595	no	mm9	chr1	132585619	132612398	-	1	NR_027859:Pfkfb2	1.02e-09
mm9	chr1	132660924	132661062	+	8.3	chr1-408	7	48595	-48595	no	mm9	chr1	132588831	132612398	-	1	NM_008825:Pfkfb2	1.02e-09
mm9	chr1	132693962	132694100	+	4.61	chr1-5165	1	3447	-3447	no	mm9	chr1	132697478	132711317	+	1	NM_001170632:Fcamr	4.05e-05
mm9	chr1	132693962	132694100	+	4.61	chr1-5165	2	3447	-3447	no	mm9	chr1	132697478	132711317	+	1	NM_144960:Fcamr	4.05e-05
mm9	chr1	132776973	132777111	+	4.7	chr1-409	1	6946	6946	no	mm9	chr1	132778650	132783988	-	1	NM_053095:Il24	3.15e-06
mm9	chr1	132776973	132777111	+	4.7	chr1-409	2	14689	14689	yes	mm9	chr1	132762353	132777367	+	1	NM_026976:Faim3	3.15e-06
mm9	chr1	132799045	132799183	+	6.29	chr1-274	1	8759	8759	no	mm9	chr1	132803768	132807873	-	1	NM_021380:Il20	3.77e-08
mm9	chr1	132864968	132865106	+	5.53	chr1-5171	1	29219	-29219	no	mm9	chr1	132829232	132835818	-	1	NM_001009940:Il19	2.01e-05
mm9	chr1	133039365	133039503	+	6.08	chr1-1579	1	4623	-4623	no	mm9	chr1	133025017	133034811	-	1	NM_145508:Dyrk3	3.26e-06
mm9	chr1	133049812	133049950	+	5.53	chr1-1580	1	98	98	yes	mm9	chr1	133049783	133068811	+	1	NM_010709:Eif2d	2.01e-05
mm9	chr1	133049812	133049950	+	5.53	chr1-1580	2	98	98	yes	mm9	chr1	133049783	133070048	+	1	NM_001136070:Eif2d	2.01e-05
mm9	chr1	133222459	133222597	+	6.08	chr1-2794	1	46388	-46388	no	mm9	chr1	133151178	133176140	-	1	NM_019777:Ikbke	3.26e-06
mm9	chr1	133222459	133222597	+	6.08	chr1-2794	2	201410	201410	yes	mm9	chr1	133181827	133423938	-	1	NM_001081011:Srgap2	3.26e-06
mm9	chr1	133250999	133251137	+	5.53	chr1-5178	1	74928	-74928	no	mm9	chr1	133151178	133176140	-	1	NM_019777:Ikbke	2.01e-05
mm9	chr1	133250999	133251137	+	5.53	chr1-5178	2	172870	172870	yes	mm9	chr1	133181827	133423938	-	1	NM_001081011:Srgap2	2.01e-05
mm9	chr1	133261112	133261250	+	5.53	chr1-5179	1	85041	-85041	no	mm9	chr1	133151178	133176140	-	1	NM_019777:Ikbke	2.01e-05
mm9	chr1	133261112	133261250	+	5.53	chr1-5179	2	162757	162757	yes	mm9	chr1	133181827	133423938	-	1	NM_001081011:Srgap2	2.01e-05
mm9	chr1	133282349	133282487	+	6.08	chr1-2795	1	141520	141520	yes	mm9	chr1	133181827	133423938	-	1	NM_001081011:Srgap2	3.26e-06
mm9	chr1	133286406	133286544	+	6.64	chr1-2796	1	137463	137463	yes	mm9	chr1	133181827	133423938	-	1	NM_001081011:Srgap2	4.85e-07
mm9	chr1	133362571	133362709	+	7.19	chr1-945	1	61298	61298	yes	mm9	chr1	133181827	133423938	-	1	NM_001081011:Srgap2	6.66e-08
mm9	chr1	133362571	133362709	+	7.19	chr1-945	2	61925	-61925	no	mm9	chr1	133424565	133436449	+	1	NM_175382:Fam72a	6.66e-08
mm9	chr1	133411581	133411719	+	5.53	chr1-2797	1	12288	12288	yes	mm9	chr1	133181827	133423938	-	1	NM_001081011:Srgap2	2.01e-05
mm9	chr1	133411581	133411719	+	5.53	chr1-2797	2	12915	-12915	no	mm9	chr1	133424565	133436449	+	1	NM_175382:Fam72a	2.01e-05
mm9	chr1	133442907	133443045	+	7.19	chr1-946	1	18411	18411	no	mm9	chr1	133424565	133436449	+	1	NM_175382:Fam72a	6.66e-08
mm9	chr1	133442907	133443045	+	7.19	chr1-946	2	19038	-19038	no	mm9	chr1	133181827	133423938	-	1	NM_001081011:Srgap2	6.66e-08
mm9	chr1	133458714	133458852	+	5.53	chr1-2800	1	34218	34218	no	mm9	chr1	133424565	133436449	+	1	NM_175382:Fam72a	2.01e-05
mm9	chr1	133458714	133458852	+	5.53	chr1-2800	2	34845	-34845	no	mm9	chr1	133181827	133423938	-	1	NM_001081011:Srgap2	2.01e-05
mm9	chr1	133458714	133458852	+	5.53	chr1-2800	3	36907	-36907	no	mm9	chr1	133495690	133508577	+	1	NM_011924:Avpr1b	2.01e-05
mm9	chr1	133554423	133554561	+	9.96	chr1-120	1	19602	19602	yes	mm9	chr1	133534890	133572084	+	1	NM_007799:Ctse	1.21e-12
mm9	chr1	133614499	133614637	+	6.08	chr1-5184	1	26030	-26030	no	mm9	chr1	133640598	133666982	+	1	NM_177243:Slc26a9	3.26e-06
mm9	chr1	133614499	133614637	+	6.08	chr1-5184	2	29297	29297	no	mm9	chr1	133585271	133610041	+	1	NM_145509:5430435G22Rik	3.26e-06
mm9	chr1	133694179	133694317	+	6.08	chr1-1583	1	277	277	yes	mm9	chr1	133693971	133714692	+	1	NM_178079:Pm20d1	3.26e-06
mm9	chr1	133724864	133725002	+	5.03	chr1-410	1	345	345	yes	mm9	chr1	133724588	133745440	+	1	NM_173865:Slc41a1	6.17e-07
mm9	chr1	133750689	133750827	+	5.53	chr1-2801	1	13095	-13095	no	mm9	chr1	133763853	133769464	+	1	NM_144875:Rab7l1	2.01e-05
mm9	chr1	133763423	133763561	+	7.19	chr1-947	1	361	-361	no	mm9	chr1	133763853	133769464	+	1	NM_144875:Rab7l1	6.66e-08
mm9	chr1	133863820	133863958	+	6.08	chr1-1585	1	3296	-3296	no	mm9	chr1	133867185	133879541	+	1	NM_145977:Slc45a3	3.26e-06
mm9	chr1	133863820	133863958	+	6.08	chr1-1585	2	4346	4346	yes	mm9	chr1	133859543	133878892	+	1	NM_001177628:Slc45a3	3.26e-06
mm9	chr1	134047111	134047249	+	4.61	chr1-1586	1	10918	-10918	no	mm9	chr1	134010123	134036262	-	1	NM_008795:Cdk18	4.05e-05
mm9	chr1	134108798	134108936	+	6.08	chr1-1587	1	14203	14203	no	mm9	chr1	134094664	134094761	+	1	NR_029777:Mir135b	3.26e-06
mm9	chr1	134108798	134108936	+	6.08	chr1-1587	2	20855	20855	yes	mm9	chr1	134088012	134153959	+	1	NM_001033250:Lemd1	3.26e-06
mm9	chr1	134248376	134248514	+	5.03	chr1-1588	1	35744	35744	no	mm9	chr1	134212701	134230065	+	1	NM_001195025:Nuak2	7.91e-06
mm9	chr1	134248376	134248514	+	5.03	chr1-1588	2	35744	35744	no	mm9	chr1	134212701	134230065	+	1	NM_028778:Nuak2	7.91e-06
mm9	chr1	134248376	134248514	+	5.03	chr1-1588	3	39413	39413	no	mm9	chr1	134252891	134287858	-	1	NM_178874:Tmcc2	7.91e-06
mm9	chr1	134248376	134248514	+	5.03	chr1-1588	4	53243	53243	no	mm9	chr1	134195202	134203934	+	1	NM_144810:Klhdc8a	7.91e-06
mm9	chr1	134313747	134313885	+	8.85	chr1-276	1	213	-213	no	mm9	chr1	134314029	134363536	+	1	NM_172516:Dstyk	1.14e-10
mm9	chr1	134314491	134314629	+	4.36	chr1-411	1	531	531	yes	mm9	chr1	134314029	134363536	+	1	NM_172516:Dstyk	1.51e-05
mm9	chr1	134374045	134374183	+	5.45	chr1-602	1	171	171	yes	mm9	chr1	134373943	134402242	+	1	NM_172517:Rbbp5	1.43e-06
mm9	chr1	134483453	134483591	+	6.71	chr1-176	1	44005	-44005	no	mm9	chr1	134406001	134439517	-	1	NM_177129:Cntn2	5.57e-09
mm9	chr1	134483453	134483591	+	6.71	chr1-176	2	55913	55913	yes	mm9	chr1	134461266	134539435	-	1	NM_001160316:Nfasc	5.57e-09
mm9	chr1	134483453	134483591	+	6.71	chr1-176	3	120381	120381	yes	mm9	chr1	134461266	134603903	-	1	NM_001160318:Nfasc	5.57e-09
mm9	chr1	134483453	134483591	+	6.71	chr1-176	4	154852	154852	yes	mm9	chr1	134461266	134638374	-	1	NM_182716:Nfasc	5.57e-09
mm9	chr1	134483453	134483591	+	6.71	chr1-176	5	154852	154852	yes	mm9	chr1	134461266	134638374	-	1	NM_001160317:Nfasc	5.57e-09
mm9	chr1	134922174	134922312	+	6.64	chr1-948	1	318	-318	no	mm9	chr1	134886421	134921925	-	1	NM_008575:Mdm4	4.85e-07
mm9	chr1	134930278	134930416	+	8.85	chr1-177	1	8422	-8422	no	mm9	chr1	134886421	134921925	-	1	NM_008575:Mdm4	1.14e-10
mm9	chr1	134930278	134930416	+	8.85	chr1-177	2	12241	-12241	no	mm9	chr1	134942588	135005265	+	1	NM_001099276:Pik3c2b	1.14e-10
mm9	chr1	134942233	134942371	+	7.19	chr1-413	1	286	-286	no	mm9	chr1	134942588	135005265	+	1	NM_001099276:Pik3c2b	6.66e-08
mm9	chr1	135061375	135061513	+	6.08	chr1-1590	1	33702	33702	no	mm9	chr1	135027742	135036377	+	1	NM_133819:Ppp1r15b	3.26e-06
mm9	chr1	135109276	135109414	+	6.64	chr1-1591	1	33328	-33328	no	mm9	chr1	135142673	135200012	+	1	NM_001160268:Plekha6	4.85e-07
mm9	chr1	135109276	135109414	+	6.64	chr1-1591	2	33328	-33328	no	mm9	chr1	135142673	135200012	+	1	NM_182930:Plekha6	4.85e-07
mm9	chr1	135206505	135206643	+	7.19	chr1-604	1	175	175	yes	mm9	chr1	135206399	135219603	+	1	NM_026680:Golt1a	6.66e-08
mm9	chr1	135250030	135250168	+	5.53	chr1-5210	1	2849	2849	yes	mm9	chr1	135247250	135256896	+	1	NM_031192:Ren1	2.01e-05
mm9	chr1	135250030	135250168	+	5.53	chr1-5210	2	2957	2957	yes	mm9	chr1	135247142	135256900	+	1	NM_031193:Ren2	2.01e-05
mm9	chr1	135260418	135260556	+	7.74	chr1-277	1	339	339	yes	mm9	chr1	135260148	135276895	+	1	NM_175443:Etnk2	8.53e-09
mm9	chr1	135266970	135267108	+	4.61	chr1-2812	1	6891	6891	yes	mm9	chr1	135260148	135276895	+	1	NM_175443:Etnk2	4.05e-05
mm9	chr1	135273152	135273290	+	7.19	chr1-414	1	13073	13073	yes	mm9	chr1	135260148	135276895	+	1	NM_175443:Etnk2	6.66e-08
mm9	chr1	135322947	135323085	+	4.61	chr1-2813	1	2227	-2227	no	mm9	chr1	135278876	135320789	-	1	NM_011439:Sox13	4.05e-05
mm9	chr1	135582129	135582267	+	6.64	chr1-1595	1	4395	4395	yes	mm9	chr1	135575605	135586593	-	1	NM_172842:Lax1	4.85e-07
mm9	chr1	135582129	135582267	+	6.64	chr1-1595	2	4487	4487	yes	mm9	chr1	135575605	135586685	-	1	NM_001159649:Lax1	4.85e-07
mm9	chr1	135589111	135589249	+	6.64	chr1-1597	1	2495	-2495	no	mm9	chr1	135575605	135586685	-	1	NM_001159649:Lax1	4.85e-07
mm9	chr1	135589111	135589249	+	6.64	chr1-1597	2	2587	-2587	no	mm9	chr1	135575605	135586593	-	1	NM_172842:Lax1	4.85e-07
mm9	chr1	135805388	135805526	+	4.61	chr1-2818	1	881	-881	no	mm9	chr1	135793770	135804576	-	1	NM_001160420:Optc	4.05e-05
mm9	chr1	135875657	135875795	+	5.03	chr1-1598	1	57748	-57748	no	mm9	chr1	135806881	135817978	-	1	NM_054077:Prelp	7.91e-06
mm9	chr1	135875657	135875795	+	5.03	chr1-1598	2	58365	-58365	no	mm9	chr1	135934091	135944854	+	1	NM_021355:Fmod	7.91e-06
mm9	chr1	135875657	135875795	+	5.03	chr1-1598	3	71150	-71150	no	mm9	chr1	135793770	135804576	-	1	NM_001160420:Optc	7.91e-06
mm9	chr1	135875657	135875795	+	5.03	chr1-1598	4	71976	-71976	no	mm9	chr1	135793770	135803750	-	1	NM_001160421:Optc	7.91e-06
mm9	chr1	135875657	135875795	+	5.03	chr1-1598	5	71976	-71976	no	mm9	chr1	135793770	135803750	-	1	NM_054076:Optc	7.91e-06
mm9	chr1	135875657	135875795	+	5.03	chr1-1598	6	71976	-71976	no	mm9	chr1	135797412	135803750	-	1	NM_001160422:Optc	7.91e-06
mm9	chr1	136311592	136311730	+	6.08	chr1-1599	1	382	-382	no	mm9	chr1	136312043	136328918	+	1	NM_028320:Adipor1	3.26e-06
mm9	chr1	136315437	136315575	+	5.53	chr1-5224	1	3463	3463	yes	mm9	chr1	136312043	136328918	+	1	NM_028320:Adipor1	2.01e-05
mm9	chr1	136351758	136351896	+	8.3	chr1-279	1	304	-304	no	mm9	chr1	136352131	136387450	+	1	NM_153128:Klhl12	1.02e-09
mm9	chr1	136391605	136391743	+	5.71	chr1-178	1	438	438	yes	mm9	chr1	136391236	136404461	+	1	NM_145510:Rabif	1.97e-08
mm9	chr1	136700555	136700693	+	6.08	chr1-2821	1	326	-326	no	mm9	chr1	136676299	136700298	-	1	NR_015606:Ppp1r12b	3.26e-06
mm9	chr1	136700555	136700693	+	6.08	chr1-2821	2	151893	151893	yes	mm9	chr1	136662519	136852517	-	1	NM_001081307:Ppp1r12b	3.26e-06
mm9	chr1	136852042	136852180	+	6.08	chr1-2822	1	406	406	yes	mm9	chr1	136662519	136852517	-	1	NM_001081307:Ppp1r12b	3.26e-06
mm9	chr1	136969038	136969176	+	5.53	chr1-5230	1	32746	32746	yes	mm9	chr1	136882929	137001853	-	1	NM_001033409:Lgr6	2.01e-05
mm9	chr1	136993708	136993846	+	6.64	chr1-1603	1	8076	8076	yes	mm9	chr1	136882929	137001853	-	1	NM_001033409:Lgr6	4.85e-07
mm9	chr1	137028978	137029116	+	4.36	chr1-950	1	105	105	yes	mm9	chr1	137005074	137029152	-	1	NM_007955:Ptprv	1.51e-05
mm9	chr1	137042972	137043110	+	5.03	chr1-82	1	369	-369	no	mm9	chr1	137043410	137052845	+	1	NM_026823:Arl8a	4.91e-08
mm9	chr1	137066459	137066597	+	5.45	chr1-417	1	2270	-2270	no	mm9	chr1	137056826	137064258	-	1	NM_134438:Gpr37l1	1.43e-06
mm9	chr1	137067215	137067353	+	4.61	chr1-1604	1	3026	-3026	no	mm9	chr1	137056826	137064258	-	1	NM_134438:Gpr37l1	4.05e-05
mm9	chr1	137107138	137107276	+	5.45	chr1-609	1	42949	-42949	no	mm9	chr1	137056826	137064258	-	1	NM_134438:Gpr37l1	1.43e-06
mm9	chr1	137107138	137107276	+	5.45	chr1-609	2	47842	47842	no	mm9	chr1	137150150	137155049	-	1	NM_001163131:Elf3	1.43e-06
mm9	chr1	137107138	137107276	+	5.45	chr1-609	3	47842	47842	no	mm9	chr1	137150150	137155049	-	1	NM_007921:Elf3	1.43e-06
mm9	chr1	137107138	137107276	+	5.45	chr1-609	4	63797	63797	no	mm9	chr1	137043410	137052845	+	1	NM_026823:Arl8a	1.43e-06
mm9	chr1	137210069	137210207	+	5.03	chr1-58	1	176	176	yes	mm9	chr1	137198111	137210314	-	1	NM_011590:Timm17a	4.91e-08
mm9	chr1	137210572	137210710	+	7.13	chr1-179	1	327	-327	no	mm9	chr1	137198111	137210314	-	1	NM_011590:Timm17a	7.74e-10
mm9	chr1	137271152	137271290	+	4.19	chr1-418	1	419	419	yes	mm9	chr1	137268032	137271640	-	1	NM_175259:Shisa4	5.48e-06
mm9	chr1	137326757	137326895	+	7.74	chr1-280	1	242	242	yes	mm9	chr1	137278891	137327068	-	1	NM_153774:Ipo9	8.53e-09
mm9	chr1	137327450	137327588	+	5.45	chr1-951	1	451	-451	no	mm9	chr1	137278891	137327068	-	1	NM_153774:Ipo9	1.43e-06
mm9	chr1	137625456	137625594	+	4.61	chr1-953	1	248	-248	no	mm9	chr1	137625773	137648806	+	1	NM_007791:Csrp1	4.05e-05
mm9	chr1	137685215	137685353	+	7.19	chr1-420	1	10713	-10713	no	mm9	chr1	137695997	137707566	+	1	NM_021467:Tnni1	6.66e-08
mm9	chr1	137685215	137685353	+	7.19	chr1-420	2	10803	-10803	no	mm9	chr1	137696087	137707566	+	1	NM_001112702:Tnni1	6.66e-08
mm9	chr1	137690303	137690441	+	5.03	chr1-1608	1	5625	-5625	no	mm9	chr1	137695997	137707566	+	1	NM_021467:Tnni1	7.91e-06
mm9	chr1	137690303	137690441	+	5.03	chr1-1608	2	5715	-5715	no	mm9	chr1	137696087	137707566	+	1	NM_001112702:Tnni1	7.91e-06
mm9	chr1	137842521	137842659	+	5.45	chr1-610	1	26989	-26989	no	mm9	chr1	137767971	137815601	-	1	NM_019645:Pkp1	1.43e-06
mm9	chr1	137904439	137904577	+	7.19	chr1-954	1	287	-287	no	mm9	chr1	137904795	137931607	+	1	NM_001160145:Tmem9	6.66e-08
mm9	chr1	137914783	137914921	+	7.55	chr1-121	1	120	120	yes	mm9	chr1	137914732	137931607	+	1	NM_001160146:Tmem9	1.02e-10
mm9	chr1	137914783	137914921	+	7.55	chr1-121	2	275	275	yes	mm9	chr1	137914577	137931607	+	1	NM_025439:Tmem9	1.02e-10
mm9	chr1	137914783	137914921	+	7.55	chr1-121	3	10057	10057	yes	mm9	chr1	137904795	137931607	+	1	NM_001160145:Tmem9	1.02e-10
mm9	chr1	138036731	138036869	+	4.7	chr1-611	1	8823	8823	yes	mm9	chr1	138027977	138074591	+	1	NM_001039472:Kif21b	3.15e-06
mm9	chr1	138043074	138043212	+	5.53	chr1-5252	1	15166	15166	yes	mm9	chr1	138027977	138074591	+	1	NM_001039472:Kif21b	2.01e-05
mm9	chr1	138130697	138130835	+	8.85	chr1-180	1	91	91	yes	mm9	chr1	138110098	138130857	-	1	NM_028872:5730559C18Rik	1.14e-10
mm9	chr1	138213067	138213205	+	5.53	chr1-5253	1	29545	29545	yes	mm9	chr1	138164699	138242681	-	1	NM_001081360:Camsap2	2.01e-05
mm9	chr1	138255425	138255563	+	7.74	chr1-612	1	12813	-12813	no	mm9	chr1	138164699	138242681	-	1	NM_001081360:Camsap2	8.53e-09
mm9	chr1	138311547	138311685	+	5.03	chr1-281	1	231	-231	no	mm9	chr1	138311847	138336797	+	1	NM_026500:Ddx59	6.17e-07
mm9	chr1	138311547	138311685	+	5.03	chr1-281	2	480	480	yes	mm9	chr1	138308492	138312096	-	1	NR_024328:9230116N13Rik	6.17e-07
mm9	chr1	138401714	138401852	+	5.53	chr1-2830	1	37249	37249	yes	mm9	chr1	138364534	138428088	+	1	NM_001081258:Kif14	2.01e-05
mm9	chr1	138512580	138512718	+	4.03	chr1-1609	1	8828	-8828	no	mm9	chr1	138521477	138526968	+	1	NM_001160251:Zfp281	6.7e-05
mm9	chr1	138512580	138512718	+	4.03	chr1-1609	2	8828	-8828	no	mm9	chr1	138521477	138526968	+	1	NM_177643:Zfp281	6.7e-05
mm9	chr1	138558988	138559126	+	6.08	chr1-2833	1	20915	-20915	no	mm9	chr1	138579972	138587382	+	1	NR_045324:Gm19705	3.26e-06
mm9	chr1	138558988	138559126	+	6.08	chr1-2833	2	21148	-21148	no	mm9	chr1	138580205	138587382	+	1	NR_045325:Gm19705	3.26e-06
mm9	chr1	138614406	138614544	+	8.85	chr1-181	1	21688	21688	yes	mm9	chr1	138592787	138622305	+	1	NR_037986:Gm16880	1.14e-10
mm9	chr1	138663025	138663163	+	5.53	chr1-5262	1	70307	70307	no	mm9	chr1	138592787	138622305	+	1	NR_037986:Gm16880	2.01e-05
mm9	chr1	138663025	138663163	+	5.53	chr1-5262	2	82889	82889	no	mm9	chr1	138580205	138587382	+	1	NR_045325:Gm19705	2.01e-05
mm9	chr1	138663025	138663163	+	5.53	chr1-5262	3	83122	83122	no	mm9	chr1	138579972	138587382	+	1	NR_045324:Gm19705	2.01e-05
mm9	chr1	138665093	138665231	+	6.64	chr1-1610	1	72375	72375	no	mm9	chr1	138592787	138622305	+	1	NR_037986:Gm16880	4.85e-07
mm9	chr1	138665093	138665231	+	6.64	chr1-1610	2	84957	84957	no	mm9	chr1	138580205	138587382	+	1	NR_045325:Gm19705	4.85e-07
mm9	chr1	138665093	138665231	+	6.64	chr1-1610	3	85190	85190	no	mm9	chr1	138579972	138587382	+	1	NR_045324:Gm19705	4.85e-07
mm9	chr1	139004197	139004335	+	8.3	chr1-421												1.02e-09
mm9	chr1	139076342	139076480	+	7.19	chr1-955												6.66e-08
mm9	chr1	139550800	139550938	+	6.08	chr1-2836												3.26e-06
mm9	chr1	139760344	139760482	+	6.64	chr1-1611												4.85e-07
mm9	chr1	139801141	139801279	+	4.61	chr1-2837	1	61821	-61821	no	mm9	chr1	139863031	139863118	+	1	NR_029795:Mir181a-1	4.05e-05
mm9	chr1	139801141	139801279	+	4.61	chr1-2837	2	62005	-62005	no	mm9	chr1	139863215	139863295	+	1	NR_029820:Mir181b-1	4.05e-05
mm9	chr1	139860089	139860227	+	5.53	chr1-5279	1	2873	-2873	no	mm9	chr1	139863031	139863118	+	1	NR_029795:Mir181a-1	2.01e-05
mm9	chr1	139860089	139860227	+	5.53	chr1-5279	2	3057	-3057	no	mm9	chr1	139863215	139863295	+	1	NR_029820:Mir181b-1	2.01e-05
[truncated: 26,091 more rows]
